# Supplementary material for: Analysis of mechanisms underlying accelerated plant growth induced by NtGLK85 overexpression in tobacco
Source: Sci Rep. 2025 Nov 18;15:40584. doi: 10.1038/s41598-025-24323-x (PMC12627591; doi:10.1038/s41598-025-24323-x)
Supplement: Supplementary file 1 — Supplementary Material 1 [file 41598_2025_24323_MOESM1_ESM.xlsx]

## Sheet: C1 (OA vs KA)
Table S1 Detailed information on differentially expressed genes in the comparison C1: OA vs. KA.
Gene_id	readcount_OA	readcount_KA	log2FoldChange	pval	padj	chromosome	start	end	length	product
Nitab4.5_0000003g0410	0	6.98484	-5.2789	0.00083397	0.0064357	Nitab4.5_0000003	1886640	1887231	395	Protein of unknown function DUF4228, plant
Nitab4.5_0000005g0300	35.459	141.963	-2.0041	9.556e-11	3.6308e-09	Nitab4.5_0000005	2198141	2201167	1476	Zinc finger, RanBP2-type, Endonuclease/exonuclease/phosphatase
Nitab4.5_0000005g0320	19.9143	87.7131	-2.1423	3.6098e-10	1.2363e-08	Nitab4.5_0000005	2194121	2194499	279
Nitab4.5_0000005g0340	2.25259	17.1431	-2.9143	0.00048333	0.0040393	Nitab4.5_0000005	2368823	2369068	246
Nitab4.5_0000005g0380	7.93953	0	5.4236	0.00048214	0.0040314	Nitab4.5_0000005	2394517	2395444	582	ATPase, F1 complex, gamma subunit, ATPase, F1 complex, gamma subunit domain
Nitab4.5_0000005g0450	2.2875	12.62	-2.4602	0.0088278	0.043946	Nitab4.5_0000005	2886967	2888149	291	Multi antimicrobial extrusion protein
Nitab4.5_0000006g0300	421.395	42.1647	3.3114	1.1296e-42	5.3936e-40	Nitab4.5_0000006	1048570	1051694	1728	DNA-binding WRKY
Nitab4.5_0000007g0300	16.7463	97.0302	-2.5326	0.0078439	0.040124	Nitab4.5_0000007	2886582	2887091	510	Ribulose bisphosphate carboxylase, large subunit, C-terminal, Ribulose bisphosphate carboxylase, large subunit, ferrodoxin-like N-terminal, Ribulose bisphosphate carboxylase, large subunit, N-terminal, Ribulose bisphosphate carboxylase, large chain, active site
Nitab4.5_0000008g0200	22.6933	0.96696	4.5114	8.21e-06	0.00011511	Nitab4.5_0000008	760252	761234	672	Thioredoxin-like fold, Glutathione S-transferase, N-terminal, Glutathione S-transferase, C-terminal-like, Glutathione S-transferase, C-terminal
Nitab4.5_0000008g0270	0.345247	158.25	-8.8175	1.2269e-12	6.198e-11	Nitab4.5_0000008	1111930	1112325	396	HSP20-like chaperone, Alpha crystallin/Hsp20 domain
Nitab4.5_0000008g0690	15.5676	3.13556	2.3461	0.0040102	0.023375	Nitab4.5_0000008	2768813	2770904	957	Leucine-rich repeat, Leucine rich repeat 4
Nitab4.5_0000008g0820	0	8.41125	-5.5443	0.0002773	0.0025039	Nitab4.5_0000008	3553601	3557463	1518	Cupredoxin, Laccase, Multicopper oxidase, type 1, Multicopper oxidase, type 2, Multicopper oxidase, type 3
Nitab4.5_0000009g0380	0.319402	8.2449	-4.5587	0.0024037	0.015484	Nitab4.5_0000009	3385649	3385963	315	O-methyltransferase, family 2
Nitab4.5_0000011g0020	9.96724	0	5.7583	0.00010172	0.0010561	Nitab4.5_0000011	571587	573753	1459	Nucleic acid-binding, OB-fold, Domain of unknown function DUF223, Replication factor A, C-terminal
Nitab4.5_0000013g0520	28.9401	5.22469	2.5031	7.0794e-05	0.00076893	Nitab4.5_0000013	3440686	3441866	1041
Nitab4.5_0000013g0540	11.3423	1.65195	2.7716	0.0075632	0.039009	Nitab4.5_0000013	3442251	3443925	1245	Disease resistance protein, Leucine-rich repeat, NB-ARC, P-loop containing nucleoside triphosphate hydrolase
Nitab4.5_0000016g0160	12.585	60.88	-2.267	1.7589e-07	3.6793e-06	Nitab4.5_0000016	827574	838577	1830	Leucine-rich repeat, Leucine-rich repeat-containing N-terminal, type 2
Nitab4.5_0000021g0010	107.802	21.5704	2.3157	3.0902e-12	1.4743e-10	Nitab4.5_0000021	51704	59966	855	Oxoglutarate/iron-dependent dioxygenase, Isopenicillin N synthase-like, Non-haem dioxygenase N-terminal domain
Nitab4.5_0000021g0420	1.26854	29.8708	-4.5294	4.4895e-07	8.5615e-06	Nitab4.5_0000021	1834041	1835562	1057	Transposase, MuDR, plant
Nitab4.5_0000021g0480	6.8521	130.683	-4.2537	1.5632e-25	3.0683e-23	Nitab4.5_0000021	1835567	1837130	687
Nitab4.5_0000022g0060	158.098	1.64453	6.5681	7.306e-21	1.0307e-18	Nitab4.5_0000022	195309	199732	591	Isopenicillin N synthase-like, Oxoglutarate/iron-dependent dioxygenase
Nitab4.5_0000022g0260	8.12518	0.319846	4.4993	0.0026463	0.01673	Nitab4.5_0000022	1787060	1787797	738
Nitab4.5_0000022g0400	0	18.648	-6.6952	1.1033e-06	1.9143e-05	Nitab4.5_0000022	2686479	2686811	333
Nitab4.5_0000022g0440	0	46.523	-8.0131	1.3803e-10	5.1076e-09	Nitab4.5_0000022	2921099	2921488	261	Protein kinase domain, Calcium/calmodulin-dependent/calcium-dependent protein kinase, Protein kinase-like domain
Nitab4.5_0000022g0450	0	25.9458	-7.1748	4.8638e-08	1.1297e-06	Nitab4.5_0000022	2922432	2922700	228
Nitab4.5_0000024g0190	0.953673	8.76155	-3.172	0.0082465	0.041659	Nitab4.5_0000024	1665723	1673660	1132	GNAT domain, Acyl-CoA N-acyltransferase
Nitab4.5_0000024g0300	3.93167	17.0426	-2.1243	0.0058176	0.031691	Nitab4.5_0000024	2909198	2911541	1869	Protein kinase domain, Leucine-rich repeat-containing N-terminal, type 2, Protein kinase-like domain, Leucine-rich repeat
Nitab4.5_0000027g0200	15.6859	2.93875	2.3967	0.0025881	0.016431	Nitab4.5_0000027	1264017	1267345	621	Cytochrome P450
Nitab4.5_0000027g0320	0	10.7943	-5.9036	5.8649e-05	0.00065184	Nitab4.5_0000027	1776491	1778041	1002	F-box domain, FBD domain
Nitab4.5_0000028g0180	786.681	194.344	2.0161	8.7676e-26	1.7556e-23	Nitab4.5_0000028	1468145	1470059	888	Cupredoxin, Plastocyanin-like, Blue (type 1) copper domain
Nitab4.5_0000030g0030	0	6.0253	-5.0641	0.0018464	0.012483	Nitab4.5_0000030	93414	103453	807
Nitab4.5_0000030g0260	0	11.9387	-6.0463	2.6471e-05	0.00032578	Nitab4.5_0000030	1000538	1005645	636	Formin-like family, viridiplantae, Formin, FH2 domain
Nitab4.5_0000030g0520	8.63794	0	5.5527	0.00031148	0.0027725	Nitab4.5_0000030	2562598	2563103	393
Nitab4.5_0000033g0360	41.257	221.917	-2.425	4.5381e-25	8.701e-23	Nitab4.5_0000033	1788443	1789911	762	Uncharacterised protein family UPF0497, trans-membrane plant
Nitab4.5_0000036g0050	19.0246	4.57957	2.0373	0.0031501	0.019293	Nitab4.5_0000036	142254	146316	1198	Adenylylsulphate kinase, P-loop containing nucleoside triphosphate hydrolase
Nitab4.5_0000036g0100	0	10.5254	-5.8732	5.952e-05	0.00066049	Nitab4.5_0000036	206507	208854	243
Nitab4.5_0000036g0150	78.9913	545.401	-2.7877	2.8459e-55	2.2433e-52	Nitab4.5_0000036	362028	367142	486	Thioredoxin-like fold
Nitab4.5_0000036g0450	5.14399	47.582	-3.1962	9.3376e-09	2.5119e-07	Nitab4.5_0000036	1812374	1824926	549
Nitab4.5_0000036g0510	10.9894	1.60665	2.7419	0.0071015	0.037102	Nitab4.5_0000036	2251619	2254447	1116	Armadillo, Armadillo-type fold, Armadillo-like helical
Nitab4.5_0000040g0610	32.4715	148.989	-2.1998	9.5187e-15	6.2278e-13	Nitab4.5_0000040	2094330	2097002	1428	Dehydrogenase, multihelical, Glycerol-3-phosphate dehydrogenase, NAD-dependent, NAD(P)-binding domain, 6-phosphogluconate dehydrogenase, C-terminal-like, Glycerol-3-phosphate dehydrogenase, NAD-dependent, eukaryotic, Glycerol-3-phosphate dehydrogenase, NAD-dependent, C-terminal, Glycerol-3-phosphate dehydrogenase, NAD-dependent, N-terminal
Nitab4.5_0000041g0140	0.62974	9.91617	-3.9414	0.0032457	0.019755	Nitab4.5_0000041	1396486	1400386	1246	Pectate lyase/Amb allergen, AmbAllergen, Pectin lyase fold, Pectin lyase fold/virulence factor
Nitab4.5_0000049g0170	2.55387	20.6079	-2.9948	0.00013645	0.0013606	Nitab4.5_0000049	1756942	1759464	2523	Pentatricopeptide repeat, Tetratricopeptide-like helical
Nitab4.5_0000057g0260	24.1506	5.91538	2.0214	0.0013511	0.0096223	Nitab4.5_0000057	1693026	1694675	723	Bax inhibitor 1-related
Nitab4.5_0000058g0080	1.35061	14.395	-3.449	0.00056657	0.0046321	Nitab4.5_0000058	406778	409500	1334	PC-Esterase, PMR5 N-terminal domain
Nitab4.5_0000059g0360	5.08642	37.7334	-2.8684	1.4268e-06	2.4068e-05	Nitab4.5_0000059	1475448	1479099	1446	Sugar/inositol transporter, General substrate transporter, Major facilitator superfamily domain, general substrate transporter, Sugar transporter, conserved site, Major facilitator superfamily domain
Nitab4.5_0000068g0040	9.91217	1.36998	2.8745	0.0085487	0.04285	Nitab4.5_0000068	133698	136927	1431	Cytochrome P450, Cytochrome P450, E-class, group I, Cytochrome P450, conserved site
Nitab4.5_0000068g0430	30.1368	4.95214	2.5941	1.4209e-05	0.00018776	Nitab4.5_0000068	1389184	1390155	972	Protein of unknown function DUF1645, plant
Nitab4.5_0000069g0190	1.89828	16.1301	-3.0575	0.00059177	0.0047978	Nitab4.5_0000069	574182	576584	1527	Sugar transporter, conserved site, Major facilitator superfamily domain, general substrate transporter, Major facilitator superfamily domain, Sugar/inositol transporter, General substrate transporter
Nitab4.5_0000069g0380	205.346	2.00967	6.6785	2.8388e-26	5.8739e-24	Nitab4.5_0000069	1364768	1368581	1017	Protein of unknown function DUF220, START-like domain
Nitab4.5_0000070g0170	15.3697	2.81571	2.4885	0.0038155	0.022468	Nitab4.5_0000070	1598920	1599351	432	Histone H2B, Histone core, Histone-fold
Nitab4.5_0000073g0350	1184.28	5047.24	-2.0915	4.0144e-08	9.4929e-07	Nitab4.5_0000073	823037	824476	865	Alpha crystallin/Hsp20 domain, HSP20-like chaperone
Nitab4.5_0000075g0110	7.82709	0.319846	4.4445	0.0032691	0.019875	Nitab4.5_0000075	1183810	1184620	384
Nitab4.5_0000075g0120	50.7965	9.74164	2.3618	1.6158e-06	2.6962e-05	Nitab4.5_0000075	1187578	1191600	4023	P-loop containing nucleoside triphosphate hydrolase, Disease resistance protein, NB-ARC
Nitab4.5_0000076g0060	368.744	91.9089	2.0038	5.0878e-23	8.5356e-21	Nitab4.5_0000076	934075	935754	1626	FAD-binding, type 2, subdomain 1, CO dehydrogenase flavoprotein-like, FAD-binding, subdomain 2, FAD-binding, type 2, Berberine/berberine-like, FAD linked oxidase, N-terminal
Nitab4.5_0000080g0300	14.6411	2.97663	2.2907	0.003749	0.02219	Nitab4.5_0000080	1653700	1654669	888	COBRA, plant
Nitab4.5_0000084g0210	98.4662	22.8884	2.1012	1.1759e-10	4.4039e-09	Nitab4.5_0000084	624378	628638	1512	Citrate transporter-like domain
Nitab4.5_0000087g0170	0	5.06947	-4.8126	0.0048547	0.027321	Nitab4.5_0000087	903348	904114	378
Nitab4.5_0000088g0100	5.9424	28.4171	-2.2654	0.0034472	0.020765	Nitab4.5_0000088	1073466	1076781	2670	Glycoside hydrolase, family 3, N-terminal, Glycoside hydrolase family 3 C-terminal domain, Glycoside hydrolase, superfamily, Glycoside hydrolase family 3, Fibronectin type III-like domain
Nitab4.5_0000088g0110	0.690495	8.59149	-3.7002	0.0068534	0.036087	Nitab4.5_0000088	1106196	1107759	636	Mpv17/PMP22
Nitab4.5_0000090g0010	1.27308	26.5661	-4.3603	2.8593e-06	4.5119e-05	Nitab4.5_0000090	69758	74844	2394	B3 DNA binding domain, DNA-binding pseudobarrel domain
Nitab4.5_0000090g0020	1.35061	16.4121	-3.6391	0.00019832	0.001872	Nitab4.5_0000090	74952	81477	831	B3 DNA binding domain, DNA-binding pseudobarrel domain
Nitab4.5_0000090g0030	18.3962	76.4839	-2.061	1.1029e-08	2.9287e-07	Nitab4.5_0000090	161864	164628	1791	B3 DNA binding domain, DNA-binding pseudobarrel domain
Nitab4.5_0000090g0120	19.5924	1.73141	3.5394	0.00010649	0.0010992	Nitab4.5_0000090	291553	293696	663	Nucleic acid-binding, OB-fold, Replication factor A, C-terminal
Nitab4.5_0000093g0080	3.56376	26.6555	-2.898	1.1604e-05	0.00015624	Nitab4.5_0000093	950483	952611	975	Hexokinase, Hexokinase, C-terminal
Nitab4.5_0000094g0130	6.14936	26.2495	-2.09	0.00060827	0.0049147	Nitab4.5_0000094	1046444	1048867	1047	SGNH hydrolase-type esterase domain, Lipase, GDSL
Nitab4.5_0000095g0050	11.6676	1.28309	3.1469	0.0027886	0.017476	Nitab4.5_0000095	271762	275174	1809	Nonaspanin (TM9SF)
Nitab4.5_0000095g0080	13.6616	72.1283	-2.3987	1.3673e-10	5.0632e-09	Nitab4.5_0000095	539811	541430	1620	Amine oxidase
Nitab4.5_0000100g0110	67.2253	15.5929	2.1182	7.6086e-08	1.7027e-06	Nitab4.5_0000100	437791	441612	1866	Amino acid/polyamine transporter I
Nitab4.5_0000101g0270	9.94254	79.6781	-3.0124	1.8292e-11	7.7175e-10	Nitab4.5_0000101	1194621	1199017	2430	Phenylalanine ammonia-lyase, Fumarase/histidase, N-terminal, Aromatic amino acid lyase, Phenylalanine ammonia-lyase, shielding domain, Phenylalanine/histidine ammonia-lyases, active site, L-Aspartase-like
Nitab4.5_0000102g0030	17.5919	114.387	-2.7008	1.7546e-17	1.644e-15	Nitab4.5_0000102	122089	124372	1150	Protein of unknown function DUF3474, Fatty acid desaturase, type 1
Nitab4.5_0000102g0080	18.9774	104.8	-2.4682	1.8732e-13	1.0704e-11	Nitab4.5_0000102	402565	409321	855	Sodium/calcium exchanger membrane region
Nitab4.5_0000102g0250	18.5805	206.415	-3.473	7.7704e-34	2.5386e-31	Nitab4.5_0000102	1026104	1027876	1773	XS domain
Nitab4.5_0000102g0450	125.132	4.01563	4.9638	4.0006e-24	7.2772e-22	Nitab4.5_0000102	1795702	1796145	444	Ctr copper transporter
Nitab4.5_0000105g0060	0.31487	15.7345	-5.4872	6.0064e-05	0.00066578	Nitab4.5_0000105	138729	141760	1170	Glucose/ribitol dehydrogenase, NAD(P)-binding domain
Nitab4.5_0000105g0350	1.29439	9.87458	-2.9288	0.0069365	0.036416	Nitab4.5_0000105	1411443	1412381	675	Nucleic acid-binding, OB-fold
Nitab4.5_0000107g0130	57.4616	7.95551	2.8447	2.4569e-09	7.3988e-08	Nitab4.5_0000107	1041035	1052444	3186	Cytochrome P450, Cytochrome P450, E-class, group I, Cytochrome P450, conserved site
Nitab4.5_0000107g0190	0	15.2508	-6.4012	4.7643e-06	7.0899e-05	Nitab4.5_0000107	1486676	1488578	468	K Homology domain, type 1, K Homology domain
Nitab4.5_0000108g0050	1.38099	16.4693	-3.6321	0.00028197	0.0025426	Nitab4.5_0000108	18476	21691	2046	P-loop containing nucleoside triphosphate hydrolase, AAA+ ATPase domain, Peptidase M41, Peptidase, FtsH, ATPase, AAA-type, core, ATPase, AAA-type, conserved site
Nitab4.5_0000108g0070	44.4249	8.23377	2.42	5.6845e-07	1.0577e-05	Nitab4.5_0000108	114496	124802	2520	Serine/threonine-protein kinase, active site, Ribonuclease H-like domain, Protein kinase, ATP binding site, Protein kinase-like domain, Protein kinase domain, Ribonuclease H domain, Concanavalin A-like lectin/glucanase, subgroup, Serine/threonine- / dual specificity protein kinase, catalytic domain
Nitab4.5_0000113g0320	2.04111	12.4474	-2.6448	0.0092158	0.045473	Nitab4.5_0000113	1775316	1775982	426
Nitab4.5_0000113g0340	1.9681	107.62	-5.7816	8.4629e-19	9.4229e-17	Nitab4.5_0000113	1762131	1768680	303
Nitab4.5_0000114g0100	51.463	6.72514	2.9404	2.0879e-08	5.2181e-07	Nitab4.5_0000114	1292437	1293279	603
Nitab4.5_0000116g0120	12.9665	163.019	-3.6472	1.5225e-19	1.8622e-17	Nitab4.5_0000116	481075	482294	795
Nitab4.5_0000119g0080	102.541	9.43912	3.4515	5.043e-18	5.1004e-16	Nitab4.5_0000119	245935	249164	1665	Lysine-tRNA ligase, class II, Aminoacyl-tRNA synthetase, class II (D/K/N), OB-fold nucleic acid binding domain, AA-tRNA synthetase-type, Aminoacyl-tRNA synthetase, class II (D/K/N)-like, Lysyl-tRNA synthetase, class II, C-terminal, Nucleic acid-binding, OB-fold, Aminoacyl-tRNA synthetase, class II
Nitab4.5_0000119g0370	201.919	26.0916	2.9527	5.5452e-29	1.3565e-26	Nitab4.5_0000119	1410007	1412164	1200
Nitab4.5_0000119g0390	72.5399	14.3534	2.3354	1.9078e-09	5.8302e-08	Nitab4.5_0000119	1527356	1528259	462	Universal stress protein A, Rossmann-like alpha/beta/alpha sandwich fold, UspA
Nitab4.5_0000125g0010	2.67538	14.1974	-2.4282	0.0091511	0.045204	Nitab4.5_0000125	53984	54355	372	Bifunctional inhibitor/plant lipid transfer protein/seed storage helical domain, Plant lipid transfer protein/Par allergen
Nitab4.5_0000125g0410	117.243	0	9.3104	1.5174e-14	9.7103e-13	Nitab4.5_0000125	1655108	1656386	840	Zinc finger, PMZ-type, Zinc finger, SWIM-type
Nitab4.5_0000125g0450	22.7584	0	6.9436	1.513e-07	3.1928e-06	Nitab4.5_0000125	1654148	1654775	573	Transposase, MuDR, plant
Nitab4.5_0000125g0460	21.896	0	6.89	1.9812e-07	4.0994e-06	Nitab4.5_0000125	1652754	1654141	574
Nitab4.5_0000130g0140	1191.66	288.49	2.0473	3.1633e-39	1.3542e-36	Nitab4.5_0000130	426948	430583	1072	Non-haem dioxygenase N-terminal domain, Isopenicillin N synthase-like, Oxoglutarate/iron-dependent dioxygenase
Nitab4.5_0000130g0210	15.0865	65.9787	-2.1341	4.5287e-07	8.6264e-06	Nitab4.5_0000130	702715	702989	219	Homeodomain-like
Nitab4.5_0000132g0030	5.29906	22.8449	-2.118	0.00099925	0.0074934	Nitab4.5_0000132	92364	94176	249	Cytochrome b-c1 complex subunit 9
Nitab4.5_0000136g0040	2.54615	42.3113	-4.029	2.0849e-09	6.3323e-08	Nitab4.5_0000136	213669	218754	3063	Protein of unknown function DUF3490, Kinesin-like protein, P-loop containing nucleoside triphosphate hydrolase, Kinesin, motor domain, Kinesin, motor region, conserved site
Nitab4.5_0000136g0080	0	54.0539	-8.2302	3.6088e-11	1.4546e-09	Nitab4.5_0000136	301718	304492	1737
Nitab4.5_0000136g0110	0	11.937	-6.0529	2.1026e-05	0.00026568	Nitab4.5_0000136	299724	301695	1521
Nitab4.5_0000136g0140	5.56678	23.8526	-2.1008	0.00062445	0.0050234	Nitab4.5_0000136	580697	581639	702	Protein of unknown function DUF778
Nitab4.5_0000136g0200	0	142.994	-9.6344	1.2906e-15	9.5515e-14	Nitab4.5_0000136	643506	644239	384	Dehydrin
Nitab4.5_0000136g0240	25.5983	4.30502	2.5665	8.9286e-05	0.00094198	Nitab4.5_0000136	836451	840633	1464	AAA+ ATPase domain, AAA-type ATPase, N-terminal domain, ATPase, AAA-type, core, ATPase, AAA-type, conserved site, P-loop containing nucleoside triphosphate hydrolase
Nitab4.5_0000136g0390	118.796	27.2627	2.1247	1.343e-08	3.5194e-07	Nitab4.5_0000136	1355827	1361196	573
Nitab4.5_0000138g0170	218.914	0	10.213	1.5399e-17	1.4594e-15	Nitab4.5_0000138	1085184	1094599	576
Nitab4.5_0000151g0100	2.62822	18.8884	-2.8536	0.00053742	0.0044361	Nitab4.5_0000151	132429	133234	285	Cytochrome c oxidase, subunit Vb
Nitab4.5_0000151g0350	0	17.684	-6.6183	8.9663e-07	1.5913e-05	Nitab4.5_0000151	1529647	1530511	739	Cupredoxin, Plastocyanin-like
Nitab4.5_0000153g0140	0	5.78863	-5.0022	0.002495	0.015956	Nitab4.5_0000153	863355	863732	267
Nitab4.5_0000159g0130	27.2152	1.00855	4.7637	1.3314e-06	2.2673e-05	Nitab4.5_0000159	1164984	1167402	1158	Major facilitator superfamily domain, general substrate transporter, General substrate transporter
Nitab4.5_0000163g0200	8.47042	42.0828	-2.3122	1.8851e-06	3.1059e-05	Nitab4.5_0000163	989596	990408	813	FAS1 domain
Nitab4.5_0000163g0260	1.27308	13.146	-3.3416	0.0011358	0.0083424	Nitab4.5_0000163	1134670	1138764	1599	Cytochrome P450, Cytochrome P450, conserved site, Cytochrome P450, E-class, group I
Nitab4.5_0000165g0010	0	7.68467	-5.4156	0.0004526	0.0038191	Nitab4.5_0000165	24447	29494	1548	Zeta toxin domain, P-loop containing nucleoside triphosphate hydrolase
Nitab4.5_0000167g0130	134.747	857.211	-2.6705	1.6824e-31	4.7741e-29	Nitab4.5_0000167	580502	586384	2243	Chaperone DnaK, Heat shock protein 70 family, Heat shock protein 70, conserved site
Nitab4.5_0000170g0020	4.49159	19.1815	-2.0857	0.0032951	0.020002	Nitab4.5_0000170	37692	40299	402
Nitab4.5_0000170g0410	63.026	1.93763	4.9869	1.3809e-11	5.9526e-10	Nitab4.5_0000170	912347	913395	515	Zinc/iron permease, Zinc/iron permease, fungal/plant
Nitab4.5_0000171g0250	8.59646	0.319846	4.5765	0.0023957	0.015448	Nitab4.5_0000171	929032	933407	960
Nitab4.5_0000175g0060	51.574	6.87492	2.8908	4.8059e-09	1.3645e-07	Nitab4.5_0000175	138672	147257	1890
Nitab4.5_0000175g0480	12.3445	0.96696	3.6369	0.001175	0.0085709	Nitab4.5_0000175	1369655	1370193	522
Nitab4.5_0000181g0020	56.1719	0.323557	7.2875	3.8696e-09	1.1211e-07	Nitab4.5_0000181	91230	104058	4385	Zinc finger, PHD-finger, P-loop containing nucleoside triphosphate hydrolase, Zinc finger, MIZ-type, Zinc finger, FYVE/PHD-type, Zinc finger, PHD-type, Zinc finger, RING/FYVE/PHD-type, Zinc finger, PHD-type, conserved site
Nitab4.5_0000181g0090	48.9068	5.55196	3.1726	2.8478e-08	6.9404e-07	Nitab4.5_0000181	469215	481934	2376	Glutamine synthetase/guanido kinase, catalytic domain, Amidohydrolase 2, Glutamine synthetase, catalytic domain
Nitab4.5_0000181g0170	0.984051	16.0922	-4.0374	0.00015372	0.001508	Nitab4.5_0000181	1005912	1014976	1169	Protein of unknown function DUF707
Nitab4.5_0000185g0190	20.0269	98.2659	-2.291	8.6808e-10	2.7812e-08	Nitab4.5_0000185	879487	880815	555	Bifunctional inhibitor/plant lipid transfer protein/seed storage helical domain
Nitab4.5_0000188g0030	0	17.2523	-6.5794	1.3367e-06	2.2749e-05	Nitab4.5_0000188	165568	166209	642	Ribonuclease H-like domain, Ribonuclease H domain
Nitab4.5_0000188g0040	0	10.1768	-5.8172	7.9867e-05	0.00085477	Nitab4.5_0000188	156353	157660	1308	Domain of unknown function DUF4283, Rossmann-like alpha/beta/alpha sandwich fold
Nitab4.5_0000188g0090	2.239	15.5109	-2.7798	0.002032	0.013487	Nitab4.5_0000188	357425	357889	465	DnaJ domain
Nitab4.5_0000188g0190	123.184	8.90315	3.7775	2.8419e-22	4.4519e-20	Nitab4.5_0000188	651395	651880	486	Basic-leucine zipper domain
Nitab4.5_0000188g0230	15.3574	66.8205	-2.1245	1.1995e-08	3.1617e-07	Nitab4.5_0000188	944915	954236	2559	Phospholipase D/Transphosphatidylase, Phospholipase D, C-terminal, C2 domain, Phospholipase D family, Phospholipase D, plant
Nitab4.5_0000188g0330	0	20.5183	-6.8309	3.0861e-07	6.1398e-06	Nitab4.5_0000188	1319294	1321112	441
Nitab4.5_0000188g0340	172.154	1129.21	-2.7162	7.0751e-70	9.7595e-67	Nitab4.5_0000188	1378848	1380591	1034	Glycoside hydrolase, family 19, Glycoside hydrolase, family 19, catalytic, Lysozyme-like domain
Nitab4.5_0000192g0180	1.0099	14.4348	-3.8764	0.00042072	0.0035923	Nitab4.5_0000192	1168999	1173034	864	Beta tubulin, autoregulation binding site, Tubulin, C-terminal, Tubulin/FtsZ, C-terminal, Tubulin/FtsZ, GTPase domain, Tubulin, conserved site, Tubulin, Beta tubulin
Nitab4.5_0000198g0010	61.296	0	8.3756	1.0603e-11	4.6637e-10	Nitab4.5_0000198	58393	59631	510	Pentatricopeptide repeat
Nitab4.5_0000202g0040	0	5.85448	-5.0284	0.004434	0.025432	Nitab4.5_0000202	103537	106119	1746	Laccase, Cupredoxin, Multicopper oxidase, type 3, Multicopper oxidase, type 1, Multicopper oxidase, type 2, Multicopper oxidase, copper-binding site
Nitab4.5_0000202g0120	44.0997	1.32097	5.0467	1.3961e-09	4.3573e-08	Nitab4.5_0000202	582732	584933	288	Conserved hypothetical protein CHP01589, plant
Nitab4.5_0000202g0460	5.22606	24.0613	-2.2002	0.00058018	0.0047263	Nitab4.5_0000202	1319491	1326179	1358	Myb domain, plants, Myb domain, SANT/Myb domain, Homeodomain-like
Nitab4.5_0000206g0170	60.6483	708.637	-3.5427	4.8673e-75	7.7969e-72	Nitab4.5_0000206	1261836	1271992	772	Transcriptional coactivator/pterin dehydratase
Nitab4.5_0000207g0230	25.1753	115.23	-2.1977	1.7463e-12	8.6114e-11	Nitab4.5_0000207	821052	823565	2514	Malectin-like carbohydrate-binding domain, Serine/threonine-protein kinase, active site, Protein kinase-like domain, Serine/threonine- / dual specificity protein kinase, catalytic domain, Concanavalin A-like lectin/glucanase, subgroup, Protein kinase, ATP binding site, Serine-threonine/tyrosine-protein kinase catalytic domain, Protein kinase domain
Nitab4.5_0000209g0090	21.2436	85.8057	-2.0159	1.2711e-09	3.9849e-08	Nitab4.5_0000209	317400	318375	734	AP2/ERF domain, DNA-binding domain
Nitab4.5_0000212g0010	0	268.197	-10.541	1.1836e-18	1.3003e-16	Nitab4.5_0000212	40554	43413	1128	Bifunctional inhibitor/plant lipid transfer protein/seed storage helical domain, Plant lipid transfer protein/Par allergen
Nitab4.5_0000212g0140	1.9681	14.8119	-2.9208	0.0016083	0.011102	Nitab4.5_0000212	541846	542946	1101	Calmodulin-binding domain, plant
Nitab4.5_0000212g0330	3.86638	86.2753	-4.467	1.1831e-17	1.1408e-15	Nitab4.5_0000212	1280858	1281166	186
Nitab4.5_0000214g0050	42.6094	7.28536	2.5416	4.3445e-07	8.3234e-06	Nitab4.5_0000214	407767	420672	2100	STAS domain, Sulphate anion transporter, Sulphate anion transporter, conserved site, Sulphate transporter
Nitab4.5_0000215g0020	66.189	10.6012	2.6355	1.3067e-10	4.8569e-09	Nitab4.5_0000215	350357	350839	483	Non-haem dioxygenase N-terminal domain, Isopenicillin N synthase-like
Nitab4.5_0000215g0030	112.753	27.3331	2.044	2.9673e-12	1.4182e-10	Nitab4.5_0000215	327778	328894	630	Isopenicillin N synthase, Oxoglutarate/iron-dependent dioxygenase, Isopenicillin N synthase-like
Nitab4.5_0000216g0190	58.8802	12.011	2.2733	1.0411e-06	1.818e-05	Nitab4.5_0000216	589575	590816	669
Nitab4.5_0000218g0070	2.7316	16.692	-2.6409	0.0031892	0.019487	Nitab4.5_0000218	500373	501698	1326	Chloramphenicol acetyltransferase-like domain, Transferase
Nitab4.5_0000222g0050	13.6312	3.30019	2.0384	0.0099585	0.048322	Nitab4.5_0000222	134396	135415	390
Nitab4.5_0000222g0170	1.57888	55.8841	-5.1061	2.4195e-11	1.0012e-09	Nitab4.5_0000222	597080	598795	1132	Glycosyl transferase, family 8
Nitab4.5_0000223g0110	14.4858	1.73141	3.0964	0.0010739	0.00795	Nitab4.5_0000223	775322	778262	2832	Protein kinase domain, Protein kinase-like domain, Domain of unknown function DUF1221
Nitab4.5_0000229g0050	61.3399	0	8.3765	1.0941e-11	4.8007e-10	Nitab4.5_0000229	936830	940071	947	Probable transposase, Ptta/En/Spm, plant
Nitab4.5_0000230g0260	198.18	46.399	2.0931	3.9953e-17	3.5748e-15	Nitab4.5_0000230	1309720	1312731	633	Nucleic acid-binding, OB-fold
Nitab4.5_0000231g0240	86.943	10.334	3.0703	2.3155e-15	1.6521e-13	Nitab4.5_0000231	641877	645691	1291	Ninja
Nitab4.5_0000234g0050	6.54629	47.5835	-2.8599	3.0438e-07	6.0654e-06	Nitab4.5_0000234	151257	155644	1398	Male sterility, NAD-binding, Fatty acyl-CoA reductase, NAD(P)-binding domain
Nitab4.5_0000234g0090	2.27844	25.1892	-3.4635	3.9501e-06	5.9987e-05	Nitab4.5_0000234	262708	265688	1218	Male sterility, NAD-binding, Fatty acyl-CoA reductase, NAD(P)-binding domain
Nitab4.5_0000235g0180	130.313	3.90571	5.0291	5.7173e-24	1.025e-21	Nitab4.5_0000235	1284381	1296128	3024	von Willebrand factor, type A, Sec23/Sec24, trunk domain, Sec23/Sec24 beta-sandwich, Zinc finger, Sec23/Sec24-type, Sec23/Sec24, helical domain
Nitab4.5_0000238g0030	23.1295	1.36627	4.1036	8.1227e-06	0.00011414	Nitab4.5_0000238	226753	227433	528	C2 domain
Nitab4.5_0000246g0100	3.70659	17.661	-2.2761	0.0041423	0.02403	Nitab4.5_0000246	326868	329115	1202	Basic-leucine zipper domain
Nitab4.5_0000256g0030	73.9039	11.8538	2.6302	5.9427e-11	2.3182e-09	Nitab4.5_0000256	166454	168676	1539	Cytochrome P450, Cytochrome P450, E-class, group I, Cytochrome P450, conserved site
Nitab4.5_0000257g0150	24.2001	1.97179	3.5971	1.1932e-05	0.0001604	Nitab4.5_0000257	733183	736497	1242	Peptidase M20, dimerisation domain, Peptidase M20, Amidohydrolase
Nitab4.5_0000257g0180	23.3183	0.963249	4.5483	6.6506e-06	9.5506e-05	Nitab4.5_0000257	888706	890923	1392	UDP-glucuronosyl/UDP-glucosyltransferase
Nitab4.5_0000258g0120	667.99	145.806	2.195	3.97e-42	1.8599e-39	Nitab4.5_0000258	470357	475741	2127	Cyclic nucleotide-binding domain, RmlC-like jelly roll fold, Ion transport domain, Cyclic nucleotide-binding-like
Nitab4.5_0000263g0240	31.329	538.555	-4.1134	7.3442e-73	1.1397e-69	Nitab4.5_0000263	1140807	1143360	1608	WEB family
Nitab4.5_0000265g0020	5.19434	0	4.8157	0.0061926	0.033364	Nitab4.5_0000265	340645	341820	1176	von Willebrand factor, type A
Nitab4.5_0000265g0050	731.377	138.188	2.4033	1.3725e-49	8.8517e-47	Nitab4.5_0000265	870752	875342	1380	AP2/ERF domain, DNA-binding domain
Nitab4.5_0000265g0070	134.299	657.677	-2.2901	4.9191e-41	2.2618e-38	Nitab4.5_0000265	876279	879849	1179	UDP-glucose 4-epimerase C-terminal domain, UDP-glucose 4-epimerase GalE, NAD-dependent epimerase/dehydratase, NAD(P)-binding domain
Nitab4.5_0000266g0030	1.29439	10.4818	-3.0069	0.0046546	0.026428	Nitab4.5_0000266	232992	234307	744	Ribulose bisphosphate carboxylase, large subunit, C-terminal, Ribulose bisphosphate carboxylase, large subunit, ferrodoxin-like N-terminal, Ribulose bisphosphate carboxylase, large subunit, N-terminal
Nitab4.5_0000268g0090	378.154	1844.09	-2.2864	4.0031e-65	4.7331e-62	Nitab4.5_0000268	506799	509479	734
Nitab4.5_0000272g0040	106.36	11.178	3.2639	3.7815e-18	3.9368e-16	Nitab4.5_0000272	98932	105414	742	Zinc finger, RING-type, Zinc finger, RING/FYVE/PHD-type
Nitab4.5_0000272g0130	3.92261	16.8817	-2.1105	0.0032786	0.019923	Nitab4.5_0000272	841146	843798	1646	Uncharacterised domain XH, XS domain
Nitab4.5_0000274g0130	12.653	69.4275	-2.4538	6.1293e-09	1.709e-07	Nitab4.5_0000274	390280	392152	633	Myc-type, basic helix-loop-helix (bHLH) domain
Nitab4.5_0000276g0100	8.24987	0	5.4796	0.00042474	0.003621	Nitab4.5_0000276	492482	493906	657	Protein of unknown function DUF4228, plant
Nitab4.5_0000278g0010	7.58204	236.069	-4.966	1.6579e-14	1.0541e-12	Nitab4.5_0000278	57107	57586	480	Alpha crystallin/Hsp20 domain, HSP20-like chaperone
Nitab4.5_0000283g0170	1307.07	10042.2	-2.9417	4.0282e-109	1.1113e-105	Nitab4.5_0000283	388612	390059	636	Gibberellin regulated protein
Nitab4.5_0000283g0430	174.657	1433.94	-3.0361	3.3567e-109	9.8054e-106	Nitab4.5_0000283	904111	909253	1185	Protein of unknown function DUF1624
Nitab4.5_0000286g0050	3.85279	111.827	-4.8422	1.106e-16	9.2463e-15	Nitab4.5_0000286	391107	399463	1464	Alpha crystallin/Hsp20 domain, HSP20-like chaperone, BON domain
Nitab4.5_0000286g0060	3.59414	42.7019	-3.5714	1.4008e-08	3.6554e-07	Nitab4.5_0000286	547477	547950	474	Alpha crystallin/Hsp20 domain, HSP20-like chaperone
Nitab4.5_0000287g0070	0	407.468	-11.145	8.0265e-21	1.126e-18	Nitab4.5_0000287	248631	252967	2190	Zinc finger, RING/FYVE/PHD-type, Zinc finger, RING-type
Nitab4.5_0000287g0110	0.345247	7.24378	-4.3724	0.0046076	0.026222	Nitab4.5_0000287	282239	284854	2238	Proteinase inhibitor I9, Peptidase S8/S53 domain, Peptidase S8, subtilisin-related, Peptidase S8, subtilisin, Ser-active site
Nitab4.5_0000287g0310	15.1505	3.29277	2.1877	0.0050026	0.02801	Nitab4.5_0000287	957343	960468	1311	Alpha-amylase, C-terminal beta-sheet, Glycoside hydrolase, family 13, Glycoside hydrolase, catalytic domain, Glycosyl hydrolase, family 13, catalytic domain, Glycoside hydrolase, superfamily, Glycosyl hydrolase, family 13, subfamily, catalytic domain, Glycosyl hydrolase, family 13, all-beta
Nitab4.5_0000288g0110	5.73998	182.071	-4.9959	1.0528e-05	0.00014363	Nitab4.5_0000288	961310	963179	591	Alpha crystallin/Hsp20 domain, HSP20-like chaperone
Nitab4.5_0000288g0120	43.462	5.46878	3.0089	5.9294e-08	1.3538e-06	Nitab4.5_0000288	982046	983716	894	NAD(P)-binding domain, Short-chain dehydrogenase/reductase SDR, Glucose/ribitol dehydrogenase
Nitab4.5_0000295g0060	257.939	0.319846	9.4867	2.0201e-15	1.456e-13	Nitab4.5_0000295	513056	521498	2385	P-loop containing nucleoside triphosphate hydrolase, NB-ARC, Disease resistance protein
Nitab4.5_0000295g0070	4.69064	99.4025	-4.4372	1.4974e-19	1.8361e-17	Nitab4.5_0000295	485242	491970	3469	NB-ARC, Mannose-binding lectin, P-loop containing nucleoside triphosphate hydrolase, Disease resistance protein
Nitab4.5_0000295g0100	0.345247	8.35482	-4.5743	0.0021611	0.014201	Nitab4.5_0000295	596282	600600	3171	BRCT domain
Nitab4.5_0000295g0180	0	17.9068	-6.6335	1.1314e-06	1.9611e-05	Nitab4.5_0000295	809827	811493	948	Glycosyl transferase, family 8
Nitab4.5_0000297g0010	18.1881	86.6646	-2.2483	1.0479e-10	3.9513e-09	Nitab4.5_0000297	54909	57422	2514	Protein kinase, ATP binding site, Protein kinase domain, Protein kinase-like domain, Serine-threonine/tyrosine-protein kinase catalytic domain, Concanavalin A-like lectin/glucanase, subgroup, Serine/threonine- / dual specificity protein kinase, catalytic domain, Serine/threonine-protein kinase, active site, Malectin-like carbohydrate-binding domain
Nitab4.5_0000297g0150	2.85649	19.1372	-2.7197	0.00045677	0.0038504	Nitab4.5_0000297	331494	332794	990	Chlorophyll a/b binding protein domain, Chlorophyll A-B binding protein, Chlorophyll A-B binding protein, plant
Nitab4.5_0000297g0310	169.379	26.5206	2.6783	6.749e-21	9.5483e-19	Nitab4.5_0000297	1047122	1051588	1962	Bulb-type lectin domain, Protein kinase domain, PAN-2 domain, Serine/threonine- / dual specificity protein kinase, catalytic domain, Serine/threonine-protein kinase, active site, Concanavalin A-like lectin/glucanase, subgroup, Apple-like, Protein kinase-like domain, S-locus glycoprotein
Nitab4.5_0000299g0130	6.55854	0.361433	4.1879	0.0075574	0.038991	Nitab4.5_0000299	310245	311593	591	LURP1-like domain, Tubby C-terminal-like domain
Nitab4.5_0000305g0170	2.978	21.3605	-2.8555	0.00016919	0.0016381	Nitab4.5_0000305	777096	780578	1316	Lipase, GDSL, SGNH hydrolase-type esterase domain
Nitab4.5_0000306g0320	4.28917	22.0804	-2.3731	0.00042239	0.0036028	Nitab4.5_0000306	962535	964166	360
Nitab4.5_0000309g0100	86.4978	14.0697	2.6045	4.3406e-12	2.0182e-10	Nitab4.5_0000309	216356	234646	7476	Disease resistance protein, P-loop containing nucleoside triphosphate hydrolase, NB-ARC
Nitab4.5_0000310g0220	36.4852	6.74446	2.4413	6.1978e-06	8.934e-05	Nitab4.5_0000310	1098957	1103539	1236	Patatin/Phospholipase A2-related, Acyl transferase/acyl hydrolase/lysophospholipase
Nitab4.5_0000312g0200	9.8165	1.04642	3.2725	0.004995	0.02798	Nitab4.5_0000312	650047	651633	462
Nitab4.5_0000315g0030	14.5286	0.643403	4.4547	0.0003349	0.0029577	Nitab4.5_0000315	140410	142422	693
Nitab4.5_0000316g0030	20.1671	4.57957	2.1236	0.0018419	0.012457	Nitab4.5_0000316	32745	34489	825	Seed maturation protein
Nitab4.5_0000319g0220	8.25894	2979.71	-8.5009	1.259e-35	4.4978e-33	Nitab4.5_0000319	415509	417077	885	Alpha crystallin/Hsp20 domain, HSP20-like chaperone
Nitab4.5_0000329g0220	24.636	131.276	-2.4102	1.0505e-13	6.1955e-12	Nitab4.5_0000329	943194	945173	888	Xyloglucan endotransglucosylase/hydrolase, Xyloglucan endo-transglycosylase, C-terminal, Concanavalin A-like lectin/glucanases superfamily, Glycoside hydrolase, family 16, Concanavalin A-like lectin/glucanase, subgroup
Nitab4.5_0000332g0150	0.31487	7.71513	-4.4584	0.0031975	0.019529	Nitab4.5_0000332	528334	528676	339	Ribonuclease H-like domain
Nitab4.5_0000337g0270	6.94776	0	5.2311	0.0010066	0.0075359	Nitab4.5_0000337	1099449	1102821	1584	Flavin monooxygenase-like, Flavin monooxygenase FMO, Dimethylaniline monooxygenase, N-oxide-forming
Nitab4.5_0000339g0110	24.9323	5.8285	2.0767	0.0010456	0.0077791	Nitab4.5_0000339	845649	848873	1899	Protein of unknown function DUF789
Nitab4.5_0000339g0150	37.0925	168.99	-2.1874	5.8629e-18	5.8699e-16	Nitab4.5_0000339	1059591	1060220	630	Proteinase inhibitor I3, Kunitz legume, Kunitz inhibitor ST1-like
Nitab4.5_0000343g0160	11.932	72.7594	-2.6202	1.5271e-10	5.6089e-09	Nitab4.5_0000343	485799	488951	678	Mob1/phocein
Nitab4.5_0000343g0220	11.8272	1.40786	3.1183	0.0031019	0.019062	Nitab4.5_0000343	568858	571807	439
Nitab4.5_0000359g0110	3123.34	473.981	2.7197	6.7987e-77	1.1254e-73	Nitab4.5_0000359	299718	306866	1924	Peptidase C13, legumain
Nitab4.5_0000360g0090	13.3739	0.647114	4.3326	0.00076224	0.0059582	Nitab4.5_0000360	749857	750432	576	Thaumatin
Nitab4.5_0000360g0100	1000.62	216.506	2.2059	2.0802e-27	4.5708e-25	Nitab4.5_0000360	694706	697692	854	Thaumatin, Thaumatin, conserved site
Nitab4.5_0000363g0170	0	99.0765	-9.1037	6.6731e-14	3.9925e-12	Nitab4.5_0000363	449498	450991	1494	AP2/ERF domain, DNA-binding domain
Nitab4.5_0000363g0200	5.88618	30.8531	-2.3913	2.4009e-05	0.00029837	Nitab4.5_0000363	515099	516042	357	Myc-type, basic helix-loop-helix (bHLH) domain
Nitab4.5_0000365g0010	8.81567	69.4242	-2.9776	1.2876e-12	6.4718e-11	Nitab4.5_0000365	2293	2874	582
Nitab4.5_0000374g0060	4.47481	22.1472	-2.2923	0.0013569	0.0096538	Nitab4.5_0000374	429441	430500	579	Knottin, scorpion toxin-like, Gamma thionin, Gamma Purothionin
Nitab4.5_0000376g0070	6.26633	39.1539	-2.6554	4.526e-06	6.7636e-05	Nitab4.5_0000376	244843	247412	1127	SGNH hydrolase-type esterase domain, Lipase, GDSL
Nitab4.5_0000378g0020	0	5.58812	-4.96	0.0029164	0.01811	Nitab4.5_0000378	68448	70642	1875
Nitab4.5_0000381g0050	156.606	25.5749	2.6114	7.23e-20	9.1824e-18	Nitab4.5_0000381	88809	105585	3963	P-loop containing nucleoside triphosphate hydrolase, NB-ARC, Disease resistance protein, Leucine-rich repeat
Nitab4.5_0000386g0170	8.91587	0	5.5915	0.00023805	0.0021952	Nitab4.5_0000386	478698	480526	410
Nitab4.5_0000393g0070	3.80563	40.8611	-3.3993	2.7538e-08	6.7266e-07	Nitab4.5_0000393	635705	675501	351
Nitab4.5_0000394g0080	52.5127	267.004	-2.3434	5.7082e-26	1.157e-23	Nitab4.5_0000394	722653	723212	240
Nitab4.5_0000396g0010	276.269	1277.56	-2.2095	4.1227e-61	4.3559e-58	Nitab4.5_0000396	775	2627	1344	Glycoside hydrolase, family 16, active site, Xyloglucan endotransglucosylase/hydrolase, Concanavalin A-like lectin/glucanase, subgroup, Xyloglucan endo-transglycosylase, C-terminal, Glycoside hydrolase, family 16, Concanavalin A-like lectin/glucanases superfamily
Nitab4.5_0000397g0230	3.60321	16.2828	-2.1808	0.0061194	0.033024	Nitab4.5_0000397	746561	748519	855	Cupredoxin, Plastocyanin-like
Nitab4.5_0000402g0010	15.0212	2.92762	2.3375	0.0040891	0.023761	Nitab4.5_0000402	17290	20282	1098	UDP-glucuronosyl/UDP-glucosyltransferase
Nitab4.5_0000416g0250	14.9469	0	6.3405	4.0774e-06	6.1732e-05	Nitab4.5_0000416	1028374	1030649	531	Chitinase II, Glycoside hydrolase, catalytic domain, Glycoside hydrolase, superfamily, Glycoside hydrolase, family 18, catalytic domain
Nitab4.5_0000420g0010	75.5461	16.6933	2.1768	3.3373e-06	5.1725e-05	Nitab4.5_0000420	115710	117515	1806	Carotenoid oxygenase
Nitab4.5_0000426g0080	327.244	33.646	3.2725	3.9805e-43	1.9767e-40	Nitab4.5_0000426	353541	357323	986	Phosphoribosyl-ATP pyrophosphohydrolase, Phosphoribosyl-AMP cyclohydrolase domain, Phosphoribosyl-ATP pyrophosphohydrolase-like
Nitab4.5_0000430g0030	4.53557	20.8879	-2.196	0.0011723	0.0085598	Nitab4.5_0000430	187782	200826	591
Nitab4.5_0000434g0080	12.1745	96.1916	-2.9694	9.0484e-13	4.6611e-11	Nitab4.5_0000434	460169	465312	1736	Transmembrane protein TauE like
Nitab4.5_0000434g0190	0.690495	13.0064	-4.3017	0.00069527	0.0055075	Nitab4.5_0000434	605945	606398	294
Nitab4.5_0000437g0130	138.466	31.3331	2.1421	4.5498e-14	2.7655e-12	Nitab4.5_0000437	723555	724808	915	DNA-binding WRKY
Nitab4.5_0000437g0170	1.61832	13.0473	-3.0041	0.0021202	0.01397	Nitab4.5_0000437	880960	885477	2943	Cellulose synthase, RING-type zinc finger, Zinc finger, RING/FYVE/PHD-type, Cellulose synthase
Nitab4.5_0000448g0120	4.16766	18.2257	-2.1188	0.0035828	0.021415	Nitab4.5_0000448	852967	854576	1497	Sugar phosphate transporter, Major facilitator superfamily, Major facilitator superfamily domain, Major facilitator superfamily domain, general substrate transporter
Nitab4.5_0000452g0010	72.3642	13.7647	2.3804	2.4223e-09	7.3034e-08	Nitab4.5_0000452	218566	222894	1826	Interphotoreceptor retinol-binding, PDZ domain
Nitab4.5_0000457g0270	5.59262	37.8194	-2.7647	7.5359e-07	1.3608e-05	Nitab4.5_0000457	667931	670921	1171	Fatty acid hydroxylase
Nitab4.5_0000467g0100	98.8235	24.5775	2.0035	1.1026e-10	4.1511e-09	Nitab4.5_0000467	563397	563951	555	Zinc finger, RING-type, Zinc finger, RING/FYVE/PHD-type
Nitab4.5_0000476g0260	404.505	46.8971	3.11	5.3702e-42	2.4923e-39	Nitab4.5_0000476	877982	880732	1188	IQ motif, EF-hand binding site
Nitab4.5_0000486g0160	3.29287	31.6121	-3.2737	6.9653e-07	1.2679e-05	Nitab4.5_0000486	588851	596004	1900	Cyclin, N-terminal, Cyclin-like, Cyclin, C-terminal domain
Nitab4.5_0000488g0030	29.3318	177.751	-2.6072	1.0319e-19	1.2907e-17	Nitab4.5_0000488	375051	376438	962	Protein of unknown function DUF716, TMEM45
Nitab4.5_0000493g0020	0	4.81425	-4.7346	0.0081118	0.041157	Nitab4.5_0000493	119128	119947	546
Nitab4.5_0000496g0130	30.7724	6.43203	2.2679	5.9057e-05	0.00065579	Nitab4.5_0000496	317469	321754	758	NAC domain
Nitab4.5_0000503g0010	13.5122	1.32097	3.3417	0.0016582	0.01141	Nitab4.5_0000503	201530	280499	1143	Terpenoid synthase, Terpene synthase, N-terminal domain, Terpenoid cyclases/protein prenyltransferase alpha-alpha toroid
Nitab4.5_0000505g0110	1.70039	118.308	-6.1533	5.5167e-09	1.5504e-07	Nitab4.5_0000505	653137	654484	573	Glutathione S-transferase, N-terminal, Thioredoxin-like fold, Glutathione S-transferase, C-terminal, Glutathione S-transferase, C-terminal-like
Nitab4.5_0000508g0130	113.307	24.7003	2.206	5.7508e-12	2.6152e-10	Nitab4.5_0000508	577894	579518	777	DNA-binding WRKY
Nitab4.5_0000508g0230	0.31487	12.2922	-5.1373	0.00067937	0.0053988	Nitab4.5_0000508	887240	891092	567	Bifunctional inhibitor/plant lipid transfer protein/seed storage helical domain, Plant lipid transfer protein/Par allergen
Nitab4.5_0000519g0310	94.1487	13.5919	2.7885	2.8759e-10	1.0064e-08	Nitab4.5_0000519	768364	773597	822
Nitab4.5_0000540g0280	4.52197	45.6687	-3.3276	1.6755e-09	5.1648e-08	Nitab4.5_0000540	711039	712173	435	Zinc finger, CCHC-type
Nitab4.5_0000551g0270	247.806	55.1729	2.1643	2.0263e-23	3.4938e-21	Nitab4.5_0000551	846822	857535	2754	Armadillo-like helical, Armadillo-type fold, HEAT
Nitab4.5_0000559g0230	705.046	114.881	2.6209	7.55e-59	7.3515e-56	Nitab4.5_0000559	420597	427057	1564	Amino acid transporter, transmembrane
Nitab4.5_0000560g0090	82.0325	18.6205	2.1346	1.982e-09	6.0384e-08	Nitab4.5_0000560	239291	247845	2499	Leucine-rich repeat, Serine-threonine/tyrosine-protein kinase catalytic domain, Protein kinase domain, Protein kinase-like domain, Leucine-rich repeat, typical subtype
Nitab4.5_0000569g0020	46.0127	4.95585	3.2028	9.4343e-09	2.5352e-07	Nitab4.5_0000569	369037	369729	693	Zinc finger, C2H2, Zinc finger C2H2-type/integrase DNA-binding domain, Zinc finger, C2H2-like
Nitab4.5_0000570g0340	16.6033	71.1116	-2.0948	2.7554e-07	5.5374e-06	Nitab4.5_0000570	659200	661206	357	Bet v I type allergen, START-like domain, Bet v I domain
Nitab4.5_0000571g0260	19.0278	3.3492	2.5068	0.0023297	0.015097	Nitab4.5_0000571	896967	898192	726
Nitab4.5_0000582g0180	1.6351	11.653	-2.8295	0.0056286	0.030853	Nitab4.5_0000582	474814	476487	1674	Aromatic amino acid lyase, Phenylalanine ammonia-lyase, L-Aspartase-like, Phenylalanine ammonia-lyase, shielding domain, Fumarase/histidase, N-terminal, Phenylalanine/histidine ammonia-lyases, active site
Nitab4.5_0000583g0150	0.953673	9.63715	-3.3144	0.0075578	0.038991	Nitab4.5_0000583	345385	348140	1068	Major intrinsic protein, Major intrinsic protein, conserved site, Aquaporin-like
Nitab4.5_0000588g0090	15.9006	2.58103	2.5954	0.0021621	0.014206	Nitab4.5_0000588	103568	107089	1827	Armadillo, Armadillo-like helical, Armadillo-type fold, U box domain, Zinc finger, RING/FYVE/PHD-type
Nitab4.5_0000593g0100	5.696	0	4.942	0.0037724	0.022283	Nitab4.5_0000593	152844	157123	420	Ribonuclease H-like domain
Nitab4.5_0000595g0040	3.00384	17.6127	-2.5708	0.0018775	0.012652	Nitab4.5_0000595	53140	53516	207	Phloem protein 2-like
Nitab4.5_0000604g0110	5.65656	196.949	-5.1296	1.5448e-08	3.9913e-07	Nitab4.5_0000604	559502	568056	1053	HSP20-like chaperone, Alpha crystallin/Hsp20 domain
Nitab4.5_0000605g0240	14.1968	1.59923	3.1089	0.0020782	0.013749	Nitab4.5_0000605	842730	844587	1267	Proteinase inhibitor I29, cathepsin propeptide, Peptidase C1A, papain C-terminal, Peptidase C1A, papain, Cysteine peptidase, histidine active site, Cysteine peptidase, cysteine active site, Cysteine peptidase, asparagine active site
Nitab4.5_0000610g0200	0	14.9478	-6.3769	3.6518e-06	5.6099e-05	Nitab4.5_0000610	465766	467181	1416	Pentatricopeptide repeat, Tetratricopeptide-like helical
Nitab4.5_0000610g0270	0.638804	8.78458	-3.7572	0.0072199	0.03759	Nitab4.5_0000610	711307	712167	861	Protein of unknown function DUF1635
Nitab4.5_0000614g0090	5553.21	1126.09	2.3016	5.4163e-38	2.1867e-35	Nitab4.5_0000614	447664	450578	1626	Leucine-rich repeat
Nitab4.5_0000614g0100	3089.13	747.415	2.0468	8.2343e-31	2.2467e-28	Nitab4.5_0000614	405734	406612	879	PPPDE putative peptidase domain
Nitab4.5_0000617g0250	21.186	4.70804	2.1755	0.0009032	0.0068823	Nitab4.5_0000617	508465	515411	5472	Leucine-rich repeat, Leucine-rich repeat, typical subtype, Leucine-rich repeat-containing N-terminal, type 2
Nitab4.5_0000620g0030	7.07718	38.3855	-2.4295	8.5249e-06	0.00011905	Nitab4.5_0000620	45529	49063	1326	Pectin lyase fold/virulence factor, Glycoside hydrolase, family 28, Pectin lyase fold
Nitab4.5_0000625g0080	17.2222	133.012	-2.9475	1.7794e-19	2.1604e-17	Nitab4.5_0000625	533320	537020	957	Peptidase C26
Nitab4.5_0000628g0020	11.8621	1.36627	3.1374	0.0023549	0.015237	Nitab4.5_0000628	70505	72413	1497	Sugar transporter, conserved site, Sugar/inositol transporter, Major facilitator superfamily domain, general substrate transporter, Major facilitator superfamily domain, General substrate transporter
Nitab4.5_0000628g0130	4.49612	20.5277	-2.1821	0.0014992	0.010463	Nitab4.5_0000628	604543	606382	1509	UDP-glucuronosyl/UDP-glucosyltransferase
Nitab4.5_0000628g0150	0	8.65905	-5.5886	0.00024737	0.0022672	Nitab4.5_0000628	702242	703883	1416	Major facilitator superfamily domain, general substrate transporter, Major facilitator superfamily domain, Major facilitator superfamily
Nitab4.5_0000640g0170	0	27.2828	-7.2419	4.1224e-08	9.7113e-07	Nitab4.5_0000640	701585	702049	465	Alpha crystallin/Hsp20 domain, HSP20-like chaperone
Nitab4.5_0000643g0010	0	4.2976	-4.5797	0.010032	0.048614	Nitab4.5_0000643	67833	69959	845	Heavy metal-associated domain, HMA
Nitab4.5_0000645g0010	77.2403	11.4183	2.7619	1.2428e-12	6.2719e-11	Nitab4.5_0000645	70389	77416	1614	Homeodomain-like, DEK, C-terminal
Nitab4.5_0000649g0180	2.59784	13.2255	-2.3401	0.0059013	0.032031	Nitab4.5_0000649	508143	509949	900	Cyclin, C-terminal domain, Cyclin-like, Cyclin, N-terminal
Nitab4.5_0000657g0080	18.1271	2.29906	2.9613	0.00046827	0.00393	Nitab4.5_0000657	667226	667861	636	Late embryogenesis abundant protein, LEA-14
Nitab4.5_0000660g0010	0	108.642	-9.2369	2.3546e-14	1.4782e-12	Nitab4.5_0000660	175391	177106	1716	Ubiquitin-associated/translation elongation factor EF1B, N-terminal, eukaryote, P-loop containing nucleoside triphosphate hydrolase, ATPase, AAA-type, core, AAA+ ATPase domain, Ubiquitin-associated domain/translation elongation factor EF-Ts, N-terminal, DNA polymerase III, clamp loader complex, gamma/delta/delta subunit, C-terminal, UBA-like, MgsA AAA+ ATPase C-terminal
Nitab4.5_0000660g0040	1.27308	53.6836	-5.3677	5.3486e-11	2.0996e-09	Nitab4.5_0000660	364546	367696	999	SGNH hydrolase-type esterase domain, Lipase, GDSL
Nitab4.5_0000664g0130	0	6.88977	-5.2623	0.001123	0.008259	Nitab4.5_0000664	200535	201185	204	Signal transduction histidine kinase, phosphotransfer (Hpt) domain
Nitab4.5_0000677g0110	19.6557	0	6.7336	4.4412e-07	8.4859e-06	Nitab4.5_0000677	413568	417633	1338	FAD-binding, type 2, subdomain 1, FAD linked oxidase, N-terminal, FAD-binding, type 2, Vanillyl-alcohol oxidase/Cytokinin dehydrogenase C-terminal domain, Oxygen oxidoreductase covalent FAD-binding site, Cytokinin dehydrogenase 1, FAD/cytokinin binding domain, FAD-linked oxidase-like, C-terminal
Nitab4.5_0000677g0260	4.51291	0	4.6146	0.0091711	0.045282	Nitab4.5_0000677	695341	698159	1139	Rho termination factor, N-terminal
Nitab4.5_0000678g0030	4.79421	19.7417	-2.0327	0.0054916	0.030264	Nitab4.5_0000678	94669	118407	1830	Domain of unknown function DUF828, Pleckstrin-like, plant
Nitab4.5_0000680g0010	14.4768	80.2999	-2.4785	1.8949e-11	7.9743e-10	Nitab4.5_0000680	27265	32578	1461	Cytochrome P450, conserved site, Cytochrome P450, Cytochrome P450, E-class, group I
Nitab4.5_0000680g0140	6.88248	0	5.2195	0.00093252	0.0070723	Nitab4.5_0000680	740441	743887	1629	Exostosin-like
Nitab4.5_0000680g0150	38.0337	6.51521	2.5655	2.5762e-06	4.1122e-05	Nitab4.5_0000680	696743	697258	516	VQ
Nitab4.5_0000681g0030	0	147.851	-9.6823	1.0083e-15	7.5296e-14	Nitab4.5_0000681	107138	123796	1395
Nitab4.5_0000681g0050	0	15.5818	-6.4321	3.2343e-06	5.0318e-05	Nitab4.5_0000681	144488	156155	321	Ribosomal protein L5, conserved site, Ribosomal protein L5, Ribosomal protein L5 domain
Nitab4.5_0000681g0060	0	24.7896	-7.0995	1.1352e-07	2.4586e-06	Nitab4.5_0000681	124476	143949	495	Ribosomal protein L5 domain, Ribosomal protein L5
Nitab4.5_0000681g0080	0.319402	252.496	-9.4909	2.2473e-15	1.6057e-13	Nitab4.5_0000681	296621	299542	1289	Peptidase C1A, papain C-terminal, Cysteine peptidase, histidine active site, Proteinase inhibitor I29, cathepsin propeptide, Peptidase C1A, papain, Cysteine peptidase, asparagine active site, Cysteine peptidase, cysteine active site
Nitab4.5_0000681g0130	0	131.075	-9.5077	3.1734e-15	2.229e-13	Nitab4.5_0000681	461769	462233	465	Peptidase C1A, papain, Proteinase inhibitor I29, cathepsin propeptide
Nitab4.5_0000681g0160	0	5.49752	-4.9394	0.0044474	0.025491	Nitab4.5_0000681	497706	499233	1185	Lipase, class 3
Nitab4.5_0000681g0220	0	319.927	-10.794	1.5931e-19	1.9437e-17	Nitab4.5_0000681	735226	741858	1080	LPPG:FO 2-phospho-L-lactate transferase CofD/UPF0052
Nitab4.5_0000681g0230	0	77.0801	-8.7429	2.0797e-12	1.0105e-10	Nitab4.5_0000681	743004	748094	822	LPPG:FO 2-phospho-L-lactate transferase CofD/UPF0052
Nitab4.5_0000688g0040	128.452	3.6089	5.1325	3.7072e-23	6.2405e-21	Nitab4.5_0000688	131985	136934	1509	Protein kinase-like domain, Protein kinase domain, Serine/threonine- / dual specificity protein kinase, catalytic domain, Protein kinase, ATP binding site
Nitab4.5_0000694g0020	210.068	47.7912	2.1364	2.0201e-21	2.9505e-19	Nitab4.5_0000694	12470	14843	1863	Protein kinase-like domain, Serine/threonine-protein kinase, active site, Concanavalin A-like lectin/glucanase, subgroup, Protein kinase, ATP binding site, Serine/threonine- / dual specificity protein kinase, catalytic domain, Serine-threonine/tyrosine-protein kinase catalytic domain, Protein kinase domain
Nitab4.5_0000703g0140	65.7901	7.90573	3.045	6.4492e-10	2.11e-08	Nitab4.5_0000703	460665	464662	3768	NB-ARC, Disease resistance protein, P-loop containing nucleoside triphosphate hydrolase, Late blight resistance protein R1
Nitab4.5_0000711g0020	3.31418	27.6974	-3.0783	8.9588e-06	0.00012472	Nitab4.5_0000711	746294	748442	984	Myc-type, basic helix-loop-helix (bHLH) domain
Nitab4.5_0000713g0100	3.28834	13.9088	-2.09	0.0079801	0.040644	Nitab4.5_0000713	241633	247143	1533
Nitab4.5_0000725g0120	5.88165	43.8187	-2.8988	1.6205e-07	3.4056e-06	Nitab4.5_0000725	518855	520890	1413	UDP-glucuronosyl/UDP-glucosyltransferase
Nitab4.5_0000728g0010	2.99478	111.862	-5.2488	2.5755e-20	3.4106e-18	Nitab4.5_0000728	1560	2161	432	Acyl transferase/acyl hydrolase/lysophospholipase
Nitab4.5_0000728g0090	7.75408	77.0174	-3.3039	1.2722e-14	8.1727e-13	Nitab4.5_0000728	470821	476636	813	Histidine phosphatase superfamily, clade-1, Phosphoglycerate/bisphosphoglycerate mutase, active site
Nitab4.5_0000728g0130	4.80193	0	4.7057	0.0073604	0.038157	Nitab4.5_0000728	638701	641531	1296	Acyl transferase/acyl hydrolase/lysophospholipase, Patatin/Phospholipase A2-related
Nitab4.5_0000743g0010	367.964	75.6716	2.2778	7.5542e-33	2.3743e-30	Nitab4.5_0000743	63720	67062	657	Protein kinase domain, Serine/threonine- / dual specificity protein kinase, catalytic domain, Protein kinase, ATP binding site, Protein kinase-like domain
Nitab4.5_0000745g0170	5.72523	29.6856	-2.3565	0.0001117	0.001146	Nitab4.5_0000745	326651	331449	1291	S-adenosylmethionine synthetase, central domain, S-adenosylmethionine synthetase, S-adenosylmethionine synthetase, C-terminal, S-adenosylmethionine synthetase, conserved site, S-adenosylmethionine synthetase superfamily, S-adenosylmethionine synthetase, N-terminal
Nitab4.5_0000748g0010	5.78598	82.5698	-3.8211	1.8901e-16	1.5237e-14	Nitab4.5_0000748	14785	17895	1023	SGNH hydrolase-type esterase domain, Lipase, GDSL
Nitab4.5_0000759g0270	1.9681	15.811	-3.0096	0.0010126	0.0075706	Nitab4.5_0000759	598656	600661	738	Bax inhibitor 1-related
Nitab4.5_0000765g0020	18.9361	4.26344	2.137	0.0026859	0.016948	Nitab4.5_0000765	226821	233874	1137
Nitab4.5_0000772g0030	3.02516	14.2397	-2.2604	0.0067173	0.035547	Nitab4.5_0000772	216273	218937	2451
Nitab4.5_0000777g0010	213.418	48.1398	2.1446	4.1416e-21	5.9788e-19	Nitab4.5_0000777	55319	59492	1435	Glutamine synthetase/guanido kinase, catalytic domain, Glutamine synthetase, beta-Grasp, Glutamine synthetase, glycine-rich site, Glutamine synthetase, catalytic domain
Nitab4.5_0000785g0240	2.21315	17.0241	-2.9222	0.00096227	0.0072611	Nitab4.5_0000785	693065	694892	700	Porin domain, Eukaryotic porin/Tom40
Nitab4.5_0000786g0230	27.3508	121.096	-2.1478	1.6522e-11	7.0183e-10	Nitab4.5_0000786	677848	678789	942	Phosphate-induced protein 1
Nitab4.5_0000787g0090	0	5.01676	-4.8001	0.0050825	0.028359	Nitab4.5_0000787	107348	116458	2508	ATP-grasp fold, subdomain 2, Phosphoribosylglycinamide synthetase, N-terminal, Pre-ATP-grasp domain, Phosphoribosylglycinamide synthetase, ATP-grasp (A) domain, MULE transposase domain
Nitab4.5_0000798g0010	7.42108	70.9559	-3.247	2.9286e-13	1.6231e-11	Nitab4.5_0000798	69432	71435	759	Lipase, GDSL, SGNH hydrolase-type esterase domain
Nitab4.5_0000800g0030	40.4889	403.087	-3.3116	3.9702e-46	2.3471e-43	Nitab4.5_0000800	168453	172548	1766	Saposin-like type B, 2, Aspartic peptidase domain, Saposin B, Saposin-like, Saposin-like type B, 1, Aspartic peptidase, Aspartic peptidase, active site
Nitab4.5_0000803g0050	0	15.9229	-6.4682	3.5152e-06	5.4178e-05	Nitab4.5_0000803	408577	410173	1012
Nitab4.5_0000806g0010	10.6092	58.1993	-2.4463	3.3188e-08	7.9888e-07	Nitab4.5_0000806	11078	24214	4686	DNA-binding pseudobarrel domain, B3 DNA binding domain
Nitab4.5_0000806g0060	0	385.686	-11.065	1.5308e-20	2.0827e-18	Nitab4.5_0000806	176392	186078	729	High mobility group box domain, DNA-binding pseudobarrel domain
Nitab4.5_0000806g0090	0.319402	13.4622	-5.2607	0.00015	0.0014771	Nitab4.5_0000806	304483	308601	1474	Cytochrome P450, conserved site, Cytochrome P450, E-class, group I, Cytochrome P450
Nitab4.5_0000806g0160	63.6036	895.606	-3.8129	5.8029e-89	1.1527e-85	Nitab4.5_0000806	539133	542876	1568	Cytochrome P450, Cytochrome P450, conserved site, Cytochrome P450, E-class, group I
Nitab4.5_0000814g0020	5306.94	88.2537	5.9082	0	0	Nitab4.5_0000814	95857	96764	735	Phloem protein 2-like
Nitab4.5_0000827g0040	188.303	30.807	2.6125	2.963e-21	4.2898e-19	Nitab4.5_0000827	122068	124172	1053	Isopenicillin N synthase-like, Oxoglutarate/iron-dependent dioxygenase, Non-haem dioxygenase N-terminal domain
Nitab4.5_0000832g0040	0.949141	10.3036	-3.4111	0.0034951	0.021	Nitab4.5_0000832	65123	66352	906	Haem peroxidase, Peroxidases heam-ligand binding site, Haem peroxidase, plant/fungal/bacterial, Plant peroxidase
Nitab4.5_0000837g0070	0.31487	6.67242	-4.2504	0.0062162	0.033441	Nitab4.5_0000837	485174	486556	1383	WD40 repeat, WD40-repeat-containing domain, G-protein beta WD-40 repeat, WD40/YVTN repeat-like-containing domain, WD40 repeat, conserved site
Nitab4.5_0000849g0010	6.15254	0	5.0606	0.0019368	0.012971	Nitab4.5_0000849	201541	204700	945	SWEET sugar transporter
Nitab4.5_0000859g0350	7.53353	41.9746	-2.4805	1.0455e-06	1.8236e-05	Nitab4.5_0000859	633004	637543	977	High mobility group box domain, YABBY protein
Nitab4.5_0000860g0080	14.1213	1.28309	3.4241	0.0010425	0.0077601	Nitab4.5_0000860	409640	411554	804	Nucleotide-diphospho-sugar transferase
Nitab4.5_0000861g0030	8.10252	34.4332	-2.0806	0.00011615	0.0011868	Nitab4.5_0000861	238392	243182	1425	Microtubule-associated protein, MAP65/Ase1/PRC1
Nitab4.5_0000865g0040	4.94475	43.7362	-3.1544	1.322e-07	2.8185e-06	Nitab4.5_0000865	692184	695401	1299	Pyridoxal-phosphate binding site, Pyridoxal phosphate-dependent decarboxylase, Pyridoxal phosphate-dependent transferase, Pyridoxal phosphate-dependent transferase, major region, subdomain 1
Nitab4.5_0000883g0160	15.1493	1.36998	3.4958	0.00044935	0.0037956	Nitab4.5_0000883	402471	415780	1593	Cytochrome P450, Cytochrome P450, E-class, group I, Cytochrome P450, conserved site
Nitab4.5_0000900g0120	7167.78	1786.22	2.0044	9.1283e-53	6.8682e-50	Nitab4.5_0000900	384500	390425	1866	Protein kinase, ATP binding site, Concanavalin A-like lectin/glucanase, subgroup, Protein kinase domain, Gnk2-homologous domain, Protein kinase-like domain, Serine/threonine-protein kinase, active site, Serine/threonine- / dual specificity protein kinase, catalytic domain
Nitab4.5_0000907g0090	15.3586	409.66	-4.7466	9.5275e-19	1.0561e-16	Nitab4.5_0000907	649768	651558	1791	Tyrosinase, Uncharacterised domain, di-copper centre, Polyphenol oxidase, central domain, Polyphenol oxidase, Polyphenol oxidase, C-terminal
Nitab4.5_0000911g0010	26.5563	5.78121	2.212	0.00027141	0.002459	Nitab4.5_0000911	537472	539943	1255	Protein kinase domain, Serine-threonine/tyrosine-protein kinase catalytic domain, Protein kinase, ATP binding site, Tyrosine-protein kinase, active site, Protein kinase-like domain
Nitab4.5_0000914g0140	6.65874	0.323557	4.2063	0.0080358	0.040874	Nitab4.5_0000914	382110	385407	1119
Nitab4.5_0000915g0140	12.2985	1.40786	3.1712	0.0029441	0.018232	Nitab4.5_0000915	492448	501125	1776	Zinc finger, RING-type, Zinc finger, RING/FYVE/PHD-type, Zinc finger, RING-CH-type
Nitab4.5_0000933g0030	0.31487	12.0773	-5.105	0.0003473	0.0030461	Nitab4.5_0000933	253696	254157	462	HSP20-like chaperone, Alpha crystallin/Hsp20 domain
Nitab4.5_0000943g0100	0.31487	29.2459	-6.3857	8.8162e-07	1.5686e-05	Nitab4.5_0000943	535279	536307	1029	Pentatricopeptide repeat
Nitab4.5_0000946g0010	30.8248	5.23782	2.5421	3.0023e-05	0.0003632	Nitab4.5_0000946	30422	31874	1308	Cytochrome P450, Cytochrome P450, E-class, group I
Nitab4.5_0000959g0110	6.70021	37.0962	-2.4565	4.7008e-05	0.00053614	Nitab4.5_0000959	599162	600894	712	Organ specific protein
Nitab4.5_0000964g0030	46.9616	1.0843	5.5337	5.4208e-09	1.526e-07	Nitab4.5_0000964	202013	203180	657
Nitab4.5_0000965g0040	14.3475	0.643403	4.4337	0.00032585	0.0028844	Nitab4.5_0000965	396509	398742	1590	UDP-glucuronosyl/UDP-glucosyltransferase
Nitab4.5_0000965g0090	159.18	37.827	2.0779	4.3386e-12	2.0182e-10	Nitab4.5_0000965	659061	661953	1266	RmlC-like jelly roll fold, RmlC-like cupin domain, Mannose-6-phosphate isomerase, Phosphomannose isomerase, type I, conserved site, Mannose-6-phosphate isomerase, type I
Nitab4.5_0000970g0040	32.0915	5.58612	2.5571	3.8208e-05	0.00044739	Nitab4.5_0000970	84292	85925	1515	Cytochrome P450, Cytochrome P450, conserved site, Cytochrome P450, E-class, group I
Nitab4.5_0000970g0170	4.97513	46.089	-3.2255	1.6077e-08	4.1387e-07	Nitab4.5_0000970	682016	683209	381	Mitochondrial import inner membrane translocase subunit Tim16
Nitab4.5_0000977g0080	9.63424	68.06	-2.8084	6.887e-11	2.6636e-09	Nitab4.5_0000977	287560	292119	1357	Aspartic peptidase domain, Aspartic peptidase, active site, Aspartic peptidase
Nitab4.5_0000980g0260	3.25796	13.5869	-2.0544	0.010185	0.049206	Nitab4.5_0000980	457766	461578	1851	Glycosyl hydrolase family 100, Six-hairpin glycosidase-like
Nitab4.5_0000982g0060	6.6329	53.5398	-3.0265	8.977e-09	2.4214e-07	Nitab4.5_0000982	260956	269478	3756	ABC transporter type 1, transmembrane domain, P-loop containing nucleoside triphosphate hydrolase, ABC transporter-like, ABC transporter, conserved site, ABC transporter, transmembrane domain, AAA+ ATPase domain
Nitab4.5_0000993g0110	17.8775	77.3131	-2.1211	2.1289e-08	5.3045e-07	Nitab4.5_0000993	514566	518537	1945	Cupredoxin, Multicopper oxidase, type 1, Multicopper oxidase, type 3, Multicopper oxidase, type 2
Nitab4.5_0000994g0050	22.6416	2.65678	3.088	4.0654e-05	0.00047152	Nitab4.5_0000994	605128	605574	447	Ctr copper transporter
Nitab4.5_0001005g0050	1597.17	301.16	2.4062	1.3578e-47	8.1235e-45	Nitab4.5_0001005	304746	306359	1614	Major facilitator superfamily domain, Phosphate permease, Major facilitator superfamily domain, general substrate transporter, General substrate transporter
Nitab4.5_0001005g0070	224.375	34.4563	2.7116	3.6015e-26	7.3904e-24	Nitab4.5_0001005	399451	401061	1611	General substrate transporter, Phosphate permease, Major facilitator superfamily domain, general substrate transporter, Major facilitator superfamily domain
Nitab4.5_0001007g0090	7.43603	47.6442	-2.6739	4.1936e-07	8.0843e-06	Nitab4.5_0001007	401616	402427	372
Nitab4.5_0001026g0010	2.30882	17.9825	-2.9678	0.00036839	0.0032072	Nitab4.5_0001026	14757	16104	639	Cyclin P/U, Cyclin-like, Cyclin PHO80-like
Nitab4.5_0001027g0100	3.91808	38.8482	-3.3082	3.3763e-08	8.1231e-07	Nitab4.5_0001027	125954	128399	198
Nitab4.5_0001040g0200	0	9.1304	-5.6614	0.00015758	0.0015413	Nitab4.5_0001040	647546	650858	363	X8
Nitab4.5_0001049g0020	19.9862	137.608	-2.7746	5.0369e-18	5.1004e-16	Nitab4.5_0001049	38975	39992	201
Nitab4.5_0001049g0030	0	189.791	-10.042	6.0291e-17	5.2619e-15	Nitab4.5_0001049	37966	38961	219
Nitab4.5_0001057g0100	156.189	33.9389	2.2076	2.104e-15	1.5121e-13	Nitab4.5_0001057	314948	331462	2577	Pleckstrin homology domain, Dynamin GTPase effector, Dynamin central domain, GTPase effector domain, GED, Dynamin, GTPase domain, Dynamin, GTPase region, conserved site, Dynamin superfamily, Pleckstrin homology-like domain, P-loop containing nucleoside triphosphate hydrolase
Nitab4.5_0001066g0070	12.6517	57.3937	-2.1766	1.4937e-07	3.1551e-06	Nitab4.5_0001066	336120	338338	1366	Thiolase-like, Thiolase-like, subgroup, Polyketide synthase, type III, Chalcone/stilbene synthase, N-terminal, Chalcone/stilbene synthase, C-terminal, Chalcone/stilbene synthase, active site
Nitab4.5_0001085g0060	19.1753	0	6.6998	5.3678e-07	1.0051e-05	Nitab4.5_0001085	199526	200884	1359	Putative S-adenosyl-L-methionine-dependent methyltransferase
Nitab4.5_0001087g0040	2.58425	13.9689	-2.4284	0.0047597	0.026914	Nitab4.5_0001087	266530	267889	459	Pyruvate/Phosphoenolpyruvate kinase-like domain
Nitab4.5_0001094g0010	40.1882	3.57102	3.4656	2.5387e-08	6.2521e-07	Nitab4.5_0001094	39069	44830	1545	Protein kinase-like domain, Glycoside hydrolase, superfamily, Serine/threonine-protein kinase, active site, Protein kinase domain, Glycoside hydrolase, catalytic domain, Chitinase II, Glycoside hydrolase, family 18, catalytic domain
Nitab4.5_0001094g0020	12.3595	0.361433	5.1043	0.00032148	0.0028503	Nitab4.5_0001094	166775	172566	2295	Glycoside hydrolase, catalytic domain, Serine/threonine-protein kinase, active site, Concanavalin A-like lectin/glucanase, subgroup, Serine-threonine/tyrosine-protein kinase catalytic domain, Protein kinase-like domain, Chitinase II, Protein kinase domain, Serine/threonine- / dual specificity protein kinase, catalytic domain, Glycoside hydrolase, family 18, catalytic domain, Glycoside hydrolase, …
Nitab4.5_0001097g0050	15.2695	1.36627	3.5067	0.00038087	0.0032985	Nitab4.5_0001097	208419	210868	681	Myb domain, Myb-like domain, Homeodomain-like, SANT/Myb domain
Nitab4.5_0001098g0020	1617.01	224.849	2.8453	2.2959e-99	5.4292e-96	Nitab4.5_0001098	298432	300991	2007	Oligopeptide transporter, OPT superfamily
Nitab4.5_0001103g0080	7.62804	0	5.3742	0.00095765	0.0072339	Nitab4.5_0001103	440662	441622	863	Glucose/ribitol dehydrogenase, Short-chain dehydrogenase/reductase SDR, NAD(P)-binding domain
Nitab4.5_0001107g0010	0	7.12444	-5.3029	0.00087417	0.0066981	Nitab4.5_0001107	82756	84394	255	Signal transduction histidine kinase, phosphotransfer (Hpt) domain
Nitab4.5_0001121g0180	5.12586	26.3542	-2.3489	0.00016396	0.0015937	Nitab4.5_0001121	293862	299328	3069
Nitab4.5_0001127g0100	13.2737	0.681279	4.3094	0.00060805	0.0049138	Nitab4.5_0001127	282646	285584	1281	Helicase-associated domain, Transcription factor, K-box, P-loop containing nucleoside triphosphate hydrolase
Nitab4.5_0001129g0030	167.806	41.5045	2.0109	3.325e-14	2.0486e-12	Nitab4.5_0001129	9959	26463	2580	Pleckstrin homology domain, Dynamin, GTPase region, conserved site, Dynamin central domain, P-loop containing nucleoside triphosphate hydrolase, Dynamin, GTPase domain, Dynamin GTPase effector, Pleckstrin homology-like domain, Dynamin superfamily, GTPase effector domain, GED
Nitab4.5_0001133g0020	1.60473	187.536	-6.8487	3.3867e-23	5.74e-21	Nitab4.5_0001133	158926	160532	975	BURP domain
Nitab4.5_0001142g0030	129.487	725.732	-2.4856	1.7321e-37	6.8265e-35	Nitab4.5_0001142	803	3861	790	Haem peroxidase, plant/fungal/bacterial, Haem peroxidase, Peroxidases heam-ligand binding site, Peroxidase, active site, Plant ascorbate peroxidase
Nitab4.5_0001143g0060	16.6135	3.28905	2.3203	0.0037958	0.022396	Nitab4.5_0001143	529011	529370	360	Uncharacterised protein family, basic secretory protein
Nitab4.5_0001146g0080	3.55605	20.6154	-2.5296	0.00040351	0.0034644	Nitab4.5_0001146	198450	199551	783
Nitab4.5_0001159g0190	5.29	23.3627	-2.1537	0.00070183	0.0055506	Nitab4.5_0001159	388522	389805	1284	Calmodulin-binding domain, plant
Nitab4.5_0001163g0030	0	6.1159	-5.0822	0.0019604	0.013102	Nitab4.5_0001163	177506	177949	444	Histone H2B, Histone-fold, Histone core
Nitab4.5_0001167g0090	22.2444	0	6.9125	1.4809e-07	3.1315e-06	Nitab4.5_0001167	602697	607729	447	C2 domain
Nitab4.5_0001175g0170	2.92949	14.2472	-2.2832	0.0058261	0.03172	Nitab4.5_0001175	593299	596434	1881	ABC-2 type transporter, ABC transporter-like, P-loop containing nucleoside triphosphate hydrolase, AAA+ ATPase domain, ABC transporter, conserved site
Nitab4.5_0001190g0080	0	60.0703	-8.3825	1.0818e-11	4.7541e-10	Nitab4.5_0001190	433929	436798	1137	Actin-related protein, Actin, conserved site, Actin/actin-like conserved site
Nitab4.5_0001194g0100	4.884	25.4551	-2.3859	0.00082708	0.0063905	Nitab4.5_0001194	310272	310553	282	Bifunctional inhibitor/plant lipid transfer protein/seed storage helical domain
Nitab4.5_0001197g0010	17.2725	3.96662	2.1152	0.0047334	0.026817	Nitab4.5_0001197	79342	79681	330
Nitab4.5_0001204g0110	54.5289	10.5781	2.3562	1.1724e-07	2.528e-06	Nitab4.5_0001204	467263	469276	1053	NAC domain
Nitab4.5_0001217g0050	8.1814	0.361433	4.5075	0.002555	0.016263	Nitab4.5_0001217	353724	357582	246	Protein notum homologue
Nitab4.5_0001223g0050	340.418	69.8377	2.2797	1.7632e-29	4.4674e-27	Nitab4.5_0001223	251787	267995	4716	Bulb-type lectin domain, Protein kinase, ATP binding site, Protein kinase-like domain, Apple-like, Serine/threonine-protein kinase, active site, PAN-2 domain, Protein kinase domain, Concanavalin A-like lectin/glucanase, subgroup, Serine-threonine/tyrosine-protein kinase catalytic domain, S-locus glycoprotein, Serine/threonine- / dual specificity protein kinase, catalytic domain
Nitab4.5_0001232g0030	63.8895	11.7382	2.4492	2.3469e-09	7.0891e-08	Nitab4.5_0001232	124676	125025	240
Nitab4.5_0001239g0020	21.563	263.595	-3.6132	8.8678e-44	4.4935e-41	Nitab4.5_0001239	71180	79408	1571	WD40-repeat-containing domain, WD40 repeat, WD40/YVTN repeat-like-containing domain, WD40 repeat, conserved site
Nitab4.5_0001251g0020	0	64.9924	-8.4972	1.0416e-11	4.5938e-10	Nitab4.5_0001251	118715	124029	375
Nitab4.5_0001252g0020	7.08037	0.323557	4.3032	0.0055007	0.030294	Nitab4.5_0001252	117006	120866	2250	Serine/threonine-protein kinase, active site, S-receptor-like serine/threonine-protein kinase, Bulb-type lectin domain, Protein kinase domain, Protein kinase-like domain, S-locus glycoprotein, PAN-2 domain, Serine/threonine- / dual specificity protein kinase, catalytic domain, Apple-like, S-locus receptor kinase, C-terminal, Concanavalin A-like lectin/glucanase, subgroup
Nitab4.5_0001252g0040	0.345247	6.72142	-4.259	0.0064403	0.034378	Nitab4.5_0001252	298101	298460	360	EF-hand domain pair, EF-Hand 1, calcium-binding site
Nitab4.5_0001275g0010	1.66548	11.2668	-2.7793	0.005787	0.031556	Nitab4.5_0001275	40947	47299	1689	Mlo-related protein
Nitab4.5_0001284g0030	1.6351	110.769	-6.0865	7.0634e-18	6.9734e-16	Nitab4.5_0001284	1922	4378	1305	UBX, UAS, Thioredoxin-like fold
Nitab4.5_0001290g0020	86.4137	8.21892	3.3797	5.6425e-15	3.8071e-13	Nitab4.5_0001290	182052	186258	1503	Protein of unknown function DUF604
Nitab4.5_0001307g0030	361.672	80.672	2.1612	6.0339e-29	1.4616e-26	Nitab4.5_0001307	41549	45825	3561	Leucine-rich repeat, Leucine-rich repeat, typical subtype, Leucine rich repeat 4, Protein kinase domain, Tyrosine-protein kinase, active site, Protein kinase-like domain, Concanavalin A-like lectin/glucanase, subgroup, Leucine-rich repeat-containing N-terminal, type 2
Nitab4.5_0001310g0060	198.947	37.3941	2.4117	1.4178e-17	1.354e-15	Nitab4.5_0001310	313264	316241	309	Transcriptional coactivator p15 (PC4), ssDNA-binding transcriptional regulator
Nitab4.5_0001311g0110	4.01374	20.4544	-2.3673	0.0012265	0.0088701	Nitab4.5_0001311	259464	261406	447
Nitab4.5_0001320g0010	11.5033	1.04642	3.5009	0.002294	0.014921	Nitab4.5_0001320	49660	51775	1387	Zinc finger, B-box
Nitab4.5_0001324g0060	16.3324	3.26231	2.3041	0.0027845	0.017459	Nitab4.5_0001324	343255	346738	1290	PC-Esterase, PMR5 N-terminal domain
Nitab4.5_0001324g0090	35.2719	183.992	-2.3786	2.096e-19	2.5264e-17	Nitab4.5_0001324	435410	439595	699	Cytochrome b561/ferric reductase transmembrane, Cytochrome b561, eukaryote
Nitab4.5_0001327g0100	17.4729	0.323557	5.6006	3.6239e-05	0.00042746	Nitab4.5_0001327	426304	428549	303
Nitab4.5_0001340g0040	3.91354	16.0675	-2.0431	0.008002	0.040744	Nitab4.5_0001340	272001	276049	1425	Chloramphenicol acetyltransferase-like domain, Transferase
Nitab4.5_0001345g0040	0.944609	10.0142	-3.3719	0.0047834	0.027024	Nitab4.5_0001345	196982	198286	1305	Sodium/calcium exchanger membrane region
Nitab4.5_0001369g0060	0	6.30727	-5.1322	0.0014281	0.010063	Nitab4.5_0001369	368955	369536	582	Lateral organ boundaries, LOB
Nitab4.5_0001375g0040	79.478	490.688	-2.6283	4.4901e-49	2.7872e-46	Nitab4.5_0001375	152750	158698	1476	Lipase, GDSL, SGNH hydrolase-type esterase domain
Nitab4.5_0001380g0040	8.35007	41.9815	-2.3493	7.9205e-06	0.00011155	Nitab4.5_0001380	531868	538401	1173	Serine/threonine-protein kinase, active site, Protein kinase-like domain, Protein kinase domain, Apple-like, PAN-2 domain, S-locus glycoprotein, Concanavalin A-like lectin/glucanase, subgroup
Nitab4.5_0001386g0070	2.26938	18.7304	-3.0394	0.00015316	0.0015035	Nitab4.5_0001386	250096	261749	1422	Diacylglycerol kinase, accessory domain, Diacylglycerol kinase, catalytic domain, ATP-NAD kinase-like domain
Nitab4.5_0001400g0040	0	5.51408	-4.9302	0.0045163	0.025817	Nitab4.5_0001400	427743	428896	684	Non-haem dioxygenase N-terminal domain, Oxoglutarate/iron-dependent dioxygenase, Isopenicillin N synthase-like
Nitab4.5_0001401g0190	9.44222	49.6897	-2.3979	3.8531e-06	5.8784e-05	Nitab4.5_0001401	548882	549407	198	Zinc finger, DPH-type
Nitab4.5_0001402g0100	4.81553	287.484	-5.88	8.3777e-44	4.2889e-41	Nitab4.5_0001402	353745	354630	517
Nitab4.5_0001418g0040	405.186	1742.82	-2.1054	3.0742e-26	6.3346e-24	Nitab4.5_0001418	115385	115760	216
Nitab4.5_0001439g0100	4.00014	38.0154	-3.268	6.9829e-08	1.5705e-06	Nitab4.5_0001439	268694	270609	881
Nitab4.5_0001439g0110	4.2937	22.5731	-2.405	0.00086891	0.0066648	Nitab4.5_0001439	273120	274049	930	Photosynthetic reaction centre, L/M, Photosystem II protein D1
Nitab4.5_0001454g0140	313.546	66.9836	2.2298	4.3014e-21	6.1914e-19	Nitab4.5_0001454	292584	297854	1908	XS domain, Uncharacterised domain XH, Zinc finger-XS domain, UvrC family homology region
Nitab4.5_0001456g0180	0.958205	9.56587	-3.3026	0.0065115	0.034691	Nitab4.5_0001456	446255	448342	975	Thaumatin, Thaumatin, conserved site
Nitab4.5_0001460g0010	20.3114	376.315	-4.2022	1.0743e-49	7.1132e-47	Nitab4.5_0001460	62021	73731	2526	V-type ATPase, V0 complex, subunit 116kDa, ATPase, V0 complex, subunit 116kDa, eukaryotic
Nitab4.5_0001470g0020	0.958205	14.9079	-3.9338	0.00037001	0.0032179	Nitab4.5_0001470	22445	27445	933	Mycolic acid cyclopropane synthase
Nitab4.5_0001470g0040	0.979519	10.4291	-3.412	0.0036166	0.02157	Nitab4.5_0001470	19176	22357	450
Nitab4.5_0001472g0070	13.6661	54.8708	-2.0053	4.351e-06	6.5495e-05	Nitab4.5_0001472	346093	347348	201	Basic-leucine zipper domain
Nitab4.5_0001472g0080	3.34456	70.7916	-4.4342	7.5937e-15	5.0346e-13	Nitab4.5_0001472	309761	312349	1956	Peptidase S8/S53 domain, Proteinase inhibitor I9, Peptidase S8, subtilisin, Ser-active site, Peptidase S8, subtilisin-related
Nitab4.5_0001472g0090	67.8026	13.9355	2.2764	4.619e-09	1.3183e-07	Nitab4.5_0001472	500964	503770	1476	Phospholipid/glycerol acyltransferase
Nitab4.5_0001476g0060	37.2367	9.25345	2.0006	6.1913e-05	0.00068383	Nitab4.5_0001476	167424	167657	234	Blue (type 1) copper domain, Cupredoxin, Blue (type 1) copper protein, Plastocyanin
Nitab4.5_0001476g0100	1.92413	16.4915	-3.0819	0.000431	0.0036618	Nitab4.5_0001476	196774	198033	432	Cytochrome P450, Cytochrome P450, B-class, Cytochrome P450, conserved site
Nitab4.5_0001477g0080	623.073	61.5024	3.3376	3.9633e-71	5.6233e-68	Nitab4.5_0001477	132788	135602	1044	Cysteine-rich secretory protein, allergen V5/Tpx-1-related, Allergen V5/Tpx-1-related, conserved site, CAP domain, Ves allergen
Nitab4.5_0001477g0180	202.349	47.0527	2.1041	6.584e-20	8.4266e-18	Nitab4.5_0001477	286945	290000	2961	Leucine-rich repeat, Protein kinase domain, Serine/threonine- / dual specificity protein kinase, catalytic domain, Leucine-rich repeat-containing N-terminal, type 2, Protein kinase-like domain, Protein kinase, ATP binding site, Serine/threonine-protein kinase, active site
Nitab4.5_0001478g0110	30.5202	0	7.3681	9.7744e-09	2.6237e-07	Nitab4.5_0001478	296319	296859	351
Nitab4.5_0001485g0210	27.903	129.487	-2.2103	3.0114e-13	1.6653e-11	Nitab4.5_0001485	396689	401800	1621	Cytochrome P450, Cytochrome P450, conserved site, Cytochrome P450, E-class, group I
Nitab4.5_0001493g0040	15.0031	0	6.345	3.9362e-06	5.985e-05	Nitab4.5_0001493	431428	434431	1152	Cytochrome P450, E-class, group I, Cytochrome P450, Cytochrome P450, conserved site
Nitab4.5_0001503g0020	16.0783	2.70208	2.5806	0.001988	0.013241	Nitab4.5_0001503	30801	31637	837	Late blight resistance protein R1
Nitab4.5_0001526g0090	2.04111	16.4631	-3.0518	0.00093183	0.0070701	Nitab4.5_0001526	198545	201973	1164	Glycoside hydrolase, family 28, Pectin lyase fold/virulence factor, Pectin lyase fold
Nitab4.5_0001530g0080	0.62974	10.8663	-4.0688	0.0032117	0.019581	Nitab4.5_0001530	235090	236248	672	Dehydrogenase, E1 component
Nitab4.5_0001538g0040	6.10538	25.889	-2.0714	0.00045877	0.003864	Nitab4.5_0001538	127398	130454	1179	Glucose/ribitol dehydrogenase, NAD(P)-binding domain
Nitab4.5_0001539g0030	18.4601	91.9587	-2.3245	8.9227e-12	3.9739e-10	Nitab4.5_0001539	331600	334570	1152	NAD(P)-binding domain, Alcohol dehydrogenase superfamily, zinc-type, GroES (chaperonin 10)-like, Alcohol dehydrogenase, C-terminal, Alcohol dehydrogenase GroES-like, Alcohol dehydrogenase, zinc-type, conserved site, Polyketide synthase, enoylreductase
Nitab4.5_0001544g0110	40.355	9.59633	2.0659	1.4424e-05	0.0001902	Nitab4.5_0001544	313627	316343	507	Zinc finger, RING-CH-type, Zinc finger, RING/FYVE/PHD-type, Protein of unknown function DUF3675
Nitab4.5_0001544g0160	25.7533	121.037	-2.2323	8.1244e-13	4.1982e-11	Nitab4.5_0001544	475469	480825	485	Zinc finger, RING/FYVE/PHD-type
Nitab4.5_0001544g0170	127.371	22.8173	2.4849	3.4507e-15	2.3899e-13	Nitab4.5_0001544	448316	452912	1056	Zinc finger, RING-type, Zinc finger, C3HC4 RING-type, Zinc finger, RING-type, conserved site, Zinc finger, RING/FYVE/PHD-type
Nitab4.5_0001552g0080	22.2275	0.970671	4.4771	2.0163e-05	0.00025587	Nitab4.5_0001552	234145	238682	897	NAC domain
Nitab4.5_0001569g0140	37.28	7.27052	2.3514	6.1869e-06	8.9209e-05	Nitab4.5_0001569	339686	342833	1548	Cytochrome P450, Cytochrome P450, E-class, group I
Nitab4.5_0001571g0060	0	21.6016	-6.9079	1.9e-07	3.946e-06	Nitab4.5_0001571	458164	460664	213
Nitab4.5_0001571g0100	0.31487	9.47451	-4.7609	0.0017521	0.01196	Nitab4.5_0001571	446765	458137	570	Peptidase S10, serine carboxypeptidase, Peptidase S10, serine carboxypeptidase, active site
Nitab4.5_0001574g0010	128.706	26.2163	2.2991	4.9085e-15	3.3391e-13	Nitab4.5_0001574	77911	79176	1212	UDP-glucuronosyl/UDP-glucosyltransferase
Nitab4.5_0001579g0060	110.697	527.663	-2.2538	5.1114e-19	5.8893e-17	Nitab4.5_0001579	248050	253268	2248	Chaperone DnaK, Heat shock protein 70 family, Heat shock protein 70, conserved site
Nitab4.5_0001584g0050	22.9395	101.061	-2.1416	1.1854e-11	5.1501e-10	Nitab4.5_0001584	169862	175659	1163	Pollen specific protein SF21, Ndr
Nitab4.5_0001595g0050	5.16984	39.1453	-2.9144	1.8664e-07	3.8862e-06	Nitab4.5_0001595	465099	467247	945	Myc-type, basic helix-loop-helix (bHLH) domain
Nitab4.5_0001603g0010	1333.13	255.293	2.3836	1.7308e-63	1.9989e-60	Nitab4.5_0001603	60932	64252	1383	AP2/ERF domain, DNA-binding domain
Nitab4.5_0001607g0030	0	11.9221	-6.0513	2.422e-05	0.00030068	Nitab4.5_0001607	160328	162734	1441	Aspartic peptidase, Aspartic peptidase domain
Nitab4.5_0001608g0020	1951.87	452.47	2.1097	2.5438e-66	3.081e-63	Nitab4.5_0001608	129990	135486	1165	PMR5 N-terminal domain, PC-Esterase
Nitab4.5_0001608g0070	355.729	34.8556	3.3598	2.7628e-38	1.1433e-35	Nitab4.5_0001608	469242	475859	1102	Peptidase C1A, papain, Peptidase C1A, papain C-terminal, Proteinase inhibitor I29, cathepsin propeptide, Cysteine peptidase, asparagine active site, Cysteine peptidase, histidine active site, Cysteine peptidase, cysteine active site
Nitab4.5_0001627g0010	15.6433	0.970671	3.9757	0.00029793	0.0026653	Nitab4.5_0001627	482429	491022	420	Ribonuclease H-like domain
Nitab4.5_0001629g0070	21.3561	2.32952	3.191	4.2346e-05	0.00048998	Nitab4.5_0001629	423598	428085	972	Amino acid transporter, transmembrane
Nitab4.5_0001634g0010	3.53339	35.0786	-3.297	1.6288e-07	3.4215e-06	Nitab4.5_0001634	24548	26332	1785	Major facilitator superfamily domain, general substrate transporter, Nodulin-like
Nitab4.5_0001643g0060	3.94392	21.8705	-2.4757	0.00043411	0.0036825	Nitab4.5_0001643	136625	138310	1470	Alpha crystallin/Hsp20 domain, HSP20-like chaperone
Nitab4.5_0001645g0050	2.5584	17.1028	-2.7288	0.00097017	0.0073107	Nitab4.5_0001645	305793	308937	1119	Thiamine pyrophosphate enzyme, N-terminal TPP-binding domain, Thiamine pyrophosphate (TPP)-dependent enzyme
Nitab4.5_0001648g0020	16.8329	2.28422	2.8625	0.00069155	0.0054815	Nitab4.5_0001648	165309	168823	957	SGNH hydrolase-type esterase domain, Lipase, GDSL, active site, Lipase, GDSL
Nitab4.5_0001653g0110	0.31487	7.86044	-4.4912	0.003944	0.023082	Nitab4.5_0001653	310779	312604	501	CRIB domain
Nitab4.5_0001671g0100	10.0461	0	5.7679	9.44e-05	0.00098837	Nitab4.5_0001671	244268	244543	276
Nitab4.5_0001693g0100	61.1459	10.7214	2.5144	6.8426e-08	1.5431e-06	Nitab4.5_0001693	456512	480143	1670	Cytochrome P450, Cytochrome P450, conserved site, Cytochrome P450, E-class, group I
Nitab4.5_0001700g0060	119.143	510.355	-2.1018	2.348e-31	6.5505e-29	Nitab4.5_0001700	265657	268023	1068	Phosphate-induced protein 1
Nitab4.5_0001740g0080	1.63964	114.738	-6.1371	2.1985e-18	2.3378e-16	Nitab4.5_0001740	120659	126631	1359	Myc-type, basic helix-loop-helix (bHLH) domain
Nitab4.5_0001740g0130	10.8096	274.571	-4.672	2.8338e-48	1.7161e-45	Nitab4.5_0001740	357991	362533	2109	P-loop containing nucleoside triphosphate hydrolase, Disease resistance protein, NB-ARC
Nitab4.5_0001740g0140	0	13.0047	-6.1802	2.0857e-05	0.00026368	Nitab4.5_0001740	334719	338555	498
Nitab4.5_0001746g0040	1.26401	10.0105	-2.9566	0.006612	0.035106	Nitab4.5_0001746	456128	461405	1190	Lipase, GDSL, SGNH hydrolase-type esterase domain
Nitab4.5_0001756g0050	22.7255	2.98034	2.924	6.7615e-05	0.00073909	Nitab4.5_0001756	140185	142329	1548	Major facilitator superfamily domain, Sugar transporter, conserved site, Major facilitator superfamily domain, general substrate transporter, General substrate transporter
Nitab4.5_0001756g0080	9.49845	0	5.6846	0.00014709	0.0014524	Nitab4.5_0001756	182168	185620	1419	NAC domain
Nitab4.5_0001756g0090	1.58794	12.0333	-2.906	0.0055979	0.030714	Nitab4.5_0001756	144420	146603	1252	Peptidase C1A, papain C-terminal, Proteinase inhibitor I29, cathepsin propeptide, Cysteine peptidase, asparagine active site, Cysteine peptidase, cysteine active site, Cysteine peptidase, histidine active site, Peptidase C1A, papain
Nitab4.5_0001761g0140	59.4156	258.958	-2.124	0.0050446	0.028182	Nitab4.5_0001761	157647	160214	537
Nitab4.5_0001761g0230	46.286	216.493	-2.224	0.00067332	0.0053584	Nitab4.5_0001761	110860	113960	645	Photosynthetic reaction centre, L/M
Nitab4.5_0001772g0020	2.56746	33.5636	-3.696	2.2658e-07	4.6418e-06	Nitab4.5_0001772	280461	281551	844	Lateral organ boundaries, LOB
Nitab4.5_0001773g0020	0.638804	30.3493	-5.5412	1.1882e-06	2.0467e-05	Nitab4.5_0001773	95550	149079	983	Serine-threonine/tyrosine-protein kinase catalytic domain, Protein kinase-like domain, Protein kinase domain
Nitab4.5_0001784g0020	3.87863	39.4993	-3.3415	2.4869e-08	6.1411e-07	Nitab4.5_0001784	223930	226757	2126	NB-ARC, P-loop containing nucleoside triphosphate hydrolase, Disease resistance protein
Nitab4.5_0001825g0020	143.7	1413.55	-3.2966	1.8167e-116	7.5179e-113	Nitab4.5_0001825	466087	471222	2037	Domain of unknown function DUF4210
Nitab4.5_0001842g0060	360.728	72.5435	2.3089	2.3962e-27	5.219e-25	Nitab4.5_0001842	131996	136280	1783	AMP-dependent synthetase/ligase, AMP-binding enzyme C-terminal domain, AMP-binding, conserved site
Nitab4.5_0001878g0050	0	6.714	-5.2196	0.00099337	0.0074536	Nitab4.5_0001878	90169	90550	318	Nucleic acid-binding, OB-fold
Nitab4.5_0001891g0100	14.2059	59.8356	-2.085	3.0628e-07	6.096e-06	Nitab4.5_0001891	309145	311535	1450	Thaumatin
Nitab4.5_0001903g0010	26.484	6.21839	2.1148	0.0011245	0.0082691	Nitab4.5_0001903	1950	11791	955	Tryptophan synthase, alpha chain, Ribulose-phosphate binding barrel, Aldolase-type TIM barrel, Tryptophan synthase, alpha chain, active site
Nitab4.5_0001912g0020	11.7116	84.2356	-2.8465	1.5878e-13	9.179e-12	Nitab4.5_0001912	329540	331487	886	Glyoxalase-like domain, Glyoxalase I, conserved site
Nitab4.5_0001915g0140	1163.62	124.734	3.2225	2.2821e-110	7.083e-107	Nitab4.5_0001915	420118	428155	1455	UV radiation resistance protein/autophagy-related protein 14
Nitab4.5_0001918g0030	345.738	1629.64	-2.2371	1.1425e-66	1.4184e-63	Nitab4.5_0001918	156488	162389	2034	EF-hand domain, EF-hand domain pair, Protein kinase-like domain, Protein kinase domain, Protein kinase, ATP binding site, Serine/threonine- / dual specificity protein kinase, catalytic domain, Serine/threonine-protein kinase, active site, EF-Hand 1, calcium-binding site
Nitab4.5_0001922g0090	1.95904	111.902	-5.8372	2.4317e-15	1.7276e-13	Nitab4.5_0001922	277106	278971	810
Nitab4.5_0001922g0150	7.48319	66.136	-3.1407	1.0076e-11	4.4555e-10	Nitab4.5_0001922	289164	292858	1290	AT hook, DNA-binding motif, Domain of unknown function DUF296
Nitab4.5_0001950g0030	3.18495	15.2047	-2.2362	0.0090558	0.044824	Nitab4.5_0001950	254340	255458	1119	Protein of unknown function DUF247, plant
Nitab4.5_0001952g0160	23.1238	5.19252	2.1338	0.0010441	0.007771	Nitab4.5_0001952	434373	435311	555	Zinc finger, AN1-type
Nitab4.5_0001956g0030	60.5806	0	8.3567	1.6209e-11	6.8915e-10	Nitab4.5_0001956	361781	375964	507	NAD(P)-binding domain
Nitab4.5_0001970g0020	23.0215	127.856	-2.4789	2.5284e-16	2.0121e-14	Nitab4.5_0001970	91104	96178	1580	Sodium/calcium exchanger membrane region
Nitab4.5_0001979g0010	7.08943	37.2064	-2.3823	1.2949e-05	0.00017267	Nitab4.5_0001979	19518	22258	1077	Tryptophan synthase beta subunit-like PLP-dependent enzymes superfamily, Threonine dehydratase, C-terminal regulatory domain
Nitab4.5_0001979g0020	6.86888	37.5165	-2.4513	1.2393e-05	0.00016596	Nitab4.5_0001979	156043	162753	1899	Nucleotide-binding, alpha-beta plait, RNA recognition motif domain, Polyadenylate-binding protein/Hyperplastic disc protein, RNA recognition motif domain, eukaryote, Polyadenylate binding protein, human types 1, 2, 3, 4
Nitab4.5_0001982g0120	9.2779	0.323557	4.6859	0.0015593	0.010819	Nitab4.5_0001982	289523	292582	1582	Proline dehydrogenase, Proline oxidase
Nitab4.5_0001985g0030	61.7693	9.68692	2.6738	2.1514e-10	7.7139e-09	Nitab4.5_0001985	59763	61172	1410	Ankyrin repeat-containing domain, Ankyrin repeat, MSP domain
Nitab4.5_0001989g0050	0	5.84334	-5.0266	0.0034415	0.020735	Nitab4.5_0001989	149312	152244	1242	Lipase, GDSL, SGNH hydrolase-type esterase domain
Nitab4.5_0001990g0010	44.7734	10.3377	2.1129	2.6265e-06	4.1818e-05	Nitab4.5_0001990	49357	53255	1584	Leucine-rich repeat, Leucine-rich repeat, typical subtype
Nitab4.5_0002005g0010	6.23596	26.2097	-2.0744	0.00077763	0.0060622	Nitab4.5_0002005	68	2167	963	Photosystem I PsaA/PsaB
Nitab4.5_0002008g0060	9.4971	275.772	-4.8644	1.6715e-48	1.0248e-45	Nitab4.5_0002008	130450	136342	870	Small nuclear RNA activating complex (SNAPc), subunit SNAP43
Nitab4.5_0002016g0020	0.949141	11.5265	-3.5746	0.0017819	0.012126	Nitab4.5_0002016	370	2311	1852	Multi antimicrobial extrusion protein
Nitab4.5_0002040g0070	3.54698	53.4477	-3.9014	7.318e-12	3.2857e-10	Nitab4.5_0002040	124336	125426	754
Nitab4.5_0002052g0060	41.2296	8.8274	2.2084	3.2265e-05	0.00038693	Nitab4.5_0002052	152428	154041	1614	Zinc finger, C2H2, Zinc finger, C2H2-like
Nitab4.5_0002063g0030	8.4278	0	5.5144	0.00029264	0.0026236	Nitab4.5_0002063	194026	196729	1203
Nitab4.5_0002085g0130	4.15406	26.5938	-2.6666	0.0006126	0.0049433	Nitab4.5_0002085	432110	433113	439	SGNH hydrolase-type esterase domain, Lipase, GDSL
Nitab4.5_0002096g0120	0	17.5387	-6.6039	1.4205e-06	2.3978e-05	Nitab4.5_0002096	194909	201406	579	Auxin-induced protein, ARG7
Nitab4.5_0002100g0030	18.3994	98.1068	-2.4213	3.9041e-12	1.8342e-10	Nitab4.5_0002100	82708	83952	572
Nitab4.5_0002114g0130	17.7302	3.65791	2.2715	0.0017639	0.012026	Nitab4.5_0002114	369738	370387	510	Glutaredoxin, Thioredoxin-like fold, Glutaredoxin-like, plant II
Nitab4.5_0002120g0030	32.4885	0.319846	6.4988	3.389e-07	6.6625e-06	Nitab4.5_0002120	68169	70042	1278
Nitab4.5_0002130g0010	204.637	895.261	-2.1284	4.1271e-43	2.0292e-40	Nitab4.5_0002130	51435	55708	2140	Phenylalanine/histidine ammonia-lyases, active site, L-Aspartase-like, Phenylalanine ammonia-lyase, shielding domain, Fumarase/histidase, N-terminal, Phenylalanine ammonia-lyase, Aromatic amino acid lyase
Nitab4.5_0002142g0050	2462.68	525.855	2.2269	2.8515e-78	4.8828e-75	Nitab4.5_0002142	390592	398941	1770	Armadillo, Importin-alpha, importin-beta-binding domain, Armadillo-type fold, Armadillo-like helical, Importin subunit alpha
Nitab4.5_0002155g0050	7.84975	0.68499	3.5444	0.009828	0.04781	Nitab4.5_0002155	171360	175406	1398	Tryptophan synthase beta chain/beta chain-like, Tryptophan synthase beta subunit-like PLP-dependent enzymes superfamily, Tryptophan synthase, beta chain, Tryptophan synthase, beta chain, conserved site
Nitab4.5_0002168g0010	8.35663	43.3116	-2.3644	5.0821e-06	7.4932e-05	Nitab4.5_0002168	295136	296044	613	Organ specific protein
Nitab4.5_0002170g0100	139.853	3642.69	-4.7026	9.7598e-30	2.5131e-27	Nitab4.5_0002170	415181	417155	1583	P-loop containing nucleoside triphosphate hydrolase, ATPase, AAA-type, core
Nitab4.5_0002177g0170	1094.07	256.422	2.0924	1.3011e-27	2.8845e-25	Nitab4.5_0002177	396925	401008	3715	Protein kinase domain, Leucine-rich repeat, Leucine-rich repeat-containing N-terminal, type 2, Serine-threonine/tyrosine-protein kinase catalytic domain, Protein kinase-like domain, Leucine-rich repeat, typical subtype, Protein kinase, ATP binding site, Serine/threonine- / dual specificity protein kinase, catalytic domain, Serine/threonine-protein kinase, active site
Nitab4.5_0002201g0010	8.60418	0.323557	4.5775	0.0023058	0.014974	Nitab4.5_0002201	107077	109176	740
Nitab4.5_0002219g0030	31.0128	5.6297	2.4517	2.952e-05	0.00035788	Nitab4.5_0002219	44902	45424	477
Nitab4.5_0002221g0040	32.1575	179.883	-2.4756	2.6382e-16	2.0894e-14	Nitab4.5_0002221	28274	37885	354	Thioredoxin, Thioredoxin-like fold, Thioredoxin, conserved site, Thioredoxin domain
Nitab4.5_0002224g0030	1.61379	11.6134	-2.8399	0.0033932	0.020494	Nitab4.5_0002224	100899	104411	780	Mannose-binding lectin
Nitab4.5_0002232g0070	375.538	48.0757	2.9692	3.6083e-38	1.4687e-35	Nitab4.5_0002232	396497	397108	612	VQ
Nitab4.5_0002241g0040	23.352	3.65049	2.6734	9.5509e-05	0.00099885	Nitab4.5_0002241	387548	392280	766	Rossmann-like alpha/beta/alpha sandwich fold, UspA
Nitab4.5_0002245g0030	1.35514	11.5439	-3.1185	0.0079494	0.040546	Nitab4.5_0002245	49100	50567	829	NAD(P)-binding domain, Fatty acyl-CoA reductase, Male sterility, NAD-binding
Nitab4.5_0002255g0010	20.4024	2.97292	2.7663	0.00018918	0.0017957	Nitab4.5_0002255	38183	39872	1455	Major facilitator superfamily domain, general substrate transporter, Nitrate transporter, Major facilitator superfamily domain, Major facilitator superfamily
Nitab4.5_0002278g0060	58.4449	7.14376	3.0504	8.3848e-10	2.6898e-08	Nitab4.5_0002278	376085	383491	1440
Nitab4.5_0002292g0020	12.8405	1.28309	3.2876	0.001872	0.012622	Nitab4.5_0002292	386829	388219	1134	UDP-glucuronosyl/UDP-glucosyltransferase
Nitab4.5_0002299g0010	8.65925	0.639692	3.7172	0.0075978	0.039155	Nitab4.5_0002299	30270	32366	558	DNA-binding WRKY
Nitab4.5_0002311g0030	0	229.496	-10.317	6.9632e-18	6.9157e-16	Nitab4.5_0002311	82914	86419	1137
Nitab4.5_0002315g0090	0	35.2482	-7.6161	2.9117e-09	8.6142e-08	Nitab4.5_0002315	94232	96280	189
Nitab4.5_0002322g0170	145.315	32.3325	2.1602	1.1084e-14	7.1667e-13	Nitab4.5_0002322	378281	380113	1575	Protein of unknown function DUF247, plant
Nitab4.5_0002322g0190	36.7967	5.99114	2.6122	5.9165e-06	8.5758e-05	Nitab4.5_0002322	377071	377501	384	F-box domain
Nitab4.5_0002328g0050	10.67	0	5.8553	6.1452e-05	0.0006792	Nitab4.5_0002328	380841	390676	948
Nitab4.5_0002328g0070	4.65573	0	4.6526	0.0097952	0.047683	Nitab4.5_0002328	379862	380181	303
Nitab4.5_0002329g0030	3.91808	19.6328	-2.3275	0.00075919	0.0059388	Nitab4.5_0002329	67437	72810	1634	Purple acid phosphatase-like, N-terminal, Purple acid phosphatase, N-terminal, Iron/zinc purple acid phosphatase-like C-terminal domain, Phosphoesterase domain
Nitab4.5_0002329g0220	11.6293	0	5.9735	4.0128e-05	0.00046655	Nitab4.5_0002329	334424	336884	1426	Zinc finger, SWIM-type, Zinc finger, PMZ-type
Nitab4.5_0002335g0030	16.4011	79.369	-2.2673	1.3151e-08	3.4516e-07	Nitab4.5_0002335	88681	89683	210	Cysteine-rich transmembrane CYSTM domain
Nitab4.5_0002378g0020	47.6193	6.14635	2.9713	3.2905e-08	7.9284e-07	Nitab4.5_0002378	316340	317716	897	Glucose/ribitol dehydrogenase, Short-chain dehydrogenase/reductase SDR, Short-chain dehydrogenase/reductase, conserved site, NAD(P)-binding domain
Nitab4.5_0002387g0080	4.56141	19.9934	-2.1322	0.0043666	0.025106	Nitab4.5_0002387	130211	132340	1128	MULE transposase domain, Transposase, MuDR, plant
Nitab4.5_0002389g0050	10.0616	0.96696	3.3444	0.0046923	0.026612	Nitab4.5_0002389	135515	137947	1167	Nucleotide-binding, alpha-beta plait, RNA recognition motif domain
Nitab4.5_0002399g0070	14.7032	2.73254	2.4453	0.0042625	0.024624	Nitab4.5_0002399	339057	340711	792	Reticulon
Nitab4.5_0002420g0030	3.62905	15.5912	-2.1146	0.0046274	0.026301	Nitab4.5_0002420	67706	68909	852	Mog1/PsbP, alpha/beta/alpha sandwich, Photosystem II PsbP, oxygen evolving complex
Nitab4.5_0002424g0010	2.94309	14.4032	-2.2925	0.0056253	0.030843	Nitab4.5_0002424	41795	44106	994	AUX/IAA protein, Aux/IAA-ARF-dimerisation
Nitab4.5_0002429g0070	23.9437	5.88864	2.0117	0.0023607	0.015266	Nitab4.5_0002429	231673	233897	1533	Cytochrome P450, Cytochrome P450, conserved site, Cytochrome P450, E-class, group I
Nitab4.5_0002443g0040	199.039	2364.73	-3.5709	2.7713e-15	1.9576e-13	Nitab4.5_0002443	297705	299014	841	Alpha crystallin/Hsp20 domain, HSP20-like chaperone
Nitab4.5_0002450g0060	171.197	724.957	-2.0814	1.7797e-35	6.3128e-33	Nitab4.5_0002450	73873	76034	520	Acyl carrier protein-like
Nitab4.5_0002458g0090	15.7072	70.8898	-2.1765	1.1072e-08	2.9338e-07	Nitab4.5_0002458	288394	289686	1293
Nitab4.5_0002458g0100	24.0226	4.70433	2.3587	0.0002032	0.0019137	Nitab4.5_0002458	357354	361225	3591	Leucine-rich repeat, Serine/threonine-protein kinase, active site, Concanavalin A-like lectin/glucanase, subgroup, Protein kinase, ATP binding site, Protein kinase domain, Leucine-rich repeat, typical subtype, Serine/threonine- / dual specificity protein kinase, catalytic domain, Leucine-rich repeat-containing N-terminal, type 2, Protein kinase-like domain
Nitab4.5_0002462g0080	374.858	81.4192	2.2037	1.61e-25	3.1477e-23	Nitab4.5_0002462	209552	212766	1139	Cyclophilin-like peptidyl-prolyl cis-trans isomerase domain, Tetratricopeptide repeat, Tetratricopeptide-like helical, Cyclophilin-type peptidyl-prolyl cis-trans isomerase, conserved site, Tetratricopeptide repeat-containing domain
Nitab4.5_0002463g0010	5.9424	0	5.0061	0.0024208	0.015578	Nitab4.5_0002463	36841	38886	413	EAR, NTP Pyrophosphohydrolase MazG-related, RS21-C6, NTP pyrophosphohydrolase MazG, putative catalytic core
Nitab4.5_0002469g0010	19.7425	219.462	-3.4681	6.1734e-34	2.0438e-31	Nitab4.5_0002469	119678	123385	789	Thiamin pyrophosphokinase, vitamin B1-binding domain, Thiamin pyrophosphokinase, catalytic domain, Thiamin pyrophosphokinase
Nitab4.5_0002470g0010	786.994	106.121	2.8914	1.6794e-59	1.702e-56	Nitab4.5_0002470	39703	45283	643	HSP20-like chaperone, CS domain
Nitab4.5_0002470g0040	234.847	19.1713	3.6224	1.3559e-37	5.3867e-35	Nitab4.5_0002470	128367	128777	411
Nitab4.5_0002476g0050	13.3725	2.33694	2.5161	0.0037572	0.022217	Nitab4.5_0002476	251311	255250	2310	PAN-2 domain, Serine-threonine/tyrosine-protein kinase catalytic domain, Protein kinase-like domain, Serine/threonine- / dual specificity protein kinase, catalytic domain, Bulb-type lectin domain, Serine/threonine-protein kinase, active site, S-locus glycoprotein, Protein kinase domain, Apple-like, Concanavalin A-like lectin/glucanase, subgroup, S-receptor-like serine/threonine-protein kinase
Nitab4.5_0002485g0020	26.6023	3.73737	2.8488	1.4542e-05	0.00019165	Nitab4.5_0002485	59287	61552	1665	Terpene synthase, metal-binding domain, Terpene synthase, N-terminal domain, Terpenoid synthase, Terpenoid cyclases/protein prenyltransferase alpha-alpha toroid
Nitab4.5_0002531g0040	148.418	29.4123	2.3274	4.9734e-16	3.847e-14	Nitab4.5_0002531	63894	68471	1587	Concanavalin A-like lectin/glucanase, subgroup, Protein kinase-like domain, Gnk2-homologous domain, S-locus receptor kinase, C-terminal
Nitab4.5_0002541g0050	53.5315	232.578	-2.1196	4.7651e-22	7.3487e-20	Nitab4.5_0002541	281308	285118	1478	Saposin-like, Aspartic peptidase, Aspartic peptidase domain, Aspartic peptidase, active site, Saposin B, Saposin-like type B, 2
Nitab4.5_0002570g0060	2.87327	24.0708	-3.0467	2.5104e-05	0.00031057	Nitab4.5_0002570	212931	224122	612	Aminotransferase class-III, Pyridoxal phosphate-dependent transferase, major region, subdomain 1, Pyridoxal phosphate-dependent transferase, Pyridoxal phosphate-dependent transferase, major region, subdomain 2
Nitab4.5_0002577g0070	6.39556	35.9498	-2.5133	3.8708e-05	0.00045225	Nitab4.5_0002577	315394	317565	2172	Leucine-rich repeat
Nitab4.5_0002579g0060	32.9461	153.095	-2.2145	1.9144e-15	1.3878e-13	Nitab4.5_0002579	113599	115665	951	Concanavalin A-like lectin/glucanases superfamily, Xyloglucan endotransglucosylase/hydrolase, Xyloglucan endo-transglycosylase, C-terminal, Glycoside hydrolase, family 16, Concanavalin A-like lectin/glucanase, subgroup
Nitab4.5_0002598g0070	28.234	3.33435	3.0786	3.6523e-06	5.6099e-05	Nitab4.5_0002598	258947	261691	498	Protein translocase complex, SecE/Sec61-gamma subunit
Nitab4.5_0002611g0020	0.660117	9.73345	-3.8996	0.007914	0.040399	Nitab4.5_0002611	157623	163370	3247	Cellulose synthase, Zinc finger, RING/FYVE/PHD-type, Zinc finger, RING-type, Cellulose synthase, RING-type zinc finger
Nitab4.5_0002616g0020	26.199	5.20365	2.3163	0.0011062	0.0081635	Nitab4.5_0002616	73501	77799	1832	Mannose-binding lectin
Nitab4.5_0002616g0160	225.312	1308.27	-2.5358	1.2452e-55	9.9737e-53	Nitab4.5_0002616	306315	307233	900
Nitab4.5_0002621g0100	18.468	84.6144	-2.192	9.6973e-11	3.6788e-09	Nitab4.5_0002621	326651	342383	2079	Oligopeptide transporter, OPT superfamily, Tetrapeptide transporter, OPT1/isp4
Nitab4.5_0002629g0100	6.9387	32.0597	-2.2183	5.1483e-05	0.0005819	Nitab4.5_0002629	212709	214344	921	Basic-leucine zipper domain
Nitab4.5_0002637g0060	1.28986	9.88943	-2.9325	0.0077189	0.039635	Nitab4.5_0002637	334993	337218	540	Cyanobacterial aminoacyl-tRNA synthetase, CAAD domain
Nitab4.5_0002642g0080	2.99478	20.7669	-2.8114	0.0001431	0.0014178	Nitab4.5_0002642	174732	181272	2277	UspA, Protein kinase, ATP binding site, U box domain, Serine/threonine-protein kinase, active site, Protein kinase-like domain, Protein kinase domain, Serine/threonine- / dual specificity protein kinase, catalytic domain, Zinc finger, RING/FYVE/PHD-type, Rossmann-like alpha/beta/alpha sandwich fold
Nitab4.5_0002656g0090	15.8578	0.361433	5.4601	7.0529e-05	0.00076673	Nitab4.5_0002656	329023	338862	858
Nitab4.5_0002658g0120	55.1679	13.3901	2.0441	3.4207e-07	6.7167e-06	Nitab4.5_0002658	201675	204434	2760	P-loop containing nucleoside triphosphate hydrolase, NB-ARC, Disease resistance protein
Nitab4.5_0002659g0020	3.3355	17.5511	-2.4156	0.0020097	0.01336	Nitab4.5_0002659	58174	63028	1466	Purple acid phosphatase, N-terminal, Purple acid phosphatase-like, N-terminal, Iron/zinc purple acid phosphatase-like C-terminal domain, Phosphoesterase domain
Nitab4.5_0002659g0050	18.1092	4.05722	2.1704	0.0022233	0.014527	Nitab4.5_0002659	91331	94375	1431	Leucine rich repeat 4, Leucine-rich repeat, Leucine-rich repeat, typical subtype
Nitab4.5_0002661g0090	23.9054	3.57845	2.7153	7.2629e-05	0.00078559	Nitab4.5_0002661	175686	176539	735
Nitab4.5_0002686g0030	12.4706	184.853	-3.8945	7.1428e-25	1.3487e-22	Nitab4.5_0002686	103814	114379	950
Nitab4.5_0002689g0030	55.9224	4.61002	3.5857	3.5448e-11	1.4311e-09	Nitab4.5_0002689	214747	219252	1146	Non-structural maintenance of chromosome element 4, C-terminal, Non-structural maintenance of chromosome element 4
Nitab4.5_0002706g0070	56.5459	13.1802	2.1107	3.627e-07	7.0826e-06	Nitab4.5_0002706	255589	262487	1233	NAC domain
Nitab4.5_0002713g0030	1.35514	28.0634	-4.4173	5.7711e-07	1.0726e-05	Nitab4.5_0002713	176768	179545	441	High mobility group box domain
Nitab4.5_0002727g0010	9.3509	0.643403	3.8153	0.0053639	0.029665	Nitab4.5_0002727	5547	7080	432
Nitab4.5_0002727g0030	8000.01	225.199	5.1504	2.3293e-285	3.8557e-281	Nitab4.5_0002727	224548	232926	5397	NB-ARC, Mannose-binding lectin, P-loop containing nucleoside triphosphate hydrolase, Disease resistance protein
Nitab4.5_0002733g0050	27.7174	129.094	-2.2201	5.0241e-13	2.6885e-11	Nitab4.5_0002733	307644	309015	756	Protein of unknown function DUF716, TMEM45
Nitab4.5_0002739g0080	0.634272	14.3135	-4.4585	0.00037525	0.0032582	Nitab4.5_0002739	145343	148679	972	Triose-phosphate transporter domain, Drug/metabolite transporter
Nitab4.5_0002742g0050	3.92261	21.5444	-2.462	0.00026384	0.0023997	Nitab4.5_0002742	102755	103470	198	START-like domain, Bet v I domain
Nitab4.5_0002755g0110	62.0382	319.13	-2.3628	0.0011373	0.0083502	Nitab4.5_0002755	233351	263556	588	Ribulose bisphosphate carboxylase, large subunit, C-terminal, Ribulose bisphosphate carboxylase, large subunit, N-terminal, Ribulose bisphosphate carboxylase, large subunit, ferrodoxin-like N-terminal
Nitab4.5_0002757g0040	984.893	79.6615	3.6265	8.3941e-109	2.1939e-105	Nitab4.5_0002757	107264	109694	798	Leucine-rich repeat
Nitab4.5_0002765g0050	0	9.34852	-5.6985	0.00014728	0.001454	Nitab4.5_0002765	230889	233377	1272	Chloramphenicol acetyltransferase-like domain, Transferase
Nitab4.5_0002769g0040	0	1302.99	-12.821	4.5624e-27	9.7658e-25	Nitab4.5_0002769	159370	160806	795
Nitab4.5_0002769g0050	0	1413	-12.938	9.7927e-28	2.1807e-25	Nitab4.5_0002769	99477	100153	345	Ribosomal protein S7 domain, Ribosomal protein S5/S7
Nitab4.5_0002771g0030	49.0329	446.187	-3.1834	8.8767e-53	6.7817e-50	Nitab4.5_0002771	321253	322631	769	Uncharacterised protein family UPF0497, trans-membrane plant
Nitab4.5_0002781g0070	12.8113	2.6152	2.2726	0.0080378	0.040879	Nitab4.5_0002781	255576	256879	237
Nitab4.5_0002781g0080	17.6844	2.40898	2.9023	0.00044819	0.0037881	Nitab4.5_0002781	248883	255573	1422	P-loop containing nucleoside triphosphate hydrolase, NB-ARC
Nitab4.5_0002782g0050	120.207	28.0468	2.091	2.0909e-12	1.0147e-10	Nitab4.5_0002782	117735	118190	378
Nitab4.5_0002805g0040	93.9563	9.16656	3.3381	5.1666e-17	4.5491e-15	Nitab4.5_0002805	132072	139315	2961	WD40-repeat-containing domain, WD40 repeat, Protein of unknown function DUF3639, WD40 repeat, conserved site, WD40/YVTN repeat-like-containing domain
Nitab4.5_0002829g0040	16.9195	112.128	-2.7278	3.4296e-17	3.0798e-15	Nitab4.5_0002829	153054	154397	1344	Cytochrome b5-like heme/steroid binding domain, Fatty acid/sphingolipid desaturase, Fatty acid desaturase, type 1
Nitab4.5_0002838g0020	3.02969	13.6684	-2.1973	0.01033	0.049744	Nitab4.5_0002838	27415	34284	1725	Microtubule-associated protein, MAP65/Ase1/PRC1
Nitab4.5_0002861g0040	25.7805	6.20107	2.04	0.0013748	0.0097503	Nitab4.5_0002861	123521	127862	1825	Interphotoreceptor retinol-binding, PDZ domain
Nitab4.5_0002889g0050	241.277	27.9765	3.1072	1.2127e-33	3.9105e-31	Nitab4.5_0002889	106866	122581	4479	P-loop containing nucleoside triphosphate hydrolase, ABC transporter-like, Plant PDR ABC transporter associated, ABC-2 type transporter, AAA+ ATPase domain
Nitab4.5_0002893g0050	17.0093	2.28422	2.8747	0.00063665	0.0051124	Nitab4.5_0002893	163353	164931	830	Protein of unknown function DUF247, plant
Nitab4.5_0002914g0090	3.68981	16.2133	-2.1528	0.0062765	0.03367	Nitab4.5_0002914	102511	106231	1224
Nitab4.5_0002920g0060	1.88922	16.424	-3.0893	0.0010174	0.0076046	Nitab4.5_0002920	211373	212134	762	Thiolase-like, Thiolase-like, subgroup, Chalcone/stilbene synthase, N-terminal, Chalcone/stilbene synthase, C-terminal, Chalcone/stilbene synthase, active site
Nitab4.5_0002926g0040	4.2937	37.7013	-3.1473	5.8641e-08	1.3401e-06	Nitab4.5_0002926	200880	202852	1269	Fatty acid desaturase, type 1, Cytochrome b5-like heme/steroid binding domain, Fatty acid/sphingolipid desaturase
Nitab4.5_0002938g0010	3.5683	15.6892	-2.1328	0.0043384	0.024976	Nitab4.5_0002938	28404	31231	1644	WEB family
Nitab4.5_0002940g0050	11.8363	62.5365	-2.408	2.338e-09	7.0664e-08	Nitab4.5_0002940	313989	324065	1299	Exocyst complex, component 1/SEC3
Nitab4.5_0002957g0010	540.758	113.28	2.2566	1.7329e-38	7.2313e-36	Nitab4.5_0002957	86129	88678	948	Ninja
Nitab4.5_0002972g0030	10.6194	1.64453	2.673	0.0092723	0.045712	Nitab4.5_0002972	239287	242231	1095	Serine/threonine- / dual specificity protein kinase, catalytic domain, Serine/threonine-protein kinase, active site, Protein kinase domain, Protein kinase-like domain, Protein kinase, ATP binding site
Nitab4.5_0002975g0030	10.9175	1.61036	2.7252	0.0078082	0.039999	Nitab4.5_0002975	125335	126726	1392	BTB/POZ fold, BTB/POZ-like, WD40-repeat-containing domain, Potassium channel tetramerisation-type BTB domain, WD40/YVTN repeat-like-containing domain
Nitab4.5_0002977g0010	1.25948	38.2253	-4.9064	0.0020091	0.013358	Nitab4.5_0002977	31581	47479	3681	Mannose-binding lectin
Nitab4.5_0002977g0020	170.899	699.17	-2.032	1.093e-38	4.5996e-36	Nitab4.5_0002977	54305	60684	4065	Mannose-binding lectin, P-loop containing nucleoside triphosphate hydrolase, NB-ARC, Disease resistance protein
Nitab4.5_0002977g0060	44.4385	6.2122	2.8214	6.1761e-07	1.141e-05	Nitab4.5_0002977	62681	63178	459	Endonuclease/exonuclease/phosphatase
Nitab4.5_0002977g0140	47.0616	2946.32	-5.9645	1.3473e-236	1.3381e-232	Nitab4.5_0002977	296940	305356	5314	P-loop containing nucleoside triphosphate hydrolase, Mannose-binding lectin, NB-ARC, Disease resistance protein
Nitab4.5_0002985g0030	556.471	0.323557	10.597	4.9363e-19	5.7273e-17	Nitab4.5_0002985	130799	134424	790	ER lumen protein retaining receptor
Nitab4.5_0003030g0010	1200.07	4861.45	-2.0178	2.1048e-31	5.9053e-29	Nitab4.5_0003030	51702	52211	510	Plastocyanin, Cupredoxin, Blue (type 1) copper protein, Blue (type 1) copper domain
Nitab4.5_0003041g0050	373.661	38.3345	3.2892	1.1439e-42	5.4102e-40	Nitab4.5_0003041	296821	298873	975	Glycoside hydrolase, superfamily, Chitinase II, Glycoside hydrolase, catalytic domain, Glycoside hydrolase, family 18, catalytic domain
Nitab4.5_0003062g0050	5.24284	32.8056	-2.6494	2.7263e-06	4.3254e-05	Nitab4.5_0003062	114152	116358	894	Homeobox domain, Helix-turn-helix motif, Leucine zipper, homeobox-associated, Homeodomain-like, Homeobox, conserved site
Nitab4.5_0003074g0030	47.7627	330.626	-2.7855	5.2111e-33	1.6483e-30	Nitab4.5_0003074	44282	45744	213
Nitab4.5_0003093g0050	3.87863	17.463	-2.1628	0.0035475	0.021256	Nitab4.5_0003093	293257	293925	669	Pectinesterase, catalytic, Pectin lyase fold/virulence factor, Pectin lyase fold, Pectinesterase, active site
Nitab4.5_0003098g0020	66.2235	15.2528	2.1157	2.527e-07	5.1199e-06	Nitab4.5_0003098	20151	20660	393	C1-like
Nitab4.5_0003109g0010	124.236	505.459	-2.0238	2.8109e-28	6.4031e-26	Nitab4.5_0003109	180543	184064	1134	General substrate transporter, Major facilitator superfamily domain, Sugar/inositol transporter, Major facilitator superfamily domain, general substrate transporter
Nitab4.5_0003152g0110	1.03574	11.5533	-3.5382	0.0027434	0.017249	Nitab4.5_0003152	137658	137959	276
Nitab4.5_0003154g0030	1612.05	328.875	2.2938	8.7121e-69	1.1093e-65	Nitab4.5_0003154	183396	184078	324	Proteinase inhibitor I13, potato inhibitor I
Nitab4.5_0003154g0050	747.17	164.411	2.1822	3.9293e-39	1.6677e-36	Nitab4.5_0003154	191297	192052	756	Thaumatin, conserved site, Thaumatin
Nitab4.5_0003159g0030	1.03574	23.9958	-4.6009	7.4849e-06	0.00010608	Nitab4.5_0003159	124786	126814	546	Aux/IAA-ARF-dimerisation, AUX/IAA protein
Nitab4.5_0003171g0010	59.3256	2049.83	-5.1185	3.4457e-162	2.1389e-158	Nitab4.5_0003171	322325	326629	1842	Polyphenol oxidase, C-terminal, Tyrosinase, Uncharacterised domain, di-copper centre, Polyphenol oxidase, Polyphenol oxidase, central domain
Nitab4.5_0003187g0050	88.2603	16.2927	2.45	1.4835e-11	6.3561e-10	Nitab4.5_0003187	141877	142749	273
Nitab4.5_0003187g0060	0.664649	30.7959	-5.5586	8.7538e-07	1.5598e-05	Nitab4.5_0003187	98051	106792	1881	Domain of unknown function DUF632, Domain of unknown function DUF630
Nitab4.5_0003195g0020	2.85649	26.4966	-3.1904	9.1656e-06	0.00012721	Nitab4.5_0003195	11229	16898	1609	EF-Hand 1, calcium-binding site, EF-hand domain, Pyridine nucleotide-disulphide oxidoreductase, NAD-binding domain, Pyridine nucleotide-disulphide oxidoreductase, FAD/NAD(P)-binding domain, EF-hand domain pair
Nitab4.5_0003201g0020	25.3111	3.20959	2.9451	4.1371e-05	0.00047944	Nitab4.5_0003201	70507	77594	4287	Plant PDR ABC transporter associated, P-loop containing nucleoside triphosphate hydrolase, ABC-2 type transporter, ABC transporter-like, AAA+ ATPase domain
Nitab4.5_0003207g0020	50.4977	1.0843	5.64	1.8974e-09	5.8055e-08	Nitab4.5_0003207	157253	177862	993
Nitab4.5_0003229g0100	1.89375	12.692	-2.7126	0.0065579	0.034886	Nitab4.5_0003229	186649	189736	291	Ubiquitin-conjugating enzyme/RWD-like, Ubiquitin-conjugating enzyme, E2, SUMO-conjugating enzyme Ubc9
Nitab4.5_0003247g0010	8.55249	264.498	-4.9589	1.9281e-33	6.1773e-31	Nitab4.5_0003247	44868	45434	567	HSP20-like chaperone, Alpha crystallin/Hsp20 domain
Nitab4.5_0003268g0010	11.1639	61.3893	-2.4636	4.0011e-09	1.1565e-07	Nitab4.5_0003268	34094	36698	921	Ankyrin repeat, Ankyrin repeat-containing domain
Nitab4.5_0003277g0010	6.55401	0	5.1491	0.0014517	0.010204	Nitab4.5_0003277	243521	246739	2532	Bulb-type lectin domain, S-receptor-like serine/threonine-protein kinase, PAN-2 domain, Apple-like, Protein kinase domain, Serine/threonine- / dual specificity protein kinase, catalytic domain, Concanavalin A-like lectin/glucanase, subgroup, Protein kinase-like domain, Serine/threonine-protein kinase, active site, S-locus glycoprotein
Nitab4.5_0003281g0070	24.1382	368.026	-3.9317	9.4924e-59	9.0651e-56	Nitab4.5_0003281	86792	93158	2083	AMP-binding, conserved site, AMP-dependent synthetase/ligase
Nitab4.5_0003309g0040	0	6.57811	-5.1949	0.0013659	0.0097082	Nitab4.5_0003309	293029	294201	1173	F-box domain
Nitab4.5_0003309g0060	3.81788	24.6483	-2.6696	0.00022992	0.0021314	Nitab4.5_0003309	226464	228806	1149	Endonuclease/exonuclease/phosphatase, Inositol polyphosphate-related phosphatase
Nitab4.5_0003322g0050	42.0261	7.75671	2.4439	1.0246e-06	1.7929e-05	Nitab4.5_0003322	263759	272364	1896	Peptidase C1A, papain, Cysteine peptidase, histidine active site, Proteinase inhibitor I29, cathepsin propeptide, Cysteine peptidase, asparagine active site, Peptidase C1A, papain C-terminal, Cysteine peptidase, cysteine active site
Nitab4.5_0003324g0100	22.7966	2.24634	3.304	2.7432e-05	0.00033569	Nitab4.5_0003324	271933	272900	760	Proteinase inhibitor I20, Pin2
Nitab4.5_0003328g0010	6.47648	39.0616	-2.5878	1.0437e-05	0.00014254	Nitab4.5_0003328	54593	78117	873
Nitab4.5_0003351g0090	1.92866	12.8735	-2.7296	0.0029475	0.018251	Nitab4.5_0003351	215466	217783	1185	Domain of unknown function DUF292, eukaryotic
Nitab4.5_0003362g0060	31.0893	4.62487	2.741	4.8917e-06	7.2567e-05	Nitab4.5_0003362	149985	156599	753	C1-like
Nitab4.5_0003364g0010	222.523	0	10.236	1.2333e-17	1.1869e-15	Nitab4.5_0003364	19856	106317	1707
Nitab4.5_0003379g0110	0	21.109	-6.8727	2.0412e-07	4.2147e-06	Nitab4.5_0003379	277264	278532	873
Nitab4.5_0003381g0070	38.764	0	7.7164	1.6239e-09	5.0214e-08	Nitab4.5_0003381	291595	293720	1119	ATPase, AAA-type, core, AAA-type ATPase, N-terminal domain, AAA+ ATPase domain, P-loop containing nucleoside triphosphate hydrolase
Nitab4.5_0003394g0040	1410.39	138.174	3.3552	8.2511e-100	2.0487e-96	Nitab4.5_0003394	69491	71364	915	Cyclin-like, Cyclin, C-terminal domain, Cyclin, N-terminal
Nitab4.5_0003402g0050	139.429	33.6544	2.0482	1.706e-11	7.2225e-10	Nitab4.5_0003402	105318	107729	1446
Nitab4.5_0003413g0010	5.35982	27.1009	-2.3574	0.00023	0.0021317	Nitab4.5_0003413	85267	87974	1104	Lipase, GDSL, SGNH hydrolase-type esterase domain
Nitab4.5_0003460g0040	9.4835	52.4693	-2.4713	1.0939e-06	1.9013e-05	Nitab4.5_0003460	226419	232395	3024	Glycoside hydrolase, superfamily, Galactose-binding domain-like, Glycoside hydrolase, family 35, Glycoside hydrolase, family 35, conserved site, D-galactoside/L-rhamnose binding SUEL lectin domain, Glycoside hydrolase, catalytic domain
Nitab4.5_0003463g0060	3.51661	18.7971	-2.4062	0.0011806	0.0086017	Nitab4.5_0003463	160612	163017	1105
Nitab4.5_0003469g0020	23.9242	3.58216	2.7204	0.00014066	0.001397	Nitab4.5_0003469	38633	45432	1524	P-type ATPase, cytoplasmic domain N, Cation-transporting P-type ATPase, N-terminal, P-type ATPase, A domain, Cation-transporting P-type ATPase, HAD-like domain, P-type ATPase, transmembrane domain
Nitab4.5_0003484g0130	0.638804	8.61005	-3.7328	0.0064503	0.034423	Nitab4.5_0003484	182157	184189	300	START-like domain, Bet v I type allergen, Bet v I domain
Nitab4.5_0003486g0010	0	5.45394	-4.9165	0.0046193	0.026282	Nitab4.5_0003486	208580	217769	768	C2 domain
Nitab4.5_0003519g0050	14.2532	3.05609	2.2368	0.0057631	0.031453	Nitab4.5_0003519	140365	144246	1014	Aminotransferase-like, plant mobile domain
Nitab4.5_0003531g0020	76.8819	320.544	-2.059	7.6278e-15	5.0505e-13	Nitab4.5_0003531	116809	117578	375	Bifunctional inhibitor/plant lipid transfer protein/seed storage helical domain, Hydrophobic seed protein
Nitab4.5_0003540g0110	63.051	251.845	-2.0021	8.0486e-19	8.9817e-17	Nitab4.5_0003540	182926	187766	3177	Transcription factor GRAS
Nitab4.5_0003551g0100	206.739	44.7903	2.2085	3.6222e-13	1.9832e-11	Nitab4.5_0003551	220318	220616	288
Nitab4.5_0003559g0050	0.62974	7.94438	-3.6233	0.010022	0.048571	Nitab4.5_0003559	237224	239867	2046	Protein of unknown function DUF1191
Nitab4.5_0003562g0040	0	34.7338	-7.5897	2.5028e-09	7.5142e-08	Nitab4.5_0003562	174143	203625	570	Peptidase C1A, papain C-terminal, Peptidase C1A, papain, Cysteine peptidase, cysteine active site
Nitab4.5_0003573g0020	60.184	456.927	-2.9241	3.7835e-40	1.6927e-37	Nitab4.5_0003573	32718	36131	1715	Aspartic peptidase, Saposin-like type B, 2, Saposin-like type B, 1, Aspartic peptidase, active site, Saposin-like, Aspartic peptidase domain, Saposin B
Nitab4.5_0003583g0040	57.5051	14.2167	2.0079	4.4305e-06	6.6434e-05	Nitab4.5_0003583	204252	206882	558	Leucine-rich repeat
Nitab4.5_0003599g0020	1.00536	9.00935	-3.1913	0.0072625	0.037757	Nitab4.5_0003599	200468	202167	456
Nitab4.5_0003636g0050	3.62905	15.1787	-2.0704	0.0066961	0.035456	Nitab4.5_0003636	271695	272294	600	DNA-binding domain, AP2/ERF domain
Nitab4.5_0003638g0010	93.1152	453.412	-2.284	5.8725e-26	1.1855e-23	Nitab4.5_0003638	132329	133756	742	Bet v I domain, START-like domain, Major latex protein domain
Nitab4.5_0003644g0020	16.5709	0	6.4849	2.5915e-06	4.134e-05	Nitab4.5_0003644	730	4257	1155	Domain of unknown function DUF1985
Nitab4.5_0003671g0040	15.2754	1.00112	3.9317	0.00023837	0.0021974	Nitab4.5_0003671	163047	167578	3810	NB-ARC, P-loop containing nucleoside triphosphate hydrolase, Disease resistance protein
Nitab4.5_0003673g0010	776.196	99.2913	2.9649	6.204e-63	7.0019e-60	Nitab4.5_0003673	58818	71836	1458	Nucleic acid-binding, OB-fold, Replication factor A, C-terminal
Nitab4.5_0003676g0060	54.8589	9.78865	2.4941	1.1771e-07	2.537e-06	Nitab4.5_0003676	93141	102264	2583	Glycoside hydrolase, family 35, Glycoside hydrolase, superfamily, Glycoside hydrolase, catalytic domain, Glycoside hydrolase, family 35, conserved site, Galactose-binding domain-like, D-galactoside/L-rhamnose binding SUEL lectin domain
Nitab4.5_0003722g0070	5.55771	30.2213	-2.4392	0.0002129	0.0019947	Nitab4.5_0003722	152811	154687	849	HSP20-like chaperone, Alpha crystallin/Hsp20 domain
Nitab4.5_0003743g0010	0.319402	7.51461	-4.4272	0.0041241	0.023939	Nitab4.5_0003743	4750	9182	1029	GroES (chaperonin 10)-like, Alcohol dehydrogenase superfamily, zinc-type, NAD(P)-binding domain, Polyketide synthase, enoylreductase, Alcohol dehydrogenase GroES-like
Nitab4.5_0003744g0060	4.91891	24.8721	-2.3443	0.00039075	0.0033711	Nitab4.5_0003744	262127	267443	1060	Transferase, Chloramphenicol acetyltransferase-like domain
Nitab4.5_0003746g0040	286.327	7.7983	5.2154	5.4761e-46	3.1993e-43	Nitab4.5_0003746	105237	115202	2286	XPG conserved site, XPG/Rad2 endonuclease, XPG N-terminal, Helix-hairpin-helix motif, class 2, 5'-3' exonuclease, C-terminal domain, XPG-I domain
Nitab4.5_0003766g0030	0	7.88718	-5.4571	0.00042791	0.003643	Nitab4.5_0003766	261897	262771	435
Nitab4.5_0003771g0010	3760.55	458.228	3.0365	2.7047e-96	6.1052e-93	Nitab4.5_0003771	22561	23067	507	CAP domain, Cysteine-rich secretory protein, allergen V5/Tpx-1-related, Allergen V5/Tpx-1-related, conserved site, Ves allergen
Nitab4.5_0003779g0120	1.58794	15.129	-3.225	0.00063503	0.0051011	Nitab4.5_0003779	134035	136075	1269	Fatty acid desaturase, type 1, Fatty acid/sphingolipid desaturase, Cytochrome b5-like heme/steroid binding domain
Nitab4.5_0003792g0060	1.58794	17.3909	-3.4261	0.00015795	0.0015443	Nitab4.5_0003792	259826	261058	471
Nitab4.5_0003796g0060	132.604	30.6901	2.1096	0.0021893	0.014349	Nitab4.5_0003796	24192	38604	1488	Bulb-type lectin domain, S-locus glycoprotein
Nitab4.5_0003798g0040	0	8.98632	-5.6423	0.00022628	0.0021031	Nitab4.5_0003798	236610	238049	1440	P-loop containing nucleoside triphosphate hydrolase, NB-ARC, Disease resistance protein
Nitab4.5_0003798g0050	0	7.76414	-5.4279	0.00044725	0.0037817	Nitab4.5_0003798	230168	236085	783
Nitab4.5_0003815g0040	1.61832	10.213	-2.6555	0.0089713	0.044474	Nitab4.5_0003815	4412	12203	1759	Aspartic peptidase, Aspartic peptidase domain, Aspartic peptidase, active site, Saposin-like, Saposin-like type B, 1, Saposin B
Nitab4.5_0003823g0070	3.49395	19.3026	-2.4496	0.003492	0.020987	Nitab4.5_0003823	159928	163813	1500	Aluminum-activated malate transporter
Nitab4.5_0003830g0030	4.26785	91.0818	-4.4222	4.9232e-18	5.0099e-16	Nitab4.5_0003830	170172	194848	231
Nitab4.5_0003831g0030	0	6.58553	-5.1964	0.0011992	0.0087116	Nitab4.5_0003831	7115	10959	1590	Rho GTPase-activating protein domain, Rho GTPase activation protein, CRIB domain
Nitab4.5_0003836g0070	9.76934	0.639692	3.885	0.0034841	0.020954	Nitab4.5_0003836	172116	174406	1974	P-loop containing nucleoside triphosphate hydrolase, Disease resistance protein, NB-ARC
Nitab4.5_0003866g0010	1.27308	11.7835	-3.1848	0.0025085	0.016028	Nitab4.5_0003866	75139	79937	807	NAD(P)-binding domain, Short-chain dehydrogenase/reductase, conserved site, Short-chain dehydrogenase/reductase SDR, Glucose/ribitol dehydrogenase
Nitab4.5_0003868g0010	7.92275	33.1937	-2.075	6.7196e-05	0.00073559	Nitab4.5_0003868	199766	200617	852	AP2/ERF domain, DNA-binding domain
Nitab4.5_0003869g0010	13.6389	62.2335	-2.1881	2.8269e-08	6.895e-07	Nitab4.5_0003869	13438	15282	1401	RNA recognition motif domain, Nucleotide-binding, alpha-beta plait
Nitab4.5_0003878g0040	1.93319	252.256	-7.0117	1.8049e-29	4.5497e-27	Nitab4.5_0003878	190170	193371	1518	Domain of unknown function DUF125, transmembrane
Nitab4.5_0003884g0030	0.634272	21.1496	-5.0276	2.5306e-05	0.00031276	Nitab4.5_0003884	8301	12029	531
Nitab4.5_0003885g0020	0.62974	23.4504	-5.1741	1.0477e-05	0.00014301	Nitab4.5_0003885	18169	20139	685	AUX/IAA protein, Aux/IAA-ARF-dimerisation
Nitab4.5_0003902g0010	5.82089	0	4.9811	0.0024146	0.015548	Nitab4.5_0003902	17569	19099	1161	Chloramphenicol acetyltransferase-like domain, Transferase
Nitab4.5_0003913g0040	86.2569	17.61	2.3008	2.6409e-10	9.3141e-09	Nitab4.5_0003913	202802	206513	2226	Protease-associated domain, PA, Peptidase S8, subtilisin-related, Peptidase S8, subtilisin, Ser-active site, Peptidase S8/S53 domain, Proteinase inhibitor I9
Nitab4.5_0003926g0030	77.0841	9.06207	3.0935	3.9059e-13	2.1338e-11	Nitab4.5_0003926	15291	19225	3582	Protein kinase-like domain, Protein kinase, ATP binding site, Concanavalin A-like lectin/glucanase, subgroup, Protein kinase domain, Leucine-rich repeat, typical subtype, Leucine-rich repeat-containing N-terminal, type 2, Leucine-rich repeat
Nitab4.5_0003949g0050	20.1943	4.94843	2.0196	0.0018893	0.012723	Nitab4.5_0003949	227728	228785	913	DnaJ domain, Domain of unknown function DUF1977, DnaJ-like
Nitab4.5_0003952g0070	0	174.159	-9.9186	1.4402e-16	1.1821e-14	Nitab4.5_0003952	222911	226474	714
Nitab4.5_0003953g0040	2.62369	18.6334	-2.8297	0.00042	0.0035873	Nitab4.5_0003953	183975	185330	564
Nitab4.5_0003961g0020	43.4644	268.777	-2.6273	0.00037331	0.0032444	Nitab4.5_0003961	126003	129932	546	Photosynthetic reaction centre, L/M
Nitab4.5_0003983g0030	0.345247	28.223	-6.3293	1.0421e-06	1.8183e-05	Nitab4.5_0003983	247798	248253	456	Hydrophobic seed protein, Bifunctional inhibitor/plant lipid transfer protein/seed storage helical domain
Nitab4.5_0003998g0020	0.638804	9.16828	-3.8167	0.0049943	0.02798	Nitab4.5_0003998	21878	25720	1098	Histidine kinase-like ATPase, ATP-binding domain, Branched-chain alpha-ketoacid dehydrogenase kinase/Pyruvate dehydrogenase kinase, N-terminal, Signal transduction histidine kinase, core
Nitab4.5_0004008g0090	7.04546	0.323557	4.2971	0.0062156	0.033441	Nitab4.5_0004008	237295	239575	1242	Mg2+ transporter protein, CorA-like/Zinc transport protein ZntB
Nitab4.5_0004024g0020	68.3936	0	8.5339	4.6061e-12	2.1317e-10	Nitab4.5_0004024	253346	254290	945
Nitab4.5_0004025g0060	7.95766	35.2478	-2.1599	7.0737e-05	0.00076859	Nitab4.5_0004025	250196	260308	819	SANT/Myb domain, Myb domain, Homeodomain-like
Nitab4.5_0004033g0050	9.51523	0.643403	3.8428	0.0037182	0.022062	Nitab4.5_0004033	135838	139764	1536	Xanthine/uracil/vitamin C permease
Nitab4.5_0004053g0050	53.1749	12.4648	2.0957	3.4574e-06	5.3337e-05	Nitab4.5_0004053	20045	24114	1089	NAD(P)-binding domain, NAD-dependent epimerase/dehydratase
Nitab4.5_0004055g0070	248.551	32.1094	2.9534	6.4711e-35	2.2316e-32	Nitab4.5_0004055	85413	86650	258	Conserved hypothetical protein CHP01589, plant
Nitab4.5_0004070g0110	18.077	2.62262	2.772	0.0010371	0.0077235	Nitab4.5_0004070	141172	144691	1188
Nitab4.5_0004087g0040	8.47177	83.4791	-3.3002	3.0443e-14	1.8873e-12	Nitab4.5_0004087	118166	120151	723	Zinc finger, CCHC-type, SANT/Myb domain, Myb domain, Myb domain, plants, Homeodomain-like
Nitab4.5_0004105g0080	0	6.95067	-5.2731	0.0008215	0.0063543	Nitab4.5_0004105	98418	100516	438	Reverse transcriptase zinc-binding domain
Nitab4.5_0004118g0080	0	5.35144	-4.8933	0.0035474	0.021256	Nitab4.5_0004118	171400	172539	1140	SANT/Myb domain, Homeodomain-like, Myb domain
Nitab4.5_0004147g0020	40.6787	422.252	-3.3802	2.5271e-56	2.127e-53	Nitab4.5_0004147	59713	69778	2439	Armadillo-type fold, Armadillo-like helical
Nitab4.5_0004152g0010	22.5185	5.3819	2.07	0.0012576	0.0090577	Nitab4.5_0004152	58815	59150	336
Nitab4.5_0004160g0020	6.78681	54.6431	-3.002	4.1611e-10	1.4124e-08	Nitab4.5_0004160	227357	229738	1665	POX domain, Homeodomain-like
Nitab4.5_0004179g0010	24.4252	4.33919	2.4893	0.00018898	0.001795	Nitab4.5_0004179	17670	24255	2643	NB-ARC, P-loop containing nucleoside triphosphate hydrolase, Disease resistance protein
Nitab4.5_0004197g0020	48.3373	8.88459	2.4331	1.9088e-07	3.9628e-06	Nitab4.5_0004197	245778	248809	2508	Triacylglycerol lipase, Patatin/Phospholipase A2-related, Acyl transferase/acyl hydrolase/lysophospholipase
Nitab4.5_0004215g0040	4.26785	27.9765	-2.7198	1.1197e-05	0.00015167	Nitab4.5_0004215	127336	128130	795	FAS1 domain
Nitab4.5_0004217g0020	23.9707	0.970671	4.5864	5.8913e-06	8.5418e-05	Nitab4.5_0004217	87497	88834	1338	F-box domain
Nitab4.5_0004217g0080	125.507	24.9607	2.3363	1.8466e-12	9.0258e-11	Nitab4.5_0004217	102999	104839	1575	Protein of unknown function DUF247, plant
Nitab4.5_0004218g0010	0	10.8997	-5.9154	5.2711e-05	0.00059355	Nitab4.5_0004218	17593	44309	339
Nitab4.5_0004220g0010	2.21315	13.7239	-2.614	0.0057379	0.03135	Nitab4.5_0004220	161415	166284	1377	Amidase, Amidase signature domain
Nitab4.5_0004224g0020	3.97883	30.1097	-2.9312	8.8363e-06	0.00012312	Nitab4.5_0004224	76106	80879	822
Nitab4.5_0004243g0050	99.3769	616.15	-2.634	6.5424e-56	5.4148e-53	Nitab4.5_0004243	77178	80061	1527	Serine/threonine-protein kinase, active site, Protein kinase domain, Protein kinase, ATP binding site, Serine/threonine- / dual specificity protein kinase, catalytic domain, Protein kinase-like domain
Nitab4.5_0004251g0040	5.24737	35.5314	-2.7636	1.4484e-06	2.4406e-05	Nitab4.5_0004251	214298	221263	1212	ATPase, AAA-type, conserved site, AAA+ ATPase domain, ATPase, AAA-type, core, P-loop containing nucleoside triphosphate hydrolase
Nitab4.5_0004251g0090	82.7383	369.087	-2.1541	8.1711e-23	1.3304e-20	Nitab4.5_0004251	160908	163263	1644	Oligopeptide transporter, OPT superfamily
Nitab4.5_0004251g0100	20.9351	116.795	-2.482	1.6358e-13	9.4234e-12	Nitab4.5_0004251	160522	160896	375	Oligopeptide transporter, OPT superfamily
Nitab4.5_0004261g0020	64.3814	10.1093	2.6797	2.9637e-09	8.7499e-08	Nitab4.5_0004261	215960	223069	855	Leucine-rich repeat
Nitab4.5_0004261g0030	402.345	100.292	2.0022	1.1497e-20	1.586e-18	Nitab4.5_0004261	191663	194305	2643	Leucine-rich repeat-containing N-terminal, type 2, Leucine-rich repeat, typical subtype, Leucine-rich repeat
Nitab4.5_0004261g0060	33.1304	4.8801	2.7425	1.0443e-05	0.00014258	Nitab4.5_0004261	214162	215875	1705	Leucine-rich repeat, Leucine-rich repeat, typical subtype
Nitab4.5_0004274g0050	99.1989	14.6604	2.739	5.2358e-13	2.7897e-11	Nitab4.5_0004274	201212	206529	1419	Exostosin-like
Nitab4.5_0004281g0040	0.979519	8.91676	-3.1806	0.0082039	0.041482	Nitab4.5_0004281	183394	189854	1848	Polyadenylate-binding protein/Hyperplastic disc protein, Nucleotide-binding, alpha-beta plait, RNA recognition motif domain, Polyadenylate binding protein, human types 1, 2, 3, 4, RNA recognition motif domain, eukaryote
Nitab4.5_0004294g0030	9.97292	113.319	-3.5227	4.1739e-18	4.3272e-16	Nitab4.5_0004294	183021	184118	1098	Terpenoid synthase, Polyprenyl synthetase, Polyprenyl synthetase-related
Nitab4.5_0004295g0020	61.3352	8.16915	2.8883	4.6493e-10	1.5632e-08	Nitab4.5_0004295	11378	11974	597	Pentatricopeptide repeat
Nitab4.5_0004303g0010	38.2957	0	7.6981	1.0745e-09	3.4028e-08	Nitab4.5_0004303	70650	71759	1110
Nitab4.5_0004308g0030	4.97966	0	4.7497	0.0059335	0.032185	Nitab4.5_0004308	36772	37317	546	Zinc finger, RING-type, Zinc finger, RING/FYVE/PHD-type
Nitab4.5_0004317g0010	41.2207	241.798	-2.5487	7.3809e-28	1.651e-25	Nitab4.5_0004317	20718	21542	825	Ribonuclease H-like domain, Ribosomal protein L10/L12
Nitab4.5_0004317g0030	0.345247	572.277	-10.672	2.7491e-19	3.2738e-17	Nitab4.5_0004317	168621	181868	1602	Armadillo, Armadillo-like helical, Importin-alpha, importin-beta-binding domain, Armadillo-type fold, Importin subunit alpha
Nitab4.5_0004317g0040	0	9.99935	-5.796	7.8461e-05	0.00084262	Nitab4.5_0004317	126178	127204	992	Ribosomal protein L12 family, Ribosomal protein L10/L12, Ribonuclease H-like domain
Nitab4.5_0004322g0030	0.31487	8.28649	-4.5647	0.0022959	0.014925	Nitab4.5_0004322	6907	12427	213
Nitab4.5_0004332g0070	4.59951	23.8027	-2.3803	0.00036638	0.0031919	Nitab4.5_0004332	123239	124546	951	Multi antimicrobial extrusion protein
Nitab4.5_0004349g0020	510.056	97.4251	2.3876	1.9772e-06	3.2436e-05	Nitab4.5_0004349	128175	132714	2661	Leucine-rich repeat, Leucine-rich repeat, typical subtype, Leucine-rich repeat-containing N-terminal, type 2
Nitab4.5_0004377g0030	46.8856	8.59149	2.4385	4.9522e-07	9.3613e-06	Nitab4.5_0004377	209008	209553	546
Nitab4.5_0004398g0070	0	45.6382	-7.9865	1.6769e-10	6.1275e-09	Nitab4.5_0004398	89880	100322	1267	Alpha/beta hydrolase fold-1
Nitab4.5_0004422g0010	217.849	1052.81	-2.2708	2.3458e-26	4.874e-24	Nitab4.5_0004422	50373	50999	627	Cupin 1, Germin, Germin, manganese binding site, RmlC-like cupin domain, RmlC-like jelly roll fold
Nitab4.5_0004475g0020	169.655	1107.94	-2.7069	2.3076e-34	7.7954e-32	Nitab4.5_0004475	230153	232363	1546	ATPase, AAA-type, core, P-loop containing nucleoside triphosphate hydrolase
Nitab4.5_0004485g0020	23.5465	3.99631	2.5558	0.0004286	0.0036472	Nitab4.5_0004485	123265	125172	1533	AAA-type ATPase, N-terminal domain, P-loop containing nucleoside triphosphate hydrolase, ATPase, AAA-type, conserved site, ATPase, AAA-type, core
Nitab4.5_0004506g0120	670.594	112.866	2.5676	5.4566e-34	1.8186e-31	Nitab4.5_0004506	154755	160947	2034	RmlC-like jelly roll fold, Cyclic nucleotide-binding-like, Cyclic nucleotide-binding domain
Nitab4.5_0004523g0050	810.184	197.509	2.0368	2.2805e-39	9.8476e-37	Nitab4.5_0004523	85203	85988	672	Glutathione S-transferase, C-terminal-like, Glutathione S-transferase, C-terminal, Glutathione S-transferase, N-terminal, Thioredoxin-like fold
Nitab4.5_0004567g0010	4.66026	0	4.6536	0.0086032	0.043097	Nitab4.5_0004567	71791	75823	1551	Myb-like domain, SANT/Myb domain
Nitab4.5_0004592g0010	587.72	0	11.637	1.67e-22	2.6496e-20	Nitab4.5_0004592	489	4295	537
Nitab4.5_0004605g0050	2.63275	36.314	-3.7982	5.8272e-08	1.3329e-06	Nitab4.5_0004605	87298	88526	810	Eukaryotic porin/Tom40, Porin domain
Nitab4.5_0004625g0020	11.1413	1.32839	3.0611	0.0032345	0.019699	Nitab4.5_0004625	15980	17311	1240	Zinc finger, B-box
Nitab4.5_0004625g0050	10.1495	0.96696	3.3539	0.0039582	0.023149	Nitab4.5_0004625	159227	161717	2172	Bulb-type lectin domain, Serine/threonine- / dual specificity protein kinase, catalytic domain, Serine/threonine-protein kinase, active site, Apple-like, Protein kinase domain, Protein kinase-like domain, S-locus glycoprotein, PAN-2 domain, Concanavalin A-like lectin/glucanase, subgroup
Nitab4.5_0004646g0080	59.2673	12.2717	2.2684	7.112e-08	1.5974e-06	Nitab4.5_0004646	214236	215894	603
Nitab4.5_0004674g0040	48.5228	0.647114	6.186	1.6825e-08	4.298e-07	Nitab4.5_0004674	67668	73686	546	Transcription factor, K-box, Transcription factor, MADS-box
Nitab4.5_0004688g0030	14.6547	0.970671	3.8818	0.00044417	0.0037589	Nitab4.5_0004688	199327	205002	1527	Zinc knuckle CX2CX4HX4C, Domain of unknown function DUF4283
Nitab4.5_0004706g0010	1.26401	9.99487	-2.9566	0.0095604	0.046825	Nitab4.5_0004706	188561	190680	889	RmlC-like cupin domain, RmlC-like jelly roll fold, Cupin 1, Germin, Germin, manganese binding site
Nitab4.5_0004709g0020	0.958205	9.86517	-3.3413	0.0088635	0.04409	Nitab4.5_0004709	165021	165269	249	Carboxypeptidase A inhibitor-like
Nitab4.5_0004711g0030	7.19282	57.0244	-2.9916	1.8434e-10	6.7013e-09	Nitab4.5_0004711	164588	168817	1845	Transmembrane protein TauE like
Nitab4.5_0004767g0020	62.5925	14.344	2.1358	2.6295e-06	4.1852e-05	Nitab4.5_0004767	171114	172849	297
Nitab4.5_0004770g0080	1.26401	11.1631	-3.1098	0.0038842	0.022783	Nitab4.5_0004770	83247	83643	288	Protein kinase-like domain
Nitab4.5_0004772g0030	18.4454	4.19511	2.1154	0.0067638	0.035748	Nitab4.5_0004772	16427	17707	945	Leucine-rich repeat, typical subtype, Leucine-rich repeat
Nitab4.5_0004817g0020	37.6846	8.9908	2.0664	5.3502e-05	0.00060164	Nitab4.5_0004817	176624	178045	1422	Sulphate transporter
Nitab4.5_0004821g0030	0.31487	8.92618	-4.6727	0.0015696	0.01088	Nitab4.5_0004821	54051	54800	750	Zinc finger, RING-type, Zinc finger, RING/FYVE/PHD-type
Nitab4.5_0004827g0040	804.36	0	12.09	2.2854e-24	4.2347e-22	Nitab4.5_0004827	180061	185416	669
Nitab4.5_0004833g0020	192.519	41.2884	2.2145	2.5063e-13	1.4063e-11	Nitab4.5_0004833	78492	80457	895	Plastocyanin-like, Cupredoxin, Blue (type 1) copper domain
Nitab4.5_0004841g0020	29.2607	3.6542	2.9942	3.9745e-06	6.0303e-05	Nitab4.5_0004841	163788	164153	366
Nitab4.5_0004861g0030	15.1246	2.88232	2.3595	0.0074379	0.038479	Nitab4.5_0004861	107634	108188	555	Cysteine-rich secretory protein, allergen V5/Tpx-1-related, CAP domain, Allergen V5/Tpx-1-related, conserved site, Ves allergen
Nitab4.5_0004861g0040	20.3282	2.69095	2.9268	0.00014326	0.0014188	Nitab4.5_0004861	90020	90526	507	CAP domain, Allergen V5/Tpx-1-related, conserved site, Cysteine-rich secretory protein, allergen V5/Tpx-1-related, Ves allergen
Nitab4.5_0004865g0020	5.217	21.3439	-2.0377	0.0017478	0.011935	Nitab4.5_0004865	37641	42784	1068	Domain of unknown function DUF296
Nitab4.5_0004912g0040	1.0099	11.1854	-3.4981	0.0024535	0.015739	Nitab4.5_0004912	73240	76930	1729	Cupredoxin, Multicopper oxidase, type 1, Multicopper oxidase, copper-binding site, Multicopper oxidase, type 3, Laccase, Multicopper oxidase, type 2
Nitab4.5_0004920g0030	4.52197	123.552	-4.7619	3.9424e-18	4.0957e-16	Nitab4.5_0004920	152291	161273	963	HSP20-like chaperone, Alpha crystallin/Hsp20 domain
Nitab4.5_0005041g0010	31.0207	150.288	-2.2765	9.5343e-17	8.0658e-15	Nitab4.5_0005041	70443	84303	1311	Plastid lipid-associated protein/fibrillin conserved domain
Nitab4.5_0005046g0030	12.6349	0.96696	3.6711	0.0010343	0.0077083	Nitab4.5_0005046	72090	88945	1044	Transcription factor, MADS-box
Nitab4.5_0005054g0010	495.019	116.869	2.082	4.0023e-22	6.1916e-20	Nitab4.5_0005054	103785	105255	735	Nucleic acid-binding, OB-fold
Nitab4.5_0005085g0050	1.58341	11.8481	-2.8736	0.0040557	0.023592	Nitab4.5_0005085	180606	182246	698	HAD-like domain, Acid phosphatase (Class B)
Nitab4.5_0005101g0010	1038.24	250.885	2.0495	4.4405e-50	2.9799e-47	Nitab4.5_0005101	61263	76803	3231	WD40-repeat-containing domain, Cleavage/polyadenylation specificity factor, A subunit, C-terminal, WD40/YVTN repeat-like-containing domain
Nitab4.5_0005102g0030	0.664649	14.6824	-4.4826	0.00036095	0.0031523	Nitab4.5_0005102	42867	47366	501	Rhodanese-like domain
Nitab4.5_0005119g0030	101.443	6.71771	3.9205	2.4812e-18	2.6215e-16	Nitab4.5_0005119	146699	152555	1785	CDT1 Geminin-binding domain-like
Nitab4.5_0005120g0040	0	5.5807	-4.9583	0.0030525	0.018814	Nitab4.5_0005120	146764	149250	1251	COBRA, plant
Nitab4.5_0005135g0060	282.774	59.4383	2.2439	1.1063e-23	1.9621e-21	Nitab4.5_0005135	101021	105382	2451	P-loop containing nucleoside triphosphate hydrolase
Nitab4.5_0005164g0030	3.1972	84.8952	-4.709	3.5112e-14	2.158e-12	Nitab4.5_0005164	145463	146035	573	HSP20-like chaperone, Alpha crystallin/Hsp20 domain
Nitab4.5_0005166g0020	1.27761	55.2301	-5.4086	4.0488e-11	1.6175e-09	Nitab4.5_0005166	46277	48751	639	Transcription factor, MADS-box, Transcription factor, K-box
Nitab4.5_0005219g0020	0.319402	19.4998	-5.7996	1.9713e-05	0.00025093	Nitab4.5_0005219	73366	74551	945
Nitab4.5_0005235g0040	5.79958	30.5937	-2.3942	5.4356e-05	0.00061	Nitab4.5_0005235	79042	81993	1443	Pectin lyase fold, Glycoside hydrolase, family 28, Pectin lyase fold/virulence factor
Nitab4.5_0005242g0030	56.879	8.66277	2.7116	6.2965e-08	1.4304e-06	Nitab4.5_0005242	109559	110354	615
Nitab4.5_0005251g0020	38.4176	1.44573	4.7719	0.0020035	0.013326	Nitab4.5_0005251	180816	181166	351	Ribosomal protein S6e
Nitab4.5_0005251g0030	36.4458	0.681279	5.766	2.5676e-07	5.1936e-06	Nitab4.5_0005251	181290	181565	276	Ribosomal protein S6e, Ribosomal protein S6e, conserved site
Nitab4.5_0005255g0020	2230.9	8964.08	-2.0063	5.6571e-58	5.1078e-55	Nitab4.5_0005255	116770	117501	462	Proteinase inhibitor I20, Pin2
Nitab4.5_0005282g0010	5.15624	23.7566	-2.1987	0.00047941	0.0040099	Nitab4.5_0005282	163947	165052	963
Nitab4.5_0005285g0010	37.1732	7.6468	2.2777	7.8934e-06	0.00011126	Nitab4.5_0005285	143264	148715	4848	Bulb-type lectin domain, S-locus glycoprotein, Protein kinase domain, Protein kinase-like domain, Serine-threonine/tyrosine-protein kinase catalytic domain, Serine/threonine-protein kinase, active site, Protein kinase, ATP binding site, Serine/threonine- / dual specificity protein kinase, catalytic domain, Concanavalin A-like lectin/glucanase, subgroup
Nitab4.5_0005289g0010	572.363	139.04	2.0448	9.7192e-33	3.0355e-30	Nitab4.5_0005289	182378	190303	2484	Glycoside hydrolase, family 35, conserved site, Glycoside hydrolase, family 35, Glycoside hydrolase, superfamily, Galactose-binding domain-like, Glycoside hydrolase, catalytic domain, D-galactoside/L-rhamnose binding SUEL lectin domain
Nitab4.5_0005319g0040	0.958205	10.4402	-3.4231	0.0040747	0.023691	Nitab4.5_0005319	103612	112320	804
Nitab4.5_0005352g0010	14.2576	3.01451	2.2393	0.0062925	0.033731	Nitab4.5_0005352	150163	151300	756	Homeodomain-like, SANT/Myb domain, Myb-like domain, Myb domain
Nitab4.5_0005361g0010	59.9363	11.8159	2.3294	2.0838e-08	5.2131e-07	Nitab4.5_0005361	40882	46272	2280	Leucine-rich repeat, Leucine-rich repeat-containing N-terminal, type 2, Protein kinase domain, Concanavalin A-like lectin/glucanase, subgroup, Protein kinase-like domain, Serine-threonine/tyrosine-protein kinase catalytic domain
Nitab4.5_0005381g0040	2.239	21.5543	-3.2473	7.034e-05	0.00076518	Nitab4.5_0005381	109128	112281	834	O-methyltransferase, family 3
Nitab4.5_0005382g0050	10.5678	157.003	-3.9075	1.9372e-28	4.5376e-26	Nitab4.5_0005382	166826	172867	1421
Nitab4.5_0005388g0050	0.664649	8.01194	-3.612	0.0084835	0.042606	Nitab4.5_0005388	12387	13665	1017	NPH3 domain
Nitab4.5_0005400g0020	1397.34	97.4257	3.8414	4.5482e-136	2.0533e-132	Nitab4.5_0005400	105928	106410	483	Allergen V5/Tpx-1-related, conserved site, CAP domain, Cysteine-rich secretory protein, allergen V5/Tpx-1-related
Nitab4.5_0005432g0030	10.4993	51.4425	-2.2974	3.2296e-07	6.3892e-06	Nitab4.5_0005432	11868	16323	2232	Glycoside hydrolase, superfamily, Glycosyl hydrolases 36, Aldolase-type TIM barrel
Nitab4.5_0005435g0010	1.32023	11.8308	-3.1799	0.0026902	0.016966	Nitab4.5_0005435	170422	177149	930	Aminotransferase, class IV, Branched-chain amino acid aminotransferase II, Aminotransferase, class IV, conserved site
Nitab4.5_0005447g0020	176.137	32.5894	2.4306	3.6268e-20	4.6902e-18	Nitab4.5_0005447	3026	18952	1386
Nitab4.5_0005465g0010	0	128.539	-9.4804	4.0746e-15	2.8025e-13	Nitab4.5_0005465	85959	90906	880	Small nuclear RNA activating complex (SNAPc), subunit SNAP43
Nitab4.5_0005485g0010	418.758	0	11.148	2.3812e-18	2.5213e-16	Nitab4.5_0005485	88273	100512	4898	Mannose-binding lectin, NB-ARC, P-loop containing nucleoside triphosphate hydrolase, Disease resistance protein
Nitab4.5_0005498g0010	1.28986	16.0893	-3.629	0.00031862	0.002828	Nitab4.5_0005498	2657	2974	318	Cytochrome P450, E-class, group IV, Cytochrome P450, conserved site, Cytochrome P450
Nitab4.5_0005498g0020	0.31487	6.34144	-4.1768	0.0082457	0.041659	Nitab4.5_0005498	100965	137272	546	Cytochrome P450, Cytochrome P450, E-class, group I, Cytochrome P450, conserved site
Nitab4.5_0005504g0040	0	29.6457	-7.3614	1.1068e-08	2.9338e-07	Nitab4.5_0005504	134468	138921	1320	Enolase, Enolase, C-terminal, Enolase, N-terminal, Enolase, conserved site
Nitab4.5_0005565g0050	0.319402	6.85266	-4.2939	0.0075877	0.039108	Nitab4.5_0005565	60346	62535	1146	Lipase, GDSL, SGNH hydrolase-type esterase domain
Nitab4.5_0005583g0040	0	7.37673	-5.3557	0.00084871	0.0065373	Nitab4.5_0005583	93936	94694	522	Plastocyanin-like, Cupredoxin
Nitab4.5_0005589g0020	18.7841	0	6.6669	7.4141e-07	1.3417e-05	Nitab4.5_0005589	107101	110553	3453	NB-ARC, P-loop containing nucleoside triphosphate hydrolase, Disease resistance protein
Nitab4.5_0005589g0050	29.3293	1.72399	4.1252	3.8883e-07	7.5484e-06	Nitab4.5_0005589	142700	148771	3549	Leucine-rich repeat
Nitab4.5_0005600g0010	71.7467	11.2631	2.6642	1.5904e-11	6.7793e-10	Nitab4.5_0005600	1754	7015	2046	Serine/threonine-protein kinase, active site, Protein kinase, ATP binding site, Serine/threonine- / dual specificity protein kinase, catalytic domain, Protein kinase-like domain, Wall-associated receptor kinase galacturonan-binding domain, Protein kinase domain
Nitab4.5_0005610g0010	19.4172	2.65678	2.8664	0.00019458	0.001843	Nitab4.5_0005610	98767	99997	1155	F-box associated interaction domain
Nitab4.5_0005612g0030	0	5.46136	-4.9177	0.0035423	0.021235	Nitab4.5_0005612	81261	81569	297
Nitab4.5_0005643g0010	58.0548	257.43	-2.1486	4.9279e-13	2.6484e-11	Nitab4.5_0005643	87172	89635	1470	Fatty acyl-CoA reductase, Male sterility, NAD-binding, NAD(P)-binding domain
Nitab4.5_0005700g0060	4.25879	21.7358	-2.3596	0.00047272	0.0039606	Nitab4.5_0005700	101701	105181	888	Ankyrin repeat-containing domain, Serine-threonine/tyrosine-protein kinase catalytic domain, Ankyrin repeat, Protein kinase-like domain, Serine/threonine-protein kinase CTR1/EDR1, Serine/threonine- / dual specificity protein kinase, catalytic domain
Nitab4.5_0005707g0010	159.3	14.0224	3.5064	2.7712e-28	6.371e-26	Nitab4.5_0005707	28420	28905	486	DnaJ domain, DnaJ domain, conserved site
Nitab4.5_0005728g0020	46.0691	218.132	-2.2458	1.1293e-17	1.0932e-15	Nitab4.5_0005728	151154	152355	1119	Alpha crystallin/Hsp20 domain, HSP20-like chaperone
Nitab4.5_0005732g0010	4.61763	0	4.6424	0.0085004	0.04266	Nitab4.5_0005732	41362	46138	1464	Phospholipid/glycerol acyltransferase
Nitab4.5_0005769g0080	3.39625	21.509	-2.692	0.00066282	0.0052867	Nitab4.5_0005769	28572	29860	705	SANT/Myb domain, Homeodomain-like, Myb domain
Nitab4.5_0005770g0010	2.24353	11.886	-2.3869	0.0093412	0.045987	Nitab4.5_0005770	123848	133895	333
Nitab4.5_0005802g0020	15.0446	2.08542	2.8882	0.0023179	0.015031	Nitab4.5_0005802	96064	96721	453	Calmodulin binding protein-like
Nitab4.5_0005805g0050	1000.92	78.7441	3.6648	5.383e-81	9.9006e-78	Nitab4.5_0005805	101471	102887	425	Late embryogenesis abundant protein, LEA-5
Nitab4.5_0005805g0060	2.9644	43.731	-3.8942	8.9155e-10	2.8527e-08	Nitab4.5_0005805	147189	147644	456	Protein of unknown function DUF538
Nitab4.5_0005808g0100	13.6176	2.04384	2.7553	0.002643	0.016716	Nitab4.5_0005808	2506	4096	330
Nitab4.5_0005837g0060	5.32038	29.6495	-2.4917	4.4698e-05	0.00051321	Nitab4.5_0005837	132739	135636	1341	Thaumatin, Thaumatin, conserved site
Nitab4.5_0005858g0120	1.9196	34.1939	-4.1361	1.4589e-07	3.0921e-06	Nitab4.5_0005858	38318	42381	1203	Serine/threonine- / dual specificity protein kinase, catalytic domain, Serine/threonine-protein kinase, active site, Protein kinase-like domain, Protein kinase domain
Nitab4.5_0005880g0050	14.1023	67.4914	-2.2761	9.4618e-07	1.6727e-05	Nitab4.5_0005880	150042	159029	1215	Glutamine-Leucine-Glutamine, QLQ, WRC, Uncharacterised protein family Ycf2
Nitab4.5_0005904g0010	1205.95	233.257	2.3727	4.8148e-57	4.1947e-54	Nitab4.5_0005904	120409	130011	1611	Terpene synthase, N-terminal domain, Terpenoid cyclases/protein prenyltransferase alpha-alpha toroid, Terpene synthase, metal-binding domain, Terpenoid synthase, Immunoglobulin-like domain
Nitab4.5_0005913g0010	16.0434	3.61632	2.1355	0.0039927	0.02329	Nitab4.5_0005913	22255	39488	6489	KIP1-like
Nitab4.5_0005983g0010	18.0103	75.0436	-2.0493	4.5251e-08	1.056e-06	Nitab4.5_0005983	60870	73634	2667	Pentatricopeptide repeat, Tetratricopeptide-like helical
Nitab4.5_0006001g0020	0.31487	95.2737	-8.0875	4.6366e-11	1.8391e-09	Nitab4.5_0006001	119838	121032	738	Acyl transferase/acyl hydrolase/lysophospholipase, Patatin/Phospholipase A2-related
Nitab4.5_0006077g0020	66.4042	12.512	2.396	2.0655e-08	5.175e-07	Nitab4.5_0006077	159832	165241	1053
Nitab4.5_0006090g0010	3.20174	22.4789	-2.7942	8.5129e-05	0.00090426	Nitab4.5_0006090	1145	7423	3075	C2 domain, Phosphoribosyltransferase C-terminal
Nitab4.5_0006152g0030	184.882	832.82	-2.17	1.0684e-30	2.8993e-28	Nitab4.5_0006152	52789	57105	979	Haem peroxidase, plant/fungal/bacterial, Plant ascorbate peroxidase, Peroxidase, active site, Peroxidases heam-ligand binding site, Haem peroxidase
Nitab4.5_0006155g0010	1496.67	29.2521	5.672	3.7359e-173	2.6503e-169	Nitab4.5_0006155	146553	152577	1176	Strictosidine synthase, conserved region, Six-bladed beta-propeller, TolB-like
Nitab4.5_0006170g0010	0.31487	702.829	-10.969	2.9147e-20	3.799e-18	Nitab4.5_0006170	116606	125138	1014
Nitab4.5_0006183g0020	20.8118	5.14523	2.0369	0.0019308	0.012943	Nitab4.5_0006183	113844	123083	777	Protein of unknown function DUF247, plant
Nitab4.5_0006209g0020	12.1332	1.0843	3.5633	0.0029709	0.018377	Nitab4.5_0006209	72514	75156	499	Protein of unknown function DUF1068
Nitab4.5_0006211g0010	31.4482	136.013	-2.1119	4.6854e-09	1.3364e-07	Nitab4.5_0006211	37059	38083	428	Lipase, GDSL, SGNH hydrolase-type esterase domain
Nitab4.5_0006214g0010	31.8619	1.0843	4.9759	2.4912e-07	5.0556e-06	Nitab4.5_0006214	6666	7157	492	Protein of unknown function DUF4228, plant
Nitab4.5_0006317g0020	0.62974	15.6818	-4.5966	0.00018418	0.0017575	Nitab4.5_0006317	110645	113872	1290	Putative S-adenosyl-L-methionine-dependent methyltransferase
Nitab4.5_0006324g0050	0	7.5562	-5.3954	0.00053244	0.0043987	Nitab4.5_0006324	110719	113292	1200	Myb domain, plants, Myb domain, Homeodomain-like, SANT/Myb domain
Nitab4.5_0006359g0010	178.949	0	9.921	1.3668e-16	1.1275e-14	Nitab4.5_0006359	117560	118766	579
Nitab4.5_0006359g0020	526.622	66.5566	2.9857	1.1357e-49	7.4209e-47	Nitab4.5_0006359	137909	139120	540	Acyl transferase domain, Acyl transferase/acyl hydrolase/lysophospholipase
Nitab4.5_0006370g0010	32.1024	153.892	-2.2587	5.83e-17	5.1061e-15	Nitab4.5_0006370	126124	129513	984
Nitab4.5_0006376g0020	1.26854	12.4388	-3.2651	0.0019727	0.013169	Nitab4.5_0006376	73490	74410	921	Protein of unknown function DUF506, plant
Nitab4.5_0006389g0020	0	91.2369	-8.9846	4.4566e-13	2.4134e-11	Nitab4.5_0006389	119836	121279	899	Alpha crystallin/Hsp20 domain, HSP20-like chaperone
Nitab4.5_0006392g0050	16.5516	240.515	-3.8567	4.6267e-28	1.0491e-25	Nitab4.5_0006392	130793	133883	2140	Peptidase, FtsH, P-loop containing nucleoside triphosphate hydrolase, AAA+ ATPase domain, ATPase, AAA-type, core, Peptidase M41, ATPase, AAA-type, conserved site
Nitab4.5_0006480g0020	23.7154	317.182	-3.7386	1.0839e-51	7.4758e-49	Nitab4.5_0006480	84380	87669	1767	Tyrosinase, Polyphenol oxidase, central domain, Polyphenol oxidase, C-terminal, Polyphenol oxidase, Uncharacterised domain, di-copper centre
Nitab4.5_0006525g0010	912.42	80.0373	3.5125	6.9692e-92	1.5047e-88	Nitab4.5_0006525	131251	132200	745	Phloem protein 2-like
Nitab4.5_0006555g0020	181.204	43.9513	2.0422	1.5308e-17	1.4535e-15	Nitab4.5_0006555	9875	12865	876	NAD(P)-binding domain, Glucose/ribitol dehydrogenase, Short-chain dehydrogenase/reductase SDR
Nitab4.5_0006572g0010	26.6753	2.25005	3.5282	2.8949e-06	4.5608e-05	Nitab4.5_0006572	122311	126276	3966	Disease resistance protein, P-loop containing nucleoside triphosphate hydrolase, NB-ARC
Nitab4.5_0006638g0060	2.30429	20.9649	-3.1962	4.7562e-05	0.00054196	Nitab4.5_0006638	50753	61596	3162	Kinesin, motor domain, Kinesin, motor region, conserved site, Calponin homology domain, P-loop containing nucleoside triphosphate hydrolase, Kinesin-like protein
Nitab4.5_0006639g0020	18.1881	0	6.6237	8.3428e-07	1.493e-05	Nitab4.5_0006639	91665	96209	1152	DHBP synthase RibB-like alpha/beta domain, YrdC-like domain
Nitab4.5_0006641g0030	19.0246	1.7277	3.4947	7.6889e-05	0.00082628	Nitab4.5_0006641	101713	107132	5334	P-loop containing nucleoside triphosphate hydrolase, Disease resistance protein, NB-ARC, Late blight resistance protein R1
Nitab4.5_0006672g0010	6.51273	40.4742	-2.6329	9.8827e-06	0.00013595	Nitab4.5_0006672	8570	13092	990
Nitab4.5_0006739g0020	2.53255	21.7487	-3.0744	6.3882e-05	0.0007034	Nitab4.5_0006739	125585	126742	1158	Aspartic peptidase domain, Aspartic peptidase
Nitab4.5_0006769g0010	4.89306	19.764	-2.0188	0.0024816	0.015887	Nitab4.5_0006769	138279	141042	1129	CBS domain
Nitab4.5_0006778g0040	0.31487	9.07768	-4.6924	0.0014465	0.010175	Nitab4.5_0006778	55071	56013	408
Nitab4.5_0006787g0030	6.42478	43.0992	-2.7357	2.9556e-07	5.9063e-06	Nitab4.5_0006787	89453	92745	1260	Protein of unknown function DUF1005
Nitab4.5_0006835g0010	0	13.4033	-6.2229	1.375e-05	0.00018232	Nitab4.5_0006835	17162	22780	396
Nitab4.5_0006838g0020	12.3762	61.2044	-2.3049	1.0257e-08	2.7458e-07	Nitab4.5_0006838	107184	138535	876
Nitab4.5_0006843g0030	11.8272	58.9461	-2.3225	2.3895e-08	5.9095e-07	Nitab4.5_0006843	132604	139330	861	Mitochondrial carrier domain, Mitochondrial substrate/solute carrier, Mitochondrial carrier protein
Nitab4.5_0006933g0050	2.59331	18.1286	-2.7986	0.00029576	0.0026492	Nitab4.5_0006933	972	1830	444
Nitab4.5_0006956g0020	42.3702	9.59804	2.1611	1.0808e-05	0.00014709	Nitab4.5_0006956	51089	52886	429
Nitab4.5_0006973g0030	40.1086	164.398	-2.0347	1.4943e-16	1.2184e-14	Nitab4.5_0006973	1901	2644	744	FAS1 domain
Nitab4.5_0007032g0020	11.6631	60.2485	-2.3634	5.6478e-09	1.5819e-07	Nitab4.5_0007032	13490	20379	200
Nitab4.5_0007066g0010	15.5352	357.657	-4.5393	2.721e-59	2.7025e-56	Nitab4.5_0007066	83491	94514	2469	Ribosomal RNA methyltransferase, Spb1, C-terminal, Ribosomal RNA methyltransferase FtsJ domain, Ribosomal RNA large subunit methyltransferase E, Ribosomal RNA methyltransferase Spb1, domain of unknown function DUF3381
Nitab4.5_0007069g0030	16.772	1.64082	3.3347	0.00039822	0.003426	Nitab4.5_0007069	99848	100607	660	Plastocyanin-like, Cupredoxin, Blue (type 1) copper domain
Nitab4.5_0007105g0010	43.741	9.48441	2.218	2.7113e-06	4.3043e-05	Nitab4.5_0007105	14039	15031	993	Transcription factor, TCP, Transcription factor TCP subgroup, CYC/TB1, R domain
Nitab4.5_0007111g0020	4.83231	28.7647	-2.5641	7.5645e-05	0.00081478	Nitab4.5_0007111	10070	11209	715	UBA-like, UV excision repair protein Rad23, Ubiquitin-associated domain/translation elongation factor EF-Ts, N-terminal, Ubiquitin-associated/translation elongation factor EF1B, N-terminal, eukaryote
Nitab4.5_0007150g0030	0.944609	9.37821	-3.2775	0.0075453	0.038945	Nitab4.5_0007150	78013	79499	333	Plastocyanin-like, Cupredoxin
Nitab4.5_0007155g0010	11.0243	0.96696	3.4751	0.0023998	0.015469	Nitab4.5_0007155	5830	6363	534	Domain of unknown function DUF640
Nitab4.5_0007166g0040	19.9027	130.829	-2.7061	9.8761e-16	7.3861e-14	Nitab4.5_0007166	130172	132975	1762	Saposin-like type B, 2, Aspartic peptidase, Aspartic peptidase, active site, Aspartic peptidase domain, Saposin B, Saposin-like
Nitab4.5_0007169g0010	4.18125	29.1786	-2.7941	5.3311e-05	0.00059977	Nitab4.5_0007169	3716	8294	2528	Sucrose synthase, Sucrose synthase, plant/cyanobacteria, Glycosyl transferase, family 1
Nitab4.5_0007206g0010	185.797	30.5288	2.6094	1.4369e-23	2.5125e-21	Nitab4.5_0007206	30134	32701	887	NAC domain
Nitab4.5_0007223g0040	3.22305	13.7969	-2.0867	0.008869	0.044113	Nitab4.5_0007223	87027	89085	1005	Acyl transferase/acyl hydrolase/lysophospholipase
Nitab4.5_0007254g0040	1356.06	94.8633	3.8372	2.3819e-112	7.8856e-109	Nitab4.5_0007254	11714	21546	2110	Haem peroxidase, animal, Haem peroxidase
Nitab4.5_0007255g0060	53.6871	344.606	-2.6752	1.7907e-26	3.752e-24	Nitab4.5_0007255	110818	111444	627	Germin, manganese binding site, Cupin 1, Germin, RmlC-like cupin domain, RmlC-like jelly roll fold
Nitab4.5_0007303g0080	40.0263	0	7.7593	7.7173e-10	2.4966e-08	Nitab4.5_0007303	106859	109354	1167	FAR1 DNA binding domain
Nitab4.5_0007320g0010	14.2473	1.61778	3.1113	0.0018602	0.012555	Nitab4.5_0007320	104715	106694	1170
Nitab4.5_0007321g0050	19.6176	1.61407	3.5677	7.589e-05	0.00081671	Nitab4.5_0007321	86512	87379	330
Nitab4.5_0007363g0020	61.9774	11.6439	2.409	3.3914e-09	9.9125e-08	Nitab4.5_0007363	109951	110421	471
Nitab4.5_0007383g0080	0	4.66646	-4.6965	0.006826	0.035992	Nitab4.5_0007383	33155	33694	540	Pentatricopeptide repeat
Nitab4.5_0007488g0040	652.262	142.576	2.1922	9.9186e-30	2.5389e-27	Nitab4.5_0007488	91892	94942	1044	CAP domain, Allergen V5/Tpx-1-related, conserved site, Cysteine-rich secretory protein, allergen V5/Tpx-1-related
Nitab4.5_0007493g0030	1.98942	68.3274	-5.1215	9.6297e-13	4.935e-11	Nitab4.5_0007493	85935	86399	465	Bifunctional inhibitor/plant lipid transfer protein/seed storage helical domain, Hydrophobic seed protein
Nitab4.5_0007518g0020	242.965	46.8757	2.3684	6.3687e-17	5.5046e-15	Nitab4.5_0007518	93978	101831	4053	NB-ARC, P-loop containing nucleoside triphosphate hydrolase, Disease resistance protein
Nitab4.5_0007518g0030	6.59799	0	5.1571	0.0012622	0.0090855	Nitab4.5_0007518	31076	34728	2154	Mannose-binding lectin, P-loop containing nucleoside triphosphate hydrolase, NB-ARC
Nitab4.5_0007518g0040	104.468	22.8116	2.2073	6.959e-09	1.9231e-07	Nitab4.5_0007518	86232	92480	483
Nitab4.5_0007518g0050	67.1078	13.9447	2.2809	6.2262e-09	1.7331e-07	Nitab4.5_0007518	85306	86090	183
Nitab4.5_0007527g0020	612.225	7.33437	6.3806	3.1289e-72	4.7084e-69	Nitab4.5_0007527	25767	38859	717
Nitab4.5_0007553g0010	149.769	27.1528	2.4662	1.1717e-18	1.2908e-16	Nitab4.5_0007553	93399	95159	895	AUX/IAA protein, Aux/IAA-ARF-dimerisation
Nitab4.5_0007553g0030	31.7642	0	7.4262	6.3953e-09	1.7762e-07	Nitab4.5_0007553	32337	33447	339	AUX/IAA protein
Nitab4.5_0007571g0020	25.7495	2.45057	3.4411	1.3711e-05	0.00018191	Nitab4.5_0007571	46545	47138	594	AP2/ERF domain, DNA-binding domain
Nitab4.5_0007573g0030	2.56746	16.0984	-2.6295	0.0021385	0.014068	Nitab4.5_0007573	72814	76189	1005	Major intrinsic protein, Aquaporin-like, Major intrinsic protein, conserved site
Nitab4.5_0007614g0010	28.0635	0.319846	6.2866	1.4263e-06	2.4066e-05	Nitab4.5_0007614	122647	124464	948	F-box associated interaction domain, F-box associated domain, type 1
Nitab4.5_0007682g0010	20.3584	4.93729	2.0308	0.0021932	0.014365	Nitab4.5_0007682	106446	108415	1509	Major facilitator superfamily domain, Major facilitator superfamily, Major facilitator superfamily domain, general substrate transporter
Nitab4.5_0007686g0050	38.101	4.46395	3.1202	1.0764e-07	2.3394e-06	Nitab4.5_0007686	66003	69959	2811	NB-ARC, Disease resistance protein, Zinc finger, GRF-type, P-loop containing nucleoside triphosphate hydrolase
Nitab4.5_0007708g0010	7.34017	0	5.3086	0.00085147	0.0065566	Nitab4.5_0007708	119974	123841	417	Protein notum homologue
Nitab4.5_0007722g0020	26.2414	0	7.1503	4.0571e-08	9.5803e-07	Nitab4.5_0007722	73160	75824	1476	Transposase, MuDR, plant, Zinc finger, SWIM-type, Zinc finger, PMZ-type
Nitab4.5_0007774g0030	10.4979	0.639692	3.987	0.0027032	0.017038	Nitab4.5_0007774	98493	102496	1620	Transposase, MuDR, plant, MULE transposase domain
Nitab4.5_0007793g0040	16.176	3.00708	2.4301	0.0022696	0.014783	Nitab4.5_0007793	4448	5209	663	Cupredoxin, Plastocyanin-like, Blue (type 1) copper domain
Nitab4.5_0007808g0010	34.8927	0	7.5606	3.1045e-09	9.1334e-08	Nitab4.5_0007808	36991	37986	462
Nitab4.5_0007812g0060	17.637	3.22072	2.4222	0.003577	0.021386	Nitab4.5_0007812	98534	99860	720	Zinc finger, lateral root primordium type 1, Lateral Root Primordium type 1, C-terminal, Protein of unknown function DUF702
Nitab4.5_0007834g0040	0	4.46395	-4.6255	0.0096568	0.047185	Nitab4.5_0007834	33373	36355	849	Lipase, GDSL, SGNH hydrolase-type esterase domain
Nitab4.5_0007926g0010	41.7242	176.806	-2.0831	4.219e-15	2.8884e-13	Nitab4.5_0007926	95825	96941	744	Lipase, GDSL, SGNH hydrolase-type esterase domain
Nitab4.5_0007949g0030	39.1245	162.175	-2.0521	7.4416e-15	4.9404e-13	Nitab4.5_0007949	107121	108743	1330	Late embryogenesis abundant protein, LEA-14
Nitab4.5_0007963g0040	14.1419	85.4153	-2.6032	9.0982e-11	3.4674e-09	Nitab4.5_0007963	18217	23419	1729	Cupredoxin, Multicopper oxidase, type 3, Multicopper oxidase, type 1, Multicopper oxidase, type 2
Nitab4.5_0007988g0020	12.0813	1.00855	3.5889	0.0014604	0.010254	Nitab4.5_0007988	95692	98450	294	Haem peroxidase, plant/fungal/bacterial, Haem peroxidase, Plant peroxidase
Nitab4.5_0008050g0030	0	12.4232	-6.1073	1.5593e-05	0.00020404	Nitab4.5_0008050	1033	1302	270
Nitab4.5_0008082g0020	0.944609	11.6171	-3.5862	0.0019079	0.012821	Nitab4.5_0008082	68487	71601	1440	Band 7 protein, Flotillin family
Nitab4.5_0008115g0010	1.69586	13.9541	-3.0786	0.0013798	0.0097814	Nitab4.5_0008115	109941	110210	270	EF-hand domain, EF-Hand 1, calcium-binding site, EF-hand domain pair
Nitab4.5_0008124g0050	0	4.57586	-4.6729	0.0083519	0.042085	Nitab4.5_0008124	16828	17369	270	Signal transduction histidine kinase, phosphotransfer (Hpt) domain
Nitab4.5_0008134g0010	16.725	2.66421	2.651	0.0022138	0.014477	Nitab4.5_0008134	69609	70279	624	Zinc finger, RING/FYVE/PHD-type, Zinc finger, RING-type, conserved site, Zinc finger, C6HC-type
Nitab4.5_0008143g0010	54.9093	250.145	-2.1881	1.4328e-22	2.2952e-20	Nitab4.5_0008143	51816	61158	989
Nitab4.5_0008184g0030	15.6297	2.73625	2.5349	0.0018231	0.012351	Nitab4.5_0008184	80750	87338	2040
Nitab4.5_0008193g0030	63.4896	0.681279	6.5696	1.1645e-09	3.6738e-08	Nitab4.5_0008193	78592	80573	1389	UDP-glucuronosyl/UDP-glucosyltransferase
Nitab4.5_0008240g0010	11.9184	1.00855	3.5658	0.0017804	0.012122	Nitab4.5_0008240	43834	45107	864	NAD(P)-binding domain, Short-chain dehydrogenase/reductase SDR, Glucose/ribitol dehydrogenase
Nitab4.5_0008247g0070	13.3073	2.04384	2.7218	0.0030419	0.018753	Nitab4.5_0008247	102935	110037	1158	Leucine-rich repeat, Leucine rich repeat 4
Nitab4.5_0008249g0030	2.93856	12.622	-2.1058	0.010006	0.048502	Nitab4.5_0008249	73343	81650	687	Zinc finger, RING/FYVE/PHD-type
Nitab4.5_0008263g0020	380.826	0	11.012	2.7451e-20	3.6063e-18	Nitab4.5_0008263	18841	25230	339
Nitab4.5_0008263g0030	319.972	2.98034	6.7359	5.4759e-38	2.193e-35	Nitab4.5_0008263	13806	18497	519
Nitab4.5_0008274g0010	35.0222	8.45284	2.0586	7.9305e-05	0.00084948	Nitab4.5_0008274	88560	99236	1515	Ternary complex factor MIP1, leucine-zipper
Nitab4.5_0008277g0010	103.867	454.871	-2.1282	2.156e-23	3.6792e-21	Nitab4.5_0008277	67663	68052	390	Domain of unknown function CP12
Nitab4.5_0008279g0060	6.71834	0	5.1902	0.0014116	0.009964	Nitab4.5_0008279	56505	59843	2046	Lipase, class 3
Nitab4.5_0008288g0010	0.319402	7.05688	-4.3294	0.0062457	0.033545	Nitab4.5_0008288	76912	78085	999	Oxoglutarate/iron-dependent dioxygenase, Isopenicillin N synthase, Isopenicillin N synthase-like, Non-haem dioxygenase N-terminal domain
Nitab4.5_0008292g0010	10.2089	1.36627	2.9198	0.0068905	0.036253	Nitab4.5_0008292	92826	93971	816	Glutathione S-transferase, C-terminal-like, Glutathione S-transferase, C-terminal, Thioredoxin-like fold, Glutathione S-transferase, N-terminal
Nitab4.5_0008298g0030	0	81.0788	-8.8161	5.7076e-13	3.0217e-11	Nitab4.5_0008298	94813	95468	345
Nitab4.5_0008316g0050	14.6456	0	6.3107	4.8535e-06	7.2054e-05	Nitab4.5_0008316	78068	84213	1038	Probable transposase, Ptta/En/Spm, plant
Nitab4.5_0008344g0030	22.9136	108.196	-2.2425	2.5364e-13	1.42e-11	Nitab4.5_0008344	3424	15106	1626	C-5 cytosine methyltransferase
Nitab4.5_0008353g0040	116.159	3.3492	5.1201	1.1475e-21	1.6959e-19	Nitab4.5_0008353	50773	66921	3108	Armadillo-type fold
Nitab4.5_0008402g0020	45.8832	8.39269	2.4578	3.2764e-06	5.0893e-05	Nitab4.5_0008402	40816	43130	1398	Aminotransferase-like, plant mobile domain
Nitab4.5_0008402g0030	73.959	7.60521	3.2707	5.155e-13	2.7497e-11	Nitab4.5_0008402	1588	9631	3963	NB-ARC, Disease resistance protein, Leucine-rich repeat, P-loop containing nucleoside triphosphate hydrolase, Leucine rich repeat 4
Nitab4.5_0008405g0020	16.9408	0	6.5205	1.4505e-06	2.4417e-05	Nitab4.5_0008405	23501	27915	615	CCAAT-binding transcription factor, subunit B, CCAAT-binding factor, conserved site
Nitab4.5_0008432g0030	13.5582	1.27938	3.3664	0.0015513	0.010771	Nitab4.5_0008432	81433	102508	2172	ABC transporter-like, ABC-2 type transporter, P-loop containing nucleoside triphosphate hydrolase, Plant PDR ABC transporter associated
Nitab4.5_0008488g0010	1032.33	152.077	2.7641	7.3768e-69	9.6401e-66	Nitab4.5_0008488	101067	102440	657	Myb domain, Homeodomain-like, SANT/Myb domain
Nitab4.5_0008489g0020	5.61847	24.228	-2.1208	0.00051328	0.0042579	Nitab4.5_0008489	101664	102149	486	Cytochrome P450, Cytochrome P450, E-class, group I, Cytochrome P450, conserved site
Nitab4.5_0008522g0060	8.1814	70.5606	-3.1103	5.5674e-10	1.8435e-08	Nitab4.5_0008522	16455	19187	998	Heat shock protein Hsp90, N-terminal, Heat shock protein Hsp90 family, Histidine kinase-like ATPase, ATP-binding domain, Heat shock protein Hsp90, conserved site
Nitab4.5_0008699g0040	0	9.86716	-5.7798	0.00011511	0.0011776	Nitab4.5_0008699	62269	62986	240	Homeodomain-like
Nitab4.5_0008969g0020	7.55619	140.782	-4.228	1.9128e-25	3.7251e-23	Nitab4.5_0008969	61270	72449	1535	Pyridoxal phosphate-dependent transferase, major region, subdomain 2, Pyridoxal phosphate-dependent transferase, Aminotransferase, class I/classII, Pyridoxal phosphate-dependent transferase, major region, subdomain 1, Diaminopimelate aminotransferase, DapL, plant/Chlamydia-type
Nitab4.5_0008996g0020	44.2348	6.63825	2.7295	6.8722e-08	1.5484e-06	Nitab4.5_0008996	79434	86281	2526	Transcription elongation factor Spt5, NGN domain, Transcription antitermination protein NusG, N-terminal domain, Translation protein SH3-like domain, KOW, Ribosomal protein L2 domain 2, Transcription elongation factor Spt5
Nitab4.5_0009000g0010	123.782	21.8623	2.5073	5.7553e-17	5.0495e-15	Nitab4.5_0009000	48626	55448	576
Nitab4.5_0009018g0010	2.8914	21.2033	-2.8597	0.00017425	0.0016799	Nitab4.5_0009018	59614	60820	784
Nitab4.5_0009018g0020	0.949141	22.0841	-4.5041	9.6176e-06	0.00013288	Nitab4.5_0009018	2513	3387	694
Nitab4.5_0009105g0020	2.6586	16.2004	-2.6258	0.001618	0.011163	Nitab4.5_0009105	74235	82080	1914	JmjC domain
Nitab4.5_0009181g0010	58.2237	238.326	-2.0338	3.6248e-18	3.7816e-16	Nitab4.5_0009181	66042	67301	566	Knottin, scorpion toxin-like, Gamma thionin, Gamma Purothionin
Nitab4.5_0009201g0030	12.9743	2.33694	2.474	0.0052818	0.029285	Nitab4.5_0009201	19870	24745	516
Nitab4.5_0009266g0070	12.8843	2.01338	2.6785	0.0043856	0.025195	Nitab4.5_0009266	73874	77096	645
Nitab4.5_0009267g0020	0.634272	16.6071	-4.6783	0.00011292	0.0011566	Nitab4.5_0009267	65203	67326	1030	Major intrinsic protein, Major intrinsic protein, conserved site, Aquaporin-like
Nitab4.5_0009394g0040	0	4.94843	-4.7837	0.0053134	0.029436	Nitab4.5_0009394	18884	19792	909	Zinc finger, RING-type, Zinc finger, RING/FYVE/PHD-type
Nitab4.5_0009407g0010	32.709	1.36998	4.6091	1.3051e-07	2.7852e-06	Nitab4.5_0009407	20903	22231	768	DNA-binding WRKY
Nitab4.5_0009437g0010	5.77373	0	4.9711	0.0030855	0.018984	Nitab4.5_0009437	34887	38079	683
Nitab4.5_0009518g0030	44.6258	10.9071	2.0444	3.0117e-05	0.00036407	Nitab4.5_0009518	18073	32323	3153	Leucine-rich repeat, Leucine-rich repeat-containing N-terminal, type 2, Leucine-rich repeat, typical subtype
Nitab4.5_0009555g0010	18.0103	96.2555	-2.4081	4.8099e-12	2.2157e-10	Nitab4.5_0009555	73598	74741	534	Bifunctional inhibitor/plant lipid transfer protein/seed storage helical domain, Plant lipid transfer protein/Par allergen
Nitab4.5_0009559g0020	40.5876	6.18993	2.6907	4.7457e-07	9.0018e-06	Nitab4.5_0009559	75423	80656	369
Nitab4.5_0009584g0010	23.0281	199.377	-3.1104	3.1369e-30	8.2859e-28	Nitab4.5_0009584	11780	60589	813	Aminotransferase-like, plant mobile domain
Nitab4.5_0009590g0010	89.7715	16.4396	2.4506	2.7818e-09	8.2669e-08	Nitab4.5_0009590	3348	7991	993	Terpenoid synthase, Terpene synthase, metal-binding domain, Terpenoid cyclases/protein prenyltransferase alpha-alpha toroid, Terpene synthase, N-terminal domain
Nitab4.5_0009607g0010	109.261	456.838	-2.0625	3.9912e-32	1.2012e-29	Nitab4.5_0009607	59277	62742	1329	Protein of unknown function DUF642, Galactose-binding domain-like
Nitab4.5_0009618g0010	128.364	564.303	-2.1368	1.2668e-19	1.5688e-17	Nitab4.5_0009618	45403	48105	414	Terpene synthase, metal-binding domain, Terpenoid synthase
Nitab4.5_0009647g0010	9.59277	0.96696	3.2708	0.0059999	0.032464	Nitab4.5_0009647	23025	25298	1005	Drug/metabolite transporter
Nitab4.5_0009716g0010	17.008	68.511	-2.0131	1.0772e-06	1.8746e-05	Nitab4.5_0009716	54054	56639	2016	Protein of unknown function DUF863, plant
Nitab4.5_0009739g0040	2.5584	12.8817	-2.3202	0.0087155	0.043533	Nitab4.5_0009739	74803	77901	1284	AmbAllergen, Pectate lyase, N-terminal, Pectin lyase fold/virulence factor, Pectate lyase/Amb allergen, Pectin lyase fold
Nitab4.5_0009762g0020	0	5.70174	-4.984	0.0025636	0.016313	Nitab4.5_0009762	7000	10262	1311	Armadillo, Armadillo-type fold, Armadillo-like helical
Nitab4.5_0009762g0030	0	164.641	-9.8369	2.6705e-16	2.1117e-14	Nitab4.5_0009762	1002	3222	1041
Nitab4.5_0009762g0040	0	4.941	-4.7819	0.0053395	0.02956	Nitab4.5_0009762	41621	43589	780	Myc-type, basic helix-loop-helix (bHLH) domain
Nitab4.5_0009809g0020	4.7974	20.0457	-2.0456	0.0039168	0.02295	Nitab4.5_0009809	31985	34852	1235	SGNH hydrolase-type esterase domain, Lipase, GDSL
Nitab4.5_0009833g0010	64.183	340.459	-2.4046	4.8951e-19	5.6928e-17	Nitab4.5_0009833	2353	2649	297	2Fe-2S ferredoxin-type domain, Beta-grasp domain, Ferredoxin [2Fe-2S], plant
Nitab4.5_0009848g0010	5.49696	167.854	-4.9224	8.7009e-32	2.5268e-29	Nitab4.5_0009848	45888	50069	945	Nucleic acid-binding, OB-fold
Nitab4.5_0009885g0010	31.1177	0.643403	5.546	1.1027e-06	1.914e-05	Nitab4.5_0009885	46815	52080	1845
Nitab4.5_0009985g0010	556.579	112.887	2.2982	9.7006e-23	1.5742e-20	Nitab4.5_0009985	16881	35549	982	NUDIX hydrolase domain-like, NUDIX hydrolase domain, NUDIX hydrolase, conserved site, mRNA decapping protein 2, Box A
Nitab4.5_0010008g0010	87.0219	474.581	-2.4494	8.4183e-40	3.667e-37	Nitab4.5_0010008	7031	9861	1942	Pectinesterase inhibitor domain, Pectin lyase fold/virulence factor, Pectinesterase, active site, Pectin lyase fold, Pectinesterase, catalytic
Nitab4.5_0010009g0010	346.821	7405.13	-4.4172	1.3462e-256	1.6712e-252	Nitab4.5_0010009	16640	18909	1377	Proteinase inhibitor I20, Pin2
Nitab4.5_0010036g0010	2.9644	14.2459	-2.2683	0.0069021	0.036289	Nitab4.5_0010036	3217	6415	1031
Nitab4.5_0010125g0040	1.61379	29.3423	-4.173	5.0155e-06	7.4126e-05	Nitab4.5_0010125	29560	29949	390
Nitab4.5_0010236g0010	5.1168	31.9562	-2.631	1.7965e-05	0.00023142	Nitab4.5_0010236	9575	10057	483	Protein of unknown function DUF538
Nitab4.5_0010280g0010	8.65019	48.1435	-2.4652	6.6293e-07	1.2139e-05	Nitab4.5_0010280	13279	60931	2112	Serine/threonine-protein kinase, active site, Protein kinase-like domain, Serine/threonine- / dual specificity protein kinase, catalytic domain, Protein kinase domain, Protein kinase, ATP binding site, Rab interacting lysosomal protein
Nitab4.5_0010289g0010	31.6168	3.4554	3.2271	8.4859e-07	1.5169e-05	Nitab4.5_0010289	20585	22810	1567	Cytochrome P450, E-class, group I, Cytochrome P450, Cytochrome P450, conserved site
Nitab4.5_0010312g0010	4.81099	0	4.7081	0.0069119	0.036321	Nitab4.5_0010312	18461	27107	1476	Terpene synthase, N-terminal domain, Terpene synthase, metal-binding domain, Terpenoid cyclases/protein prenyltransferase alpha-alpha toroid, Terpenoid synthase
Nitab4.5_0010331g0010	12.0646	53.947	-2.1619	1.5092e-07	3.1865e-06	Nitab4.5_0010331	63931	67449	871
Nitab4.5_0010504g0020	73.7822	15.385	2.2638	5.8638e-10	1.931e-08	Nitab4.5_0010504	24570	33963	3429	HEAT, HEAT, type 2, Armadillo-type fold, Armadillo-like helical
Nitab4.5_0010520g0010	7.45734	0	5.3378	0.00075566	0.005916	Nitab4.5_0010520	6620	8078	738	Protein kinase-like domain, Protein kinase domain, Serine-threonine/tyrosine-protein kinase catalytic domain
Nitab4.5_0010531g0070	22.8485	4.97517	2.1977	0.0011534	0.0084427	Nitab4.5_0010531	19508	29590	1029
Nitab4.5_0010600g0030	4.63895	33.4388	-2.8607	4.009e-06	6.0771e-05	Nitab4.5_0010600	17191	23818	1650	Sugar/inositol transporter, General substrate transporter, Sugar transporter, conserved site, Major facilitator superfamily domain, Major facilitator superfamily domain, general substrate transporter
Nitab4.5_0010662g0010	125.4	27.4846	2.1928	2.1514e-14	1.3558e-12	Nitab4.5_0010662	44395	46981	1921	Terpene synthase, N-terminal domain, Terpenoid synthase, Terpenoid cyclases/protein prenyltransferase alpha-alpha toroid, Terpene synthase, metal-binding domain
Nitab4.5_0010676g0010	18.9788	4.57586	2.0354	0.0034806	0.020938	Nitab4.5_0010676	25120	26487	1149	Protein kinase-like domain, NAF domain, Protein kinase domain, Protein kinase, ATP binding site, NAF/FISL domain, Calcium/calmodulin-dependent/calcium-dependent protein kinase
Nitab4.5_0010767g0010	75.9416	3.90942	4.2519	1.5329e-15	1.1194e-13	Nitab4.5_0010767	58037	60048	978	ABC transporter A, ABCA, P-loop containing nucleoside triphosphate hydrolase
Nitab4.5_0010773g0010	10.9118	0	5.8892	5.861e-05	0.00065156	Nitab4.5_0010773	36248	50502	2970	Extracellular ligand-binding receptor, Extracellular solute-binding protein, family 3, Periplasmic binding protein-like I, Ionotropic glutamate receptor, plant, Ionotropic glutamate receptor
Nitab4.5_0010843g0010	4.57819	19.9739	-2.1332	0.0020232	0.013437	Nitab4.5_0010843	44527	47197	882	Cyclin-like, Cyclin, C-terminal domain, Cyclin, N-terminal
Nitab4.5_0010845g0010	119.992	18.0702	2.7463	1.6337e-15	1.1878e-13	Nitab4.5_0010845	10260	13226	2967	P-loop containing nucleoside triphosphate hydrolase, NB-ARC
Nitab4.5_0010845g0040	13.8574	0.963249	3.8024	0.00081733	0.00633	Nitab4.5_0010845	13269	14195	927	Disease resistance protein, P-loop containing nucleoside triphosphate hydrolase, NB-ARC
Nitab4.5_0011070g0010	0.31487	8.08027	-4.5241	0.0025842	0.016417	Nitab4.5_0011070	10254	10960	590
Nitab4.5_0011075g0020	16.7495	1.00855	4.0641	0.00014702	0.001452	Nitab4.5_0011075	24987	34619	1758
Nitab4.5_0011099g0030	5.8422	31.0791	-2.4051	0.00059312	0.0048068	Nitab4.5_0011099	6439	7685	1197	Photosystem antenna protein-like, Photosystem I PsaA/PsaB
Nitab4.5_0011112g0010	51.8483	0	8.1365	9.4813e-11	3.6051e-09	Nitab4.5_0011112	30	1141	798	Chloramphenicol acetyltransferase-like domain, Transferase
Nitab4.5_0011176g0030	6.47194	0	5.1339	0.001411	0.0099627	Nitab4.5_0011176	15733	22923	318	Auxin-induced protein, ARG7
Nitab4.5_0011192g0020	2.22675	34.6085	-3.9354	1.4686e-07	3.1086e-06	Nitab4.5_0011192	49449	53003	384
Nitab4.5_0011198g0010	235.565	57.6307	2.0262	4.2689e-18	4.4073e-16	Nitab4.5_0011198	2524	3003	480	DnaJ domain, conserved site, DnaJ domain
Nitab4.5_0011460g0010	12.4842	0	6.0781	1.8238e-05	0.00023452	Nitab4.5_0011460	50899	52458	690
Nitab4.5_0011586g0010	2.7316	45.7664	-4.1114	2.8381e-09	8.4141e-08	Nitab4.5_0011586	10802	17270	945	Nucleic acid-binding, OB-fold
Nitab4.5_0011698g0010	0.634272	13.7516	-4.4043	0.00039687	0.0034162	Nitab4.5_0011698	22517	23365	540	Myc-type, basic helix-loop-helix (bHLH) domain
Nitab4.5_0011727g0040	7.23226	44.3715	-2.6236	1.1286e-06	1.9569e-05	Nitab4.5_0011727	35520	39162	750	D-tyrosyl-tRNA(Tyr) deacylase, D-Tyr tRNAtyr deacylase-like domain
Nitab4.5_0011739g0010	0.31487	8.12928	-4.5315	0.0028395	0.017728	Nitab4.5_0011739	36160	36633	474	Alpha crystallin/Hsp20 domain, HSP20-like chaperone
Nitab4.5_0011784g0030	6.45063	0	5.1299	0.0014171	0.0099973	Nitab4.5_0011784	14309	15062	591
Nitab4.5_0011784g0040	13.1611	0	6.1539	1.2103e-05	0.00016248	Nitab4.5_0011784	10136	11141	969
Nitab4.5_0011837g0030	11.0973	1.32097	3.0599	0.0047505	0.026887	Nitab4.5_0011837	40267	40643	279	Zinc finger, GRF-type
Nitab4.5_0011903g0010	32.2924	249.207	-2.948	6.6713e-34	2.194e-31	Nitab4.5_0011903	15968	17811	804	Myb domain, Homeodomain-like, Myb domain, plants, Zinc finger, CCHC-type, SANT/Myb domain
Nitab4.5_0011909g0010	6.81401	0	5.2076	0.0010924	0.0080711	Nitab4.5_0011909	21978	24279	2118	Leucine-rich repeat, Leucine-rich repeat, typical subtype, Leucine rich repeat 4
Nitab4.5_0011923g0010	11.5382	0.681279	4.1019	0.0014515	0.010204	Nitab4.5_0011923	14548	19451	687	SNARE-complex protein Syntaxin-18 N-terminal
Nitab4.5_0011942g0010	16.2639	0.722865	4.5874	0.00016558	0.0016069	Nitab4.5_0011942	32452	34524	2073	Domain X, Reverse transcriptase
Nitab4.5_0011952g0020	1.3293	10.5086	-2.996	0.007641	0.039325	Nitab4.5_0011952	5145	6437	213	Photosynthetic reaction centre, L/M
Nitab4.5_0012096g0010	5.15943	23.3397	-2.1713	0.0025775	0.016384	Nitab4.5_0012096	24060	25623	948	Glyoxalase-like domain, Glyoxalase I, conserved site
Nitab4.5_0012119g0020	5.89524	36.0077	-2.6149	3.1243e-06	4.8838e-05	Nitab4.5_0012119	15308	19067	2085	Protein of unknown function DUF936, plant
Nitab4.5_0012159g0010	0	4.94843	-4.7837	0.0053134	0.029436	Nitab4.5_0012159	10538	13541	858	Short-chain dehydrogenase/reductase SDR, NAD(P)-binding domain, Glucose/ribitol dehydrogenase, Short-chain dehydrogenase/reductase, conserved site
Nitab4.5_0012276g0010	13.7695	2.93504	2.2091	0.0068197	0.035978	Nitab4.5_0012276	10328	12177	1032	Non-haem dioxygenase N-terminal domain, Oxoglutarate/iron-dependent dioxygenase, Isopenicillin N synthase-like, Isopenicillin N synthase
Nitab4.5_0012477g0010	8.54343	46.3836	-2.4503	9.4465e-07	1.6706e-05	Nitab4.5_0012477	34579	37010	2376	Disease resistance protein, NB-ARC, P-loop containing nucleoside triphosphate hydrolase
Nitab4.5_0012489g0020	6.70021	110.724	-4.0253	1.8337e-18	1.9667e-16	Nitab4.5_0012489	26974	29689	998	Heat shock protein Hsp90 family, Histidine kinase-like ATPase, ATP-binding domain, Heat shock protein Hsp90, N-terminal, Heat shock protein Hsp90, conserved site
Nitab4.5_0012523g0010	245.971	12.6071	4.2786	5.3392e-43	2.5994e-40	Nitab4.5_0012523	3213	5436	1353	UDP-glucuronosyl/UDP-glucosyltransferase
Nitab4.5_0012532g0010	18.2948	92.9605	-2.3374	7.7239e-10	2.4972e-08	Nitab4.5_0012532	12632	14688	360	START-like domain, Major latex protein domain, Bet v I domain
Nitab4.5_0012712g0010	0.953673	8.89573	-3.2007	0.0083385	0.042026	Nitab4.5_0012712	766	1188	423
Nitab4.5_0012712g0020	0	4.69691	-4.7043	0.0068433	0.036056	Nitab4.5_0012712	36072	36566	495
Nitab4.5_0012735g0010	39.555	2.94989	3.7258	5.0769e-08	1.1753e-06	Nitab4.5_0012735	3799	4570	609
Nitab4.5_0012946g0010	23.948	2.61149	3.1731	1.9523e-05	0.00024877	Nitab4.5_0012946	29727	32729	2487	Bulb-type lectin domain, Protein kinase-like domain, S-receptor-like serine/threonine-protein kinase, Protein kinase, ATP binding site, Serine/threonine- / dual specificity protein kinase, catalytic domain, Protein kinase domain, S-locus glycoprotein, Apple-like, Concanavalin A-like lectin/glucanase, subgroup, Serine-threonine/tyrosine-protein kinase catalytic domain, Serine/threonine-protein kin…
Nitab4.5_0013081g0010	17.6016	2.00967	3.1372	0.00064398	0.0051605	Nitab4.5_0013081	7155	9615	1917	S-locus glycoprotein, Protein kinase domain, Bulb-type lectin domain, Protein kinase-like domain
Nitab4.5_0013200g0010	23.8247	3.97775	2.5757	0.00010102	0.00105	Nitab4.5_0013200	5034	13851	2550	P-loop containing nucleoside triphosphate hydrolase, Disease resistance protein, NB-ARC
Nitab4.5_0013322g0010	6.5812	43.3673	-2.7276	9.578e-07	1.6878e-05	Nitab4.5_0013322	3645	12632	1577	Glycoside hydrolase, family 9, active site, Six-hairpin glycosidase, Glycoside hydrolase, family 9, Six-hairpin glycosidase-like
Nitab4.5_0013364g0010	1.59701	16.5227	-3.3514	0.0010742	0.0079509	Nitab4.5_0013364	13751	17241	876	Plant methyltransferase dimerisation, O-methyltransferase, family 2, Winged helix-turn-helix DNA-binding domain
Nitab4.5_0013991g0010	8.57515	0.323557	4.5736	0.0026236	0.016616	Nitab4.5_0013991	10710	12274	1341	F-box domain, FBD domain
Nitab4.5_0014110g0010	0	7.52946	-5.3909	0.00064233	0.0051514	Nitab4.5_0014110	13422	15484	1488	Chalcone/stilbene synthase, active site, Thiolase-like, Thiolase-like, subgroup, Chalcone/stilbene synthase, C-terminal, Chalcone/stilbene synthase, N-terminal, Polyketide synthase, type III
Nitab4.5_0014231g0010	25.951	6.15948	2.0525	0.001088	0.0080423	Nitab4.5_0014231	14304	15615	717
Nitab4.5_0014239g0010	0	13.7211	-6.2515	7.9248e-06	0.00011158	Nitab4.5_0014239	5253	8529	1291	Amino acid/polyamine transporter I, Amino acid permease, conserved site
Nitab4.5_0014277g0010	16.5879	3.89087	2.0712	0.0066373	0.03521	Nitab4.5_0014277	1318	2805	1488	Armadillo, Armadillo-type fold, Armadillo-like helical
Nitab4.5_0014353g0010	109.84	0.323557	8.2532	1.7342e-11	7.3294e-10	Nitab4.5_0014353	2440	4962	216
Nitab4.5_0014470g0020	5.48924	0	4.8968	0.0037743	0.022292	Nitab4.5_0014470	17320	18747	1428	Domain of unknown function DUF4283
Nitab4.5_0014584g0010	27.2486	0.323557	6.2426	1.5458e-06	2.5881e-05	Nitab4.5_0014584	14326	18636	914	Transcription factor, MADS-box, Transcription factor, K-box
Nitab4.5_0014595g0020	1.90735	11.984	-2.6248	0.0079663	0.040612	Nitab4.5_0014595	17290	17893	549	Transferase, Chloramphenicol acetyltransferase-like domain
Nitab4.5_0014673g0010	165.024	34.5006	2.2542	0.00048652	0.0040612	Nitab4.5_0014673	2418	5048	1149	Calmodulin binding protein-like
Nitab4.5_0014857g0020	7.05452	28.959	-2.0266	0.00034933	0.0030611	Nitab4.5_0014857	11016	15469	634
Nitab4.5_0015060g0020	9.62314	0	5.7004	0.00013804	0.0013748	Nitab4.5_0015060	12484	13134	615
Nitab4.5_0016396g0010	4.53422	71.1002	-3.9626	9.1242e-14	5.3941e-12	Nitab4.5_0016396	5337	6065	729	Proteinase inhibitor I3, Kunitz legume, Kunitz inhibitor ST1-like
Nitab4.5_0016697g0010	56.8665	1269.64	-4.4829	2.5899e-148	1.429e-144	Nitab4.5_0016697	5698	10362	1107	Nucleic acid-binding, OB-fold, Replication factor A, C-terminal
Nitab4.5_0017649g0020	0	13.1711	-6.1963	1.1761e-05	0.00015823	Nitab4.5_0017649	9172	9468	297	Proteinase inhibitor I29, cathepsin propeptide, Peptidase C1A, papain
Nitab4.5_0017813g0010	86.1831	15.3426	2.4902	7.1178e-11	2.7421e-09	Nitab4.5_0017813	1610	2831	678	Glutathione S-transferase, C-terminal-like, Thioredoxin-like fold, Glutathione S-transferase, N-terminal, Glutathione S-transferase, C-terminal
Nitab4.5_0018109g0010	2.93856	21.7772	-2.895	0.0012456	0.0089838	Nitab4.5_0018109	457	2415	585
Nitab4.5_0018373g0020	79.8998	16.0301	2.3335	6.2583e-10	2.0527e-08	Nitab4.5_0018373	3544	8409	867	Nucleotide-binding, alpha-beta plait, RNA recognition motif domain
Nitab4.5_0019519g0010	0.319402	37.5223	-6.7428	1.2759e-07	2.7264e-06	Nitab4.5_0019519	1046	6928	918	Putative cyclase
Nitab4.5_0021252g0010	2.67538	15.9674	-2.6001	0.0014781	0.010351	Nitab4.5_0021252	1320	7234	1962	Nucleic acid-binding, OB-fold, BRCA2 repeat, DNA recombination/repair protein BRCA2, helical domain, BRCA2, oligonucleotide/oligosaccharide-binding 1, Breast cancer type 2 susceptibility protein
Nitab4.5_0021935g0010	701.425	5.32547	7.0399	1.2822e-16	1.0612e-14	Nitab4.5_0021935	3003	6595	3464	NB-ARC, P-loop containing nucleoside triphosphate hydrolase, AAA+ ATPase domain, Disease resistance protein
Nitab4.5_0022906g0010	162.229	21.6915	2.9012	8.9246e-22	1.343e-19	Nitab4.5_0022906	891	1602	341
Nitab4.5_0023521g0020	5.14718	29.9626	-2.5303	0.0001284	0.0012915	Nitab4.5_0023521	4696	5673	945	Photosystem I PsaA/PsaB, conserved site, Photosystem I PsaA/PsaB
Nitab4.5_0024598g0010	0	7.70028	-5.418	0.00057184	0.0046668	Nitab4.5_0024598	1215	1448	234
Nitab4.5_0025058g0010	65.47	10.4477	2.6558	1.4837e-10	5.4576e-09	Nitab4.5_0025058	2068	3702	1635	Transcription factor GRAS
Nitab4.5_0025760g0010	20.888	5.01676	2.0587	0.0017697	0.012057	Nitab4.5_0025760	3086	4647	501	DNA-binding WRKY
Nitab4.5_0026419g0010	0	8.98338	-5.6418	0.00021448	0.0020066	Nitab4.5_0026419	896	5187	1104	Nucleic acid-binding, OB-fold, Replication factor A, C-terminal
Nitab4.5_0026775g0010	4.19032	17.8808	-2.0819	0.0038913	0.02282	Nitab4.5_0026775	741	2579	1274	Non-haem dioxygenase N-terminal domain, Oxoglutarate/iron-dependent dioxygenase, Isopenicillin N synthase-like
Nitab4.5_0027240g0010	627.703	3194.97	-2.3467	1.2967e-36	4.8781e-34	Nitab4.5_0027240	1013	1810	798	Chlorophyll a/b binding protein domain, Chlorophyll A-B binding protein, plant, Chlorophyll A-B binding protein
Nitab4.5_0027320g0010	98.8111	5.68613	4.1201	1.1544e-18	1.2768e-16	Nitab4.5_0027320	109	5308	3714	Disease resistance protein, Mannose-binding lectin, P-loop containing nucleoside triphosphate hydrolase, NB-ARC
Nitab4.5_0029531g0010	6.43066	181.565	-4.8156	2.9861e-06	4.6897e-05	Nitab4.5_0029531	3097	3522	426	HSP20-like chaperone, Alpha crystallin/Hsp20 domain
Novel00016	6.77456	0	5.2006	0.0010805	0.0079903	Nitab4.5_0000003	2071211	2073184	1811	-
Novel00018	199.644	985.666	-2.3041	5.5261e-58	5.0818e-55	Nitab4.5_0000003	2360277	2378301	4438	-
Novel00022	8.65925	2046.49	-7.8643	3.2961e-136	1.6368e-132	Nitab4.5_0000003	4808680	4812451	3289	-
Novel00027	12.1983	56.328	-2.2143	2.2973e-07	4.7045e-06	Nitab4.5_0000004	4823080	4825894	1681	-
Novel00028	94.6713	0	9.0025	1.2748e-13	7.4478e-12	Nitab4.5_0000005	2341735	2347751	3045	-
Novel00029	0	8.77716	-5.6053	0.00043391	0.0036815	Nitab4.5_0000005	2975682	2977062	995	-
Novel00030	72.2021	0	8.6133	2.4037e-12	1.1611e-10	Nitab4.5_0000005	1778071	1779657	1123	-
Novel00032	0	70.4102	-8.6116	3.9623e-12	1.8563e-10	Nitab4.5_0000006	2944476	2948204	2391	-
Novel00040	0	338.407	-10.877	7.4963e-20	9.4964e-18	Nitab4.5_0000008	3459151	3460729	1261	-
Novel00042	0.319402	25.463	-6.1815	1.9842e-06	3.254e-05	Nitab4.5_0000009	3889318	3891483	2035	-
Novel00048	12.79	54.9152	-2.1089	8.2064e-07	1.4696e-05	Nitab4.5_0000010	465984	479741	2008	-
Novel00052	37.0359	0	7.646	2.6786e-09	7.9842e-08	Nitab4.5_0000011	947144	963400	834	-
Novel00056	0	22.2958	-6.9497	1.4618e-07	3.0956e-06	Nitab4.5_0000011	3700972	3714020	759	-
Novel00063	0.664649	10.2323	-3.9687	0.0026138	0.016571	Nitab4.5_0000013	2801431	2830682	1040	-
Novel00091	0	9.43169	-5.7091	0.0001369	0.0013649	Nitab4.5_0000018	2652320	2660492	680	-
Novel00095	0	173.182	-9.9096	1.6082e-16	1.3071e-14	Nitab4.5_0000019	3032643	3060091	1019	-
Novel00133	2.91271	13.2423	-2.1818	0.0084868	0.042618	Nitab4.5_0000028	2060947	2064454	838	-
Novel00142	0	31.466	-7.4488	5.524e-09	1.5516e-07	Nitab4.5_0000030	82777	85901	1435	-
Novel00144	5.22153	0	4.8222	0.0042654	0.024635	Nitab4.5_0000030	2081210	2081980	625	-
Novel00149	457.746	23.3627	4.2911	8.8525e-70	1.1881e-66	Nitab4.5_0000031	1771549	1773950	1404	-
Novel00165	3.49982	16.5792	-2.2244	0.0071555	0.037353	Nitab4.5_0000034	1365858	1368479	1084	-
Novel00170	0	42.7546	-7.8946	6.384e-10	2.0926e-08	Nitab4.5_0000036	1286543	1307205	1833	-
Novel00172	187.554	26.5743	2.806	1.2125e-20	1.668e-18	Nitab4.5_0000037	742856	749519	1469	-
Novel00190	39.5337	2.93875	3.725	7.9466e-09	2.1671e-07	Nitab4.5_0000039	2551807	2552680	651	-
Novel00194	14.5196	1.96437	2.8706	0.0014936	0.010436	Nitab4.5_0000040	584352	586757	2161	-
Novel00198	0	146.322	-9.6658	1.2382e-15	9.1907e-14	Nitab4.5_0000042	1495612	1499106	1748	-
Novel00200	0.319402	20.5017	-5.8721	9.3926e-06	0.00012996	Nitab4.5_0000042	466798	469661	1192	-
Novel00221	4.91891	20.7537	-2.0761	0.0026792	0.016913	Nitab4.5_0000048	2045077	2046332	1102	-
Novel00252	1330.9	1.0843	10.374	8.2746e-35	2.8145e-32	Nitab4.5_0000064	1656286	1659457	1883	-
Novel00258	547.85	107.517	2.3477	5.4654e-44	2.8873e-41	Nitab4.5_0000066	1331427	1339170	4725	-
Novel00265	24.3531	4.65903	2.3876	0.00046407	0.0039033	Nitab4.5_0000070	1608181	1609408	1063	-
Novel00301	0	8.62937	-5.5844	0.00023044	0.0021349	Nitab4.5_0000084	456649	458431	1094	-
Novel00308	23.0383	1.97922	3.5264	2.4812e-05	0.00030727	Nitab4.5_0000087	1506711	1515050	1414	-
Novel00312	10.7534	111.369	-3.3725	8.913e-21	1.2468e-18	Nitab4.5_0000089	740796	744243	767	-
Novel00318	10.1663	43.2285	-2.094	4.664e-06	6.9552e-05	Nitab4.5_0000092	1880290	1885722	2453	-
Novel00337	66.3983	0	8.4893	6.1602e-12	2.7912e-10	Nitab4.5_0000096	330793	341414	1624	-
Novel00338	218.008	0	10.205	1.6423e-17	1.5475e-15	Nitab4.5_0000096	1120062	1128972	1465	-
Novel00342	7.02983	0	5.2458	0.0011837	0.008619	Nitab4.5_0000097	1716348	1717938	883	-
Novel00358	0	89.4172	-8.9547	2.0218e-13	1.1501e-11	Nitab4.5_0000106	428263	430701	903	-
Novel00382	144.9	0	9.6162	1.4386e-15	1.0568e-13	Nitab4.5_0000115	87888	117972	1594	-
Novel00392	24.3148	0	7.043	6.9775e-08	1.57e-06	Nitab4.5_0000119	1405311	1407011	934	-
Novel00396	88.6287	21.5897	2.0337	4.5905e-10	1.5476e-08	Nitab4.5_0000122	977103	981125	3740	-
Novel00408	1.58794	12.9888	-3.0025	0.0026108	0.016554	Nitab4.5_0000128	759515	760705	1036	-
Novel00413	1.6487	47.2572	-4.8573	3.039e-10	1.0568e-08	Nitab4.5_0000130	1241585	1244413	1448	-
Novel00431	39.0042	248.64	-2.6762	5.2377e-24	9.4582e-22	Nitab4.5_0000136	1063455	1065288	1313	-
Novel00438	8.70776	0	5.5628	0.00023606	0.0021793	Nitab4.5_0000137	1165836	1168543	2268	-
Novel00439	78.105	0	8.7228	1.9416e-12	9.4618e-11	Nitab4.5_0000138	248737	252422	3250	-
Novel00440	4.50972	57.0229	-3.6467	7.6508e-11	2.9384e-09	Nitab4.5_0000138	1058168	1076795	807	-
Novel00470	2.25713	23.9564	-3.3982	2.1103e-05	0.00026653	Nitab4.5_0000150	541578	549833	1468	-
Novel00477	2.62822	14.1907	-2.4427	0.0035947	0.021468	Nitab4.5_0000154	177710	179228	593	-
Novel00486	46.4187	0	7.9725	2.1458e-10	7.6993e-09	Nitab4.5_0000157	666925	670458	2567	-
Novel00504	31.5953	144.19	-2.1954	5.0168e-13	2.6875e-11	Nitab4.5_0000165	325296	347639	1019	-
Novel00523	0	7.91392	-5.4612	0.00038499	0.0033289	Nitab4.5_0000177	739788	743540	498	-
Novel00531	81.7165	0	8.7899	6.2014e-13	3.2657e-11	Nitab4.5_0000181	1065242	1068115	1312	-
Novel00543	0.664649	32.1597	-5.6232	7.9578e-07	1.4293e-05	Nitab4.5_0000188	1443248	1445911	893	-
Novel00565	99.991	12.2301	3.021	4.6976e-16	3.6449e-14	Nitab4.5_0000202	1044444	1050061	3744	-
Novel00571	109.523	0	9.2137	2.8076e-14	1.7472e-12	Nitab4.5_0000206	1355870	1359113	2054	-
Novel00579	0	61.2164	-8.408	1.1157e-11	4.8764e-10	Nitab4.5_0000212	535348	538370	1555	-
Novel00581	193.099	13.1913	3.8846	8.923e-34	2.8961e-31	Nitab4.5_0000212	476862	480351	2950	-
Novel00582	21.0963	0	6.8379	2.3765e-07	4.8512e-06	Nitab4.5_0000212	602760	604014	799	-
Novel00588	7.34489	0	5.3187	0.0012914	0.0092649	Nitab4.5_0000215	765406	769156	3475	-
Novel00609	16.5786	1.00855	4.0423	0.00018915	0.0017957	Nitab4.5_0000227	556405	560248	2419	-
Novel00610	196.651	17.586	3.4768	1.2959e-31	3.6984e-29	Nitab4.5_0000227	561950	564379	1469	-
Novel00612	785.972	0.68499	10.199	1.5869e-22	2.5258e-20	Nitab4.5_0000228	495815	508544	3540	-
Novel00614	0	21.7865	-6.9182	1.5288e-07	3.2197e-06	Nitab4.5_0000229	363046	366323	558	-
Novel00627	89.0928	0	8.9169	3.9641e-13	2.1585e-11	Nitab4.5_0000235	1268967	1277156	1297	-
Novel00639	10.723	47.1535	-2.1359	1.2119e-06	2.0824e-05	Nitab4.5_0000242	504248	506296	1966	-
Novel00665	2.91271	12.9982	-2.1528	0.0091506	0.045204	Nitab4.5_0000254	777021	778802	847	-
Novel00673	323.107	76.5306	2.0782	9.079e-22	1.3621e-19	Nitab4.5_0000259	486645	492066	3590	-
Novel00679	44.6836	0	7.9195	2.4678e-10	8.766e-09	Nitab4.5_0000262	242482	247838	2104	-
Novel00684	3.60774	20.6569	-2.5233	0.00029533	0.0026459	Nitab4.5_0000265	907	3157	1707	-
Novel00689	0	312.535	-10.762	2.1384e-19	2.5712e-17	Nitab4.5_0000268	271285	279169	1270	-
Novel00697	0	6.47561	-5.1754	0.0019372	0.012972	Nitab4.5_0000272	211910	217454	1077	-
Novel00698	39.8409	3.54428	3.4545	2.9589e-08	7.1921e-07	Nitab4.5_0000272	95454	97606	1902	-
Novel00699	2.94762	193.936	-6.0458	3.3222e-30	8.7289e-28	Nitab4.5_0000272	429770	434391	890	-
Novel00702	190.861	6.64938	4.8384	2.5736e-34	8.6353e-32	Nitab4.5_0000274	1154985	1157502	1689	-
Novel00709	0	395.441	-11.101	1.1397e-20	1.5765e-18	Nitab4.5_0000283	884040	890504	5710	-
Novel00713	149.51	0.361433	8.699	6.9603e-13	3.6307e-11	Nitab4.5_0000284	368998	371254	1372	-
Novel00719	86.9566	0	8.8795	3.1396e-13	1.7323e-11	Nitab4.5_0000286	654220	657402	2076	-
Novel00741	408.326	37.5812	3.4457	1.8489e-52	1.3502e-49	Nitab4.5_0000295	783501	799109	2226	-
Novel00742	0	205.248	-10.154	2.7947e-17	2.5372e-15	Nitab4.5_0000295	404109	408629	2632	-
Novel00746	104.335	12.009	3.1195	2.4752e-17	2.2637e-15	Nitab4.5_0000299	496764	500425	3207	-
Novel00750	21.2196	2.29535	3.1907	7.6782e-05	0.00082531	Nitab4.5_0000301	759942	761658	1191	-
Novel00752	32.7256	0.643403	5.6183	6.2121e-07	1.1452e-05	Nitab4.5_0000302	66366	69362	2675	-
Novel00760	6.84304	55.4348	-3.015	1.199e-09	3.7732e-08	Nitab4.5_0000306	155739	165349	1057	-
Novel00764	36.879	1.36998	4.7788	3.4124e-08	8.1943e-07	Nitab4.5_0000309	28424	30308	744	-
Novel00782	0	5.4272	-4.9101	0.003385	0.02046	Nitab4.5_0000322	533958	537204	718	-
Novel00798	8.47949	53.8896	-2.6708	1.5226e-08	3.9379e-07	Nitab4.5_0000335	252246	260459	8109	-
Novel00807	34.8218	0	7.5602	2.5197e-09	7.5604e-08	Nitab4.5_0000339	241408	242752	1186	-
Novel00823	18.7784	0	6.6706	6.6695e-07	1.219e-05	Nitab4.5_0000343	550092	551965	1793	-
Novel00847	24.68	1569.3	-5.9866	8.6064e-176	7.1231e-172	Nitab4.5_0000353	746664	780402	4507	-
Novel00860	12.7596	54.4995	-2.0952	3.4434e-07	6.7561e-06	Nitab4.5_0000361	939510	943455	934	-
Novel00861	42.8585	461.969	-3.4265	8.3215e-58	7.3792e-55	Nitab4.5_0000362	846186	847925	1364	-
Novel00865	117.877	3.22815	5.149	1.7021e-21	2.4934e-19	Nitab4.5_0000370	38011	41198	2874	-
Novel00874	8.21178	0	5.4738	0.00032065	0.0028445	Nitab4.5_0000376	317544	320700	653	-
Novel00876	0	68.8754	-8.5805	2.7808e-12	1.3329e-10	Nitab4.5_0000378	71939	81855	3679	-
Novel00877	0	27.7583	-7.2682	1.971e-08	4.9558e-07	Nitab4.5_0000379	957948	961516	1264	-
Novel00878	161.551	881.001	-2.4501	8.3694e-51	5.6933e-48	Nitab4.5_0000379	1066101	1069848	2606	-
Novel00912	32.6941	1.28309	4.6245	1.1574e-07	2.499e-06	Nitab4.5_0000399	478499	480776	1521	-
Novel00923	31.5853	2.62262	3.5742	1.0023e-06	1.7582e-05	Nitab4.5_0000408	81715	85588	1571	-
Novel00925	413.772	26.8181	3.9491	1.095e-40	4.9431e-38	Nitab4.5_0000410	496111	498614	2208	-
Novel00927	84.308	1.68982	5.6557	5.7973e-15	3.9009e-13	Nitab4.5_0000410	717079	729578	2034	-
Novel00928	0	117.384	-9.3497	1.0793e-14	6.9969e-13	Nitab4.5_0000411	148258	150737	1982	-
Novel00932	0	74.214	-8.6891	1.4207e-12	7.1048e-11	Nitab4.5_0000416	1021091	1027047	2711	-
Novel00947	3.96523	22.7654	-2.5316	0.00027479	0.0024856	Nitab4.5_0000427	260673	264419	776	-
Novel00958	4.23748	36.9804	-3.1285	1.238e-07	2.6534e-06	Nitab4.5_0000432	300709	323423	1743	-
Novel00991	0	6.9128	-5.2665	0.00088416	0.0067663	Nitab4.5_0000457	492222	498789	817	-
Novel01027	157.155	0	9.7329	8.5596e-16	6.4501e-14	Nitab4.5_0000490	379792	381912	1269	-
Novel01042	19.6647	0.970671	4.3025	3.9486e-05	0.00046029	Nitab4.5_0000499	838963	843910	2306	-
Novel01049	19.6815	0	6.7352	4.4645e-07	8.5204e-06	Nitab4.5_0000506	804655	806607	1302	-
Novel01065	198.029	0.722865	8.2086	3.8289e-15	2.6408e-13	Nitab4.5_0000519	277288	279213	1926	-
Novel01074	51.4855	0	8.1253	9.6805e-11	3.6753e-09	Nitab4.5_0000524	245878	256740	954	-
Novel01083	0	11.2594	-5.9689	3.3185e-05	0.00039576	Nitab4.5_0000527	905480	906537	637	-
Novel01086	10.0053	61.2229	-2.6049	1.9217e-09	5.8653e-08	Nitab4.5_0000529	715125	726725	2010	-
Novel01099	120.848	13.9466	3.109	8.3085e-15	5.4793e-13	Nitab4.5_0000535	312965	329237	1240	-
Novel01117	48.5824	0	8.0417	1.184e-10	4.4308e-09	Nitab4.5_0000547	921439	923461	767	-
Novel01130	19.7534	0	6.7435	4.3852e-07	8.3917e-06	Nitab4.5_0000553	844355	853482	1788	-
Novel01141	0	17.0636	-6.5661	1.401e-06	2.3729e-05	Nitab4.5_0000562	898859	899908	816	-
Novel01149	0	163.15	-9.824	3.5855e-16	2.804e-14	Nitab4.5_0000567	498885	510972	1832	-
Novel01162	0	52.8296	-8.2003	7.0674e-11	2.7249e-09	Nitab4.5_0000581	66471	75457	877	-
Novel01164	0	15.3924	-6.4173	2.8285e-06	4.4676e-05	Nitab4.5_0000581	577589	580714	750	-
Novel01166	0	7.31582	-5.3458	0.00058729	0.0047677	Nitab4.5_0000581	658745	659571	478	-
Novel01192	130.617	1.92279	6.0308	1.4679e-20	2.0027e-18	Nitab4.5_0000601	339318	342669	2427	-
Novel01193	11.3875	0	5.9422	7.8671e-05	0.00084424	Nitab4.5_0000602	414332	415880	495	-
Novel01212	8.19499	0	5.4714	0.00035383	0.0030957	Nitab4.5_0000621	484873	487017	470	-
Novel01223	0	9.55103	-5.7326	0.00012749	0.0012834	Nitab4.5_0000627	845062	847961	818	-
Novel01242	36.6407	0.639692	5.7844	3.0481e-07	6.0693e-06	Nitab4.5_0000645	587689	591805	3766	-
Novel01243	146.124	26.5151	2.4565	8.7914e-18	8.577e-16	Nitab4.5_0000645	225961	230899	1089	-
Novel01247	0	19.3323	-6.7471	4.2257e-07	8.1209e-06	Nitab4.5_0000649	777404	781063	1433	-
Novel01254	0	9.83594	-5.7757	0.00014741	0.0014551	Nitab4.5_0000660	259641	260992	603	-
Novel01255	0.62974	60.5003	-6.5412	1.9146e-09	5.8473e-08	Nitab4.5_0000660	8	17687	1640	-
Novel01261	49.4123	0	8.0638	9.2291e-11	3.5146e-09	Nitab4.5_0000668	664562	665537	976	-
Novel01276	0	11.8592	-6.0381	2.4561e-05	0.00030469	Nitab4.5_0000681	442813	447006	1226	-
Novel01278	372.22	0.323557	10.015	6.2081e-17	5.3896e-15	Nitab4.5_0000683	80743	82682	711	-
Novel01279	29.6002	0	7.326	1.1631e-08	3.074e-07	Nitab4.5_0000683	810309	813738	2621	-
Novel01299	3.84826	71.1975	-4.1923	7.2053e-15	4.8028e-13	Nitab4.5_0000703	304475	306813	1198	-
Novel01316	256.29	3.25489	6.2652	5.057e-36	1.8602e-33	Nitab4.5_0000718	91696	109205	2322	-
Novel01329	5.89071	50.0838	-3.0897	3.8576e-09	1.1183e-07	Nitab4.5_0000732	293264	296406	916	-
Novel01342	5.00098	0	4.7554	0.0073964	0.038296	Nitab4.5_0000748	545781	548398	2078	-
Novel01364	14.632	0	6.3096	4.7837e-06	7.11e-05	Nitab4.5_0000766	463475	468061	1059	-
Novel01365	15.5417	1.04642	3.9427	0.00023278	0.0021519	Nitab4.5_0000767	335185	337145	554	-
Novel01366	0.345247	8.75907	-4.6482	0.0037822	0.022333	Nitab4.5_0000767	619796	621074	1205	-
Novel01411	77.5889	6.03272	3.6888	6.6281e-16	5.0482e-14	Nitab4.5_0000812	74548	76271	1010	-
Novel01415	0	42.542	-7.8807	5.4513e-10	1.8108e-08	Nitab4.5_0000820	641327	649048	1202	-
Novel01455	57.1376	1.32097	5.4215	3.8775e-11	1.5554e-09	Nitab4.5_0000860	396077	398365	995	-
Novel01456	201.817	7.54878	4.7199	9.6251e-36	3.4889e-33	Nitab4.5_0000860	412136	416059	3237	-
Novel01464	0.319402	104.732	-8.2235	1.1823e-11	5.1413e-10	Nitab4.5_0000869	608488	613359	2899	-
Novel01475	2173.38	132.936	4.0309	1.1857e-112	4.2058e-109	Nitab4.5_0000874	715089	717204	1798	-
Novel01482	8.14196	0	5.4635	0.00034576	0.0030364	Nitab4.5_0000878	538950	539854	605	-
Novel01489	69.9648	9.62678	2.857	8.3539e-11	3.201e-09	Nitab4.5_0000882	582278	595410	1274	-
Novel01500	3.15323	18.1497	-2.4984	0.0044682	0.025581	Nitab4.5_0000893	704078	714338	949	-
Novel01512	295.721	65.4217	2.1765	3.4453e-27	7.4387e-25	Nitab4.5_0000903	256857	269220	3116	-
Novel01516	154.608	33.5054	2.2083	6.1267e-17	5.3283e-15	Nitab4.5_0000908	9840	13609	1356	-
Novel01543	8.42326	34.4575	-2.0272	6.066e-05	0.00067104	Nitab4.5_0000926	28417	30780	2123	-
Novel01544	1.38099	17.5852	-3.7303	0.00017129	0.0016549	Nitab4.5_0000926	671106	673664	1444	-
Novel01558	57.1492	1.00484	5.8311	3.4579e-10	1.1908e-08	Nitab4.5_0000941	88870	90916	1271	-
Novel01574	7.82256	67.8258	-3.118	5.7361e-11	2.2429e-09	Nitab4.5_0000952	265006	275017	8805	-
Novel01576	0	23.6982	-7.0405	7.6617e-08	1.7138e-06	Nitab4.5_0000955	42261	48482	721	-
Novel01586	10.3866	0.96696	3.3845	0.0055731	0.030619	Nitab4.5_0000959	375150	392907	752	-
Novel01609	1.0099	11.5245	-3.5415	0.0019524	0.013058	Nitab4.5_0000982	275586	278434	1556	-
Novel01620	271.215	2.60778	6.6676	2.857e-32	8.651e-30	Nitab4.5_0000988	466500	470341	1324	-
Novel01632	278.787	18.4086	3.9352	2.4369e-32	7.5632e-30	Nitab4.5_0001000	226150	228441	1742	-
Novel01639	6.19198	31.0576	-2.3294	3.1856e-05	0.00038294	Nitab4.5_0001006	490235	520034	713	-
Novel01652	22.5244	4.33919	2.3752	0.00024475	0.0022482	Nitab4.5_0001016	369382	376711	2391	-
Novel01653	17.8855	4.26344	2.0553	0.0032228	0.019639	Nitab4.5_0001017	230625	232072	1066	-
Novel01656	10.2989	0	5.8052	8.2939e-05	0.00088326	Nitab4.5_0001019	84273	90796	902	-
Novel01657	61.9128	0	8.3913	1.1817e-11	5.1413e-10	Nitab4.5_0001020	73414	79686	2860	-
Novel01658	26.4697	0	7.1636	3.3849e-08	8.136e-07	Nitab4.5_0001020	463043	466704	835	-
Novel01675	15.724	1.64824	3.2394	0.00035607	0.0031131	Nitab4.5_0001031	312897	315321	844	-
Novel01689	9.21261	0.639692	3.7987	0.0050043	0.028013	Nitab4.5_0001050	559818	562213	2029	-
Novel01700	14.9469	2.96921	2.3226	0.0034847	0.020954	Nitab4.5_0001062	227546	231564	1250	-
Novel01701	46.6079	0	7.982	2.0922e-10	7.5178e-09	Nitab4.5_0001063	637550	648885	774	-
Novel01736	461.117	50.9094	3.1763	9.3366e-60	9.6592e-57	Nitab4.5_0001088	308634	315124	4327	-
Novel01757	145.409	10.3221	3.8138	2.1349e-23	3.6558e-21	Nitab4.5_0001098	289122	297274	3446	-
Novel01760	0	78.6933	-8.7712	6.9406e-13	3.628e-11	Nitab4.5_0001102	116283	119162	1399	-
Novel01774	6.01994	44.5059	-2.9077	5.9413e-08	1.3559e-06	Nitab4.5_0001112	20840	22847	1815	-
Novel01796	15.6904	0	6.4091	3.0197e-06	4.735e-05	Nitab4.5_0001135	216446	218371	1822	-
Novel01819	34.3092	193.337	-2.4898	2.3144e-22	3.637e-20	Nitab4.5_0001155	500721	509452	1436	-
Novel01826	88.2265	4.33919	4.3446	2.3264e-18	2.4685e-16	Nitab4.5_0001161	155337	167647	5276	-
Novel01832	18.2565	0	6.6282	7.9311e-07	1.4255e-05	Nitab4.5_0001163	47986	52483	727	-
Novel01835	48.263	0	8.0322	1.2539e-10	4.6746e-09	Nitab4.5_0001165	506134	506954	712	-
Novel01841	129.049	29.3271	2.1356	9.2505e-14	5.4622e-12	Nitab4.5_0001173	254655	258120	2027	-
Novel01844	146.143	21.9816	2.7322	6.3995e-20	8.2117e-18	Nitab4.5_0001178	114406	116417	1060	-
Novel01845	229.576	25.2439	3.1801	1.0001e-35	3.5988e-33	Nitab4.5_0001178	138750	147046	655	-
Novel01852	5.21246	0	4.82	0.0041611	0.024123	Nitab4.5_0001180	225826	229330	386	-
Novel01859	22.1882	0	6.9094	1.4813e-07	3.1315e-06	Nitab4.5_0001188	610640	615268	1252	-
Novel01913	91.6944	7.7077	3.575	2.5461e-17	2.3157e-15	Nitab4.5_0001232	126833	131069	4207	-
Novel01934	65.6481	9.67579	2.7635	2.3983e-10	8.5314e-09	Nitab4.5_0001254	460573	462195	629	-
Novel01940	9.09244	0	5.6235	0.00017916	0.001717	Nitab4.5_0001261	66740	68744	1382	-
Novel01949	17.9675	1.04642	4.1514	6.4568e-05	0.00071048	Nitab4.5_0001273	307873	309704	1024	-
Novel01995	0	127.852	-9.4706	5.6126e-15	3.7972e-13	Nitab4.5_0001318	234685	243949	1092	-
Novel02010	76.6564	0	8.6972	1.2508e-12	6.2996e-11	Nitab4.5_0001352	161593	201589	1488	-
Novel02011	56.77	0	8.2648	2.917e-11	1.1942e-09	Nitab4.5_0001352	208396	212497	3108	-
Novel02035	2.25259	16.7743	-2.8838	0.00069737	0.0055222	Nitab4.5_0001371	378743	383055	1523	-
Novel02040	105.84	432.36	-2.0297	3.3272e-33	1.0591e-30	Nitab4.5_0001374	179972	183302	999	-
Novel02070	0	11.886	-6.041	2.7098e-05	0.00033211	Nitab4.5_0001405	273363	276383	403	-
Novel02076	1.90735	79.0354	-5.3401	1.9493e-15	1.4091e-13	Nitab4.5_0001411	548686	550239	1108	-
Novel02093	193.267	0	10.031	7.4548e-17	6.3937e-15	Nitab4.5_0001427	485559	490203	1012	-
Novel02097	4.1341	24.3148	-2.5377	0.0002713	0.0024585	Nitab4.5_0001433	22498	24532	727	-
Novel02098	182.336	45.1344	2.0158	2.1423e-17	1.9774e-15	Nitab4.5_0001433	53423	58144	2625	-
Novel02111	262.388	0.323557	9.5108	2.01e-15	1.4508e-13	Nitab4.5_0001448	296435	301434	2756	-
Novel02123	37.5139	0	7.6671	1.311e-09	4.1022e-08	Nitab4.5_0001459	216530	219541	2451	-
Novel02126	0	16.0811	-6.4802	2.0022e-06	3.2804e-05	Nitab4.5_0001461	526670	527765	1026	-
Novel02132	32.4957	6.67242	2.2841	8.8826e-05	0.00093831	Nitab4.5_0001466	87479	89062	1447	-
Novel02135	50.8146	0	8.1038	7.4112e-11	2.8486e-09	Nitab4.5_0001470	14470	16324	1855	-
Novel02141	47.2554	0	7.9989	1.5626e-10	5.7311e-09	Nitab4.5_0001480	392789	398002	4569	-
Novel02170	0	52.1571	-8.1782	4.3784e-11	1.7422e-09	Nitab4.5_0001508	141969	143254	959	-
Novel02214	0	279.712	-10.601	6.8842e-19	7.7873e-17	Nitab4.5_0001538	231938	237162	1396	-
Novel02219	0	58.6456	-8.3468	1.3755e-11	5.9394e-10	Nitab4.5_0001539	463976	465560	698	-
Novel02220	242.675	0	10.36	4.7058e-18	4.7985e-16	Nitab4.5_0001544	52079	54181	1335	-
Novel02256	14.2362	1.9265	2.8471	0.0023178	0.015031	Nitab4.5_0001574	34044	35863	1182	-
Novel02262	69.5701	0	8.557	4.0034e-12	1.8737e-10	Nitab4.5_0001579	301962	304016	1113	-
Novel02268	369.913	18.7399	4.2873	2.3192e-58	2.173e-55	Nitab4.5_0001586	182434	184043	1231	-
Novel02326	0.319402	57.9478	-7.3693	2.382e-09	7.1907e-08	Nitab4.5_0001645	71106	76697	974	-
Novel02330	60.6057	13.307	2.186	7.1326e-08	1.6012e-06	Nitab4.5_0001650	176478	186979	4523	-
Novel02350	95.1761	1.36998	6.1515	3.2898e-15	2.3042e-13	Nitab4.5_0001679	258933	265065	5256	-
Novel02354	9.78728	0.96696	3.299	0.0089523	0.044408	Nitab4.5_0001683	299744	321322	1363	-
Novel02381	22.9393	3.902	2.5308	0.00054247	0.0044689	Nitab4.5_0001716	282605	288008	2658	-
Novel02392	64.7473	5.35144	3.5989	2.2617e-13	1.2749e-11	Nitab4.5_0001730	291170	303056	2347	-
Novel02398	0.949141	19.6707	-4.3386	2.5944e-05	0.00032024	Nitab4.5_0001740	339766	341796	732	-
Novel02413	4.47028	20.9092	-2.2124	0.0016979	0.01164	Nitab4.5_0001753	301357	303535	1006	-
Novel02434	9.19129	0	5.6365	0.0001522	0.0014957	Nitab4.5_0001778	223354	224895	450	-
Novel02443	1.29892	27.4623	-4.3968	8.0827e-07	1.4495e-05	Nitab4.5_0001784	181785	186773	1985	-
Novel02446	43.5778	7.47303	2.5209	1.0099e-06	1.7697e-05	Nitab4.5_0001786	317866	323111	2180	-
Novel02462	16.9576	2.24634	2.8801	0.00068243	0.0054187	Nitab4.5_0001811	287794	290712	2803	-
Novel02475	35.2169	2.04755	4.1289	3.2269e-08	7.7903e-07	Nitab4.5_0001828	6986	12726	596	-
Novel02488	1.27308	18.2962	-3.8216	0.00015151	0.0014901	Nitab4.5_0001847	22038	25293	1863	-
Novel02499	0	1120.41	-12.603	2.2675e-26	4.7312e-24	Nitab4.5_0001856	221910	227662	4558	-
Novel02501	24.9593	0	7.0777	5.9966e-08	1.3679e-06	Nitab4.5_0001861	467220	469286	940	-
Novel02509	5.44073	0	4.8859	0.0040202	0.023421	Nitab4.5_0001867	354132	358103	3810	-
Novel02515	0	93.4426	-9.0207	1.1909e-13	6.9737e-12	Nitab4.5_0001874	123067	134966	2567	-
Novel02520	25.1041	1.32839	4.2336	2.1599e-06	3.5155e-05	Nitab4.5_0001875	281894	285314	1988	-
Novel02530	0	12.0016	-6.0592	2.2965e-05	0.00028718	Nitab4.5_0001883	462355	463805	598	-
Novel02558	0	36.1657	-7.6516	2.1458e-09	6.5015e-08	Nitab4.5_0001918	212215	215100	760	-
Novel02566	31.9225	3.3492	3.2532	2.8454e-06	4.4914e-05	Nitab4.5_0001928	308701	311170	926	-
Novel02576	15.3044	3.29277	2.2057	0.0045868	0.026123	Nitab4.5_0001950	441629	443488	769	-
Novel02578	0	90.658	-8.9749	1.7273e-13	9.9275e-12	Nitab4.5_0001951	32387	60428	668	-
Novel02584	34.0685	6.29985	2.428	1.1266e-05	0.00015245	Nitab4.5_0001955	210294	211672	836	-
Novel02588	17.7302	3.0598	2.5478	0.0010254	0.0076532	Nitab4.5_0001961	419853	428116	3845	-
Novel02594	16.8969	0.647114	4.6686	0.00012681	0.0012771	Nitab4.5_0001968	364366	391855	1357	-
Novel02607	8.23309	332.228	-5.3454	2.3295e-49	1.4831e-46	Nitab4.5_0001982	1599	9087	1395	-
Novel02617	0	24.9788	-7.1199	6.4838e-08	1.4702e-06	Nitab4.5_0001998	126417	129880	810	-
Novel02663	1556.39	241.365	2.6875	3.2161e-80	5.7038e-77	Nitab4.5_0002053	176352	179681	1501	-
Novel02668	0	10.9321	-5.9262	4.0514e-05	0.00047029	Nitab4.5_0002063	190834	192618	897	-
Novel02685	7.42243	0	5.3322	0.00071755	0.0056596	Nitab4.5_0002079	160411	165467	5057	-
Novel02695	0	30.1785	-7.3882	1.0292e-08	2.7515e-07	Nitab4.5_0002088	217189	221748	839	-
Novel02700	5.77692	0	4.9717	0.0029896	0.018472	Nitab4.5_0002099	207865	216453	8260	-
Novel02701	65.6657	0	8.4735	6.9288e-12	3.1166e-10	Nitab4.5_0002099	207825	218937	4746	-
Novel02711	0	27.5373	-7.2557	1.9474e-08	4.9041e-07	Nitab4.5_0002116	282924	284112	1004	-
Novel02723	0	8.83359	-5.6126	0.00021293	0.0019947	Nitab4.5_0002139	145965	148904	869	-
Novel02727	0	182.3	-9.9832	8.9327e-17	7.5827e-15	Nitab4.5_0002155	371462	384050	1476	-
Novel02756	3.94845	18.8136	-2.2581	0.0011815	0.0086065	Nitab4.5_0002184	153180	154507	1157	-
Novel02764	1.26401	25.108	-4.2791	2.6884e-06	4.2707e-05	Nitab4.5_0002198	333231	341798	1697	-
Novel02785	0.319402	349.275	-9.9608	8.2958e-17	7.0541e-15	Nitab4.5_0002227	194028	199982	2751	-
Novel02787	87.5168	8.04982	3.4441	2.4104e-14	1.5108e-12	Nitab4.5_0002228	20267	42097	1072	-
Novel02793	19.0157	139.321	-2.8637	2.5002e-20	3.3198e-18	Nitab4.5_0002232	51305	53154	610	-
Novel02809	15.4835	1.96808	2.9562	0.00082265	0.0063602	Nitab4.5_0002253	2844	6526	1546	-
Novel02817	0	772.682	-12.068	2.7274e-24	5.035e-22	Nitab4.5_0002267	217874	230611	1815	-
Novel02836	15.1888	75.9382	-2.313	1.4688e-09	4.573e-08	Nitab4.5_0002311	40820	52126	2183	-
Novel02838	130.75	26.7407	2.2811	1.9105e-14	1.2101e-12	Nitab4.5_0002315	51430	59637	7542	-
Novel02840	0	44.3922	-7.9461	2.1445e-10	7.6993e-09	Nitab4.5_0002315	86137	87311	1175	-
Novel02870	0	7.72255	-5.4215	0.00043569	0.0036953	Nitab4.5_0002356	299117	310262	763	-
Novel02895	28.236	4.21985	2.7848	4.6194e-05	0.00052747	Nitab4.5_0002394	148976	155658	1344	-
Novel02921	282.027	8.35111	5.0781	4.1301e-49	2.5961e-46	Nitab4.5_0002448	32365	34356	1156	-
Novel02938	0	4.33548	-4.5902	0.0097664	0.047581	Nitab4.5_0002470	34664	35288	625	-
Novel02942	79.0592	0.323557	7.7805	2.0416e-10	7.3466e-09	Nitab4.5_0002471	67506	68993	1168	-
Novel02943	9.20808	0	5.6387	0.00016401	0.0015939	Nitab4.5_0002471	321667	323093	607	-
Novel02948	0.634272	65.5814	-6.6538	6.7807e-10	2.2124e-08	Nitab4.5_0002474	364148	365321	962	-
Novel02950	2.56746	18.8958	-2.8678	0.0003884	0.0033538	Nitab4.5_0002475	1463	3527	713	-
Novel02971	30.1017	0	7.3468	1.7232e-08	4.3861e-07	Nitab4.5_0002505	19711	25106	977	-
Novel03002	84.7469	0	8.843	3.9207e-13	2.1395e-11	Nitab4.5_0002561	133584	159379	3236	-
Novel03035	0	47.128	-8.0306	1.9255e-10	6.9593e-09	Nitab4.5_0002616	52056	53488	560	-
Novel03043	0	149.245	-9.6953	8.4857e-16	6.4042e-14	Nitab4.5_0002626	345135	347448	1371	-
Novel03047	0	28.1753	-7.2919	1.6027e-08	4.128e-07	Nitab4.5_0002634	263156	269115	861	-
Novel03056	119.101	0	9.3353	1.531e-14	9.7725e-13	Nitab4.5_0002654	263318	265937	1038	-
Novel03074	0	140.272	-9.6058	1.5137e-15	1.1071e-13	Nitab4.5_0002669	239977	249568	1796	-
Novel03107	0.319402	15.2297	-5.443	6.8854e-05	0.00075115	Nitab4.5_0002749	21064	21926	543	-
Novel03117	16.9576	3.22815	2.3674	0.0036703	0.021833	Nitab4.5_0002759	97460	102929	597	-
Novel03119	2.55068	13.5832	-2.3927	0.0097299	0.04745	Nitab4.5_0002762	127620	128773	505	-
Novel03126	0	15.3636	-6.4103	4.4284e-06	6.6434e-05	Nitab4.5_0002769	133329	136852	855	-
Novel03151	1103.41	101.194	3.4464	3.2893e-71	4.8043e-68	Nitab4.5_0002809	263031	265513	1686	-
Novel03154	316.069	62.7575	2.3324	6.9435e-32	2.0283e-29	Nitab4.5_0002815	208799	214384	4893	-
Novel03157	11.0941	1.76558	2.6994	0.007734	0.039704	Nitab4.5_0002817	143051	144878	838	-
Novel03165	43.7433	0	7.887	3.6313e-10	1.2428e-08	Nitab4.5_0002831	342906	350439	1308	-
Novel03213	0	65.4012	-8.504	4.6804e-12	2.1621e-10	Nitab4.5_0002922	312268	315940	869	-
Novel03227	62.0712	0	8.3954	1.3769e-11	5.9405e-10	Nitab4.5_0002936	197011	201369	1550	-
Novel03228	1.98488	84.376	-5.4298	3.5501e-16	2.7807e-14	Nitab4.5_0002936	109827	112573	1798	-
Novel03247	0.953673	39.0111	-5.3223	1.6744e-08	4.2869e-07	Nitab4.5_0002976	156163	176814	948	-
Novel03248	239.551	0	10.342	5.2196e-18	5.247e-16	Nitab4.5_0002977	117675	119859	956	-
Novel03251	27.6535	1.00855	4.7857	1.1577e-06	1.9991e-05	Nitab4.5_0002983	226961	228363	1279	-
Novel03288	89.9976	14.0207	2.6647	3.7907e-12	1.7894e-10	Nitab4.5_0003068	186	5806	1647	-
Novel03289	81.5038	14.0133	2.5223	2.2803e-10	8.1348e-09	Nitab4.5_0003069	226370	228838	2282	-
Novel03317	0	102.045	-9.147	5.7747e-14	3.4802e-12	Nitab4.5_0003102	144446	147935	778	-
Novel03334	0.31487	7.72626	-4.4602	0.0033633	0.020358	Nitab4.5_0003151	70438	81707	2007	-
Novel03336	0	114.947	-9.3184	1.5802e-14	1.0061e-12	Nitab4.5_0003160	156224	157127	904	-
Novel03344	169.041	1.0843	7.3933	1.5074e-17	1.434e-15	Nitab4.5_0003168	151595	152588	994	-
Novel03362	1.69586	68.6865	-5.3898	1.64e-13	9.4368e-12	Nitab4.5_0003195	20863	29367	1631	-
Novel03372	28.0381	195.481	-2.8022	1.1122e-24	2.0842e-22	Nitab4.5_0003203	199893	203305	930	-
Novel03373	0	81.607	-8.8231	5.0955e-13	2.7208e-11	Nitab4.5_0003204	175428	184167	4584	-
Novel03378	6.77003	29.9047	-2.1327	0.00010955	0.0011266	Nitab4.5_0003213	186082	188290	2016	-
Novel03397	1.93319	60.7499	-4.9608	6.6558e-13	3.4862e-11	Nitab4.5_0003244	103277	105145	1743	-
Novel03399	273.67	17.9125	3.9265	6.7371e-44	3.5217e-41	Nitab4.5_0003245	172815	179009	5524	-
Novel03410	14.3824	0.319846	5.3217	0.00010764	0.0011092	Nitab4.5_0003263	26513	28052	1107	-
Novel03413	8.3521	40.875	-2.2845	4.1032e-05	0.00047563	Nitab4.5_0003266	204663	206967	1049	-
Novel03505	12.2423	0	6.0483	2.3691e-05	0.00029485	Nitab4.5_0003411	30882	32822	1071	-
Novel03508	0.634272	10.4098	-4.0037	0.0020521	0.013607	Nitab4.5_0003413	240946	245179	991	-
Novel03544	44.9173	1.9265	4.5025	4.3417e-09	1.2481e-07	Nitab4.5_0003477	254126	257519	2242	-
Novel03561	162.23	25.7873	2.654	1.4624e-19	1.7975e-17	Nitab4.5_0003526	177916	180834	2680	-
Novel03565	2.38635	60.5974	-4.7199	4.5754e-12	2.1195e-10	Nitab4.5_0003539	16479	25435	3163	-
Novel03614	113.447	0	9.2644	1.9381e-14	1.2261e-12	Nitab4.5_0003627	284029	289394	2365	-
Novel03632	0.974987	197.86	-7.6615	6.877e-19	7.7873e-17	Nitab4.5_0003650	206050	226564	687	-
Novel03685	18.9155	82.8805	-2.123	3.0701e-08	7.4406e-07	Nitab4.5_0003762	4256	9310	1550	-
Novel03694	7.18963	0	5.2833	0.00082458	0.0063732	Nitab4.5_0003772	226226	227204	861	-
Novel03697	31.4269	6.90909	2.1758	8.3116e-05	0.00088496	Nitab4.5_0003774	192700	194853	2000	-
Novel03708	211.192	30.8053	2.7705	6.7613e-27	1.441e-24	Nitab4.5_0003786	265342	267694	1734	-
Novel03713	9.34068	1.04642	3.2028	0.0079765	0.040643	Nitab4.5_0003789	278272	279799	845	-
Novel03716	2.93856	26.6765	-3.1809	4.9086e-06	7.2763e-05	Nitab4.5_0003795	132102	133636	1152	-
Novel03722	17.4627	127.266	-2.8575	4.0182e-19	4.7172e-17	Nitab4.5_0003800	202009	216669	2381	-
Novel03748	9.95499	0.647114	3.9124	0.0039537	0.023128	Nitab4.5_0003861	67475	69852	1464	-
Novel03769	98.4445	0.361433	8.0967	2.5758e-11	1.0597e-09	Nitab4.5_0003907	29591	30770	840	-
Novel03770	0	31.5722	-7.4529	5.965e-09	1.6651e-07	Nitab4.5_0003908	76830	79522	2462	-
Novel03780	5.16984	0	4.8101	0.0049066	0.027554	Nitab4.5_0003938	207159	207480	322	-
Novel03791	8.90227	52.0571	-2.5555	3.1496e-08	7.6148e-07	Nitab4.5_0003952	14451	16256	1806	-
Novel03809	14.5441	0.323557	5.3404	0.00012831	0.0012909	Nitab4.5_0003985	120296	123785	3290	-
Novel03811	42.5332	490.101	-3.5232	6.5061e-52	4.5505e-49	Nitab4.5_0003989	76136	77664	1529	-
Novel03827	0	157.679	-9.7757	5.0314e-16	3.8857e-14	Nitab4.5_0004013	117116	121016	1686	-
Novel03831	41.1187	1.76558	4.6087	4.8379e-09	1.3728e-07	Nitab4.5_0004024	238154	240001	1659	-
Novel03893	12.411	65.2866	-2.4137	1.4581e-07	3.0921e-06	Nitab4.5_0004138	248970	257260	1987	-
Novel03902	0.953673	10.5576	-3.4382	0.0036123	0.021555	Nitab4.5_0004155	177541	180406	830	-
Novel03906	17654.3	119.72	7.1973	0	0	Nitab4.5_0004158	48110	52110	3886	-
Novel03907	1921.82	3.97033	8.9062	1.523e-90	3.1513e-87	Nitab4.5_0004158	80848	83827	2892	-
Novel03918	0	62.2664	-8.4335	8.0615e-12	3.6033e-10	Nitab4.5_0004201	8053	9883	906	-
Novel03922	19.8368	0	6.7486	4.0839e-07	7.8912e-06	Nitab4.5_0004207	212834	214930	1870	-
Novel03939	0.345247	143.038	-8.6711	6.3834e-13	3.3509e-11	Nitab4.5_0004247	95003	100680	3937	-
Novel03958	0	138.094	-9.5848	2.1945e-15	1.5703e-13	Nitab4.5_0004278	139015	142519	2418	-
Novel03968	0.319402	50.7114	-7.1764	7.4378e-09	2.044e-07	Nitab4.5_0004298	406	2339	1489	-
Novel03969	27.6244	0	7.2265	2.1379e-08	5.3243e-07	Nitab4.5_0004303	75487	78454	2665	-
Novel03972	4.69517	42.3162	-3.1995	6.2484e-08	1.4207e-06	Nitab4.5_0004305	15291	20701	1258	-
Novel03973	0.638804	12.9324	-4.3113	0.00078688	0.0061228	Nitab4.5_0004305	20952	26950	1239	-
Novel03977	3.57283	14.7564	-2.042	0.0066085	0.035095	Nitab4.5_0004309	228106	230347	909	-
Novel04004	217.95	0	10.205	2.0005e-17	1.8534e-15	Nitab4.5_0004360	235372	238459	2621	-
Novel04009	129.061	26.9788	2.2722	9.8837e-13	5.0392e-11	Nitab4.5_0004377	214219	224753	2197	-
Novel04011	225.015	14.7324	3.9135	5.4091e-35	1.8784e-32	Nitab4.5_0004383	135138	145625	1153	-
Novel04012	4.49159	22.0693	-2.2845	0.00090007	0.0068616	Nitab4.5_0004384	107546	109108	844	-
Novel04042	9.68727	0.96696	3.2911	0.005354	0.029628	Nitab4.5_0004464	208901	210589	1040	-
Novel04046	41.2785	0	7.8074	8.4414e-10	2.7062e-08	Nitab4.5_0004476	152742	155460	1871	-
Novel04051	66.5923	0	8.4949	4.9678e-12	2.2716e-10	Nitab4.5_0004491	222667	237172	2165	-
Novel04071	5.96371	82.0561	-3.7976	2.7674e-16	2.1848e-14	Nitab4.5_0004558	124690	128391	1081	-
Novel04088	3.24889	15.6541	-2.2723	0.005529	0.030413	Nitab4.5_0004601	185956	193722	773	-
Novel04124	26.9824	6.63454	2.0197	0.00034688	0.0030438	Nitab4.5_0004696	175851	180194	1715	-
Novel04177	39.516	0	7.745	1.5321e-09	4.761e-08	Nitab4.5_0004816	68085	69847	529	-
Novel04201	115.036	0	9.2853	2.7651e-14	1.725e-12	Nitab4.5_0004858	20653	22500	730	-
Novel04216	12.6258	0	6.0979	1.5987e-05	0.00020864	Nitab4.5_0004898	5099	8163	740	-
Novel04224	0	67.2589	-8.5439	4.9201e-12	2.2581e-10	Nitab4.5_0004914	120826	122131	1117	-
Novel04253	13.4546	0	6.1864	9.6851e-06	0.00013363	Nitab4.5_0004990	44336	66073	3573	-
Novel04261	27.9223	2.61149	3.3935	2.5665e-06	4.1008e-05	Nitab4.5_0005004	1879	10417	766	-
Novel04276	0	192.295	-10.06	5.0094e-17	4.4185e-15	Nitab4.5_0005040	105072	117686	1604	-
Novel04334	0	198.802	-10.109	3.2347e-17	2.9259e-15	Nitab4.5_0005163	115058	120353	5003	-
Novel04337	27.3873	0	7.2159	3.2942e-08	7.9333e-07	Nitab4.5_0005188	43287	44065	678	-
Novel04338	14.4328	1.28681	3.4481	0.00075724	0.0059256	Nitab4.5_0005191	93708	96389	556	-
Novel04341	111.881	0.643403	7.3888	3.4102e-12	1.619e-10	Nitab4.5_0005206	83988	87813	1122	-
Novel04377	102.422	13.551	2.908	2.3326e-16	1.8653e-14	Nitab4.5_0005290	56630	58175	1441	-
Novel04425	0.638804	16.9933	-4.7045	0.0001288	0.001295	Nitab4.5_0005403	63685	65770	1165	-
Novel04445	375.587	0.722865	9.1339	1.749e-18	1.88e-16	Nitab4.5_0005455	168599	173864	1863	-
Novel04455	51.5649	0	8.1274	6.4701e-11	2.5121e-09	Nitab4.5_0005493	89940	91328	1068	-
Novel04480	82.4573	0	8.8027	5.5169e-13	2.9332e-11	Nitab4.5_0005559	72570	74997	2131	-
Novel04494	178.326	4.85212	5.2222	3.815e-12	1.7991e-10	Nitab4.5_0005589	114308	131549	1031	-
Novel04534	61.0956	0	8.3716	1.1165e-11	4.8764e-10	Nitab4.5_0005727	142294	146098	2598	-
Novel04537	0	39.5611	-7.7788	6.5714e-10	2.1455e-08	Nitab4.5_0005738	147349	170467	835	-
Novel04543	11.1562	0	5.9165	7.4722e-05	0.0008063	Nitab4.5_0005745	155571	176982	829	-
Novel04562	0.31487	11.9407	-5.0915	0.0003058	0.0027269	Nitab4.5_0005796	31015	37824	1257	-
Novel04612	0	39.5084	-7.7772	6.4501e-10	2.11e-08	Nitab4.5_0005959	138033	146376	1072	-
Novel04614	25.0513	144.02	-2.5132	2.1402e-15	1.5358e-13	Nitab4.5_0005970	994	3153	1201	-
Novel04631	0	300.341	-10.704	2.9146e-19	3.4543e-17	Nitab4.5_0006017	33865	37752	1725	-
Novel04641	0	123.793	-9.4263	6.1462e-15	4.1301e-13	Nitab4.5_0006037	16510	20063	2392	-
Novel04645	5.91655	32.1852	-2.4492	1.4118e-05	0.00018661	Nitab4.5_0006046	128140	131834	1021	-
Novel04646	46.4826	6.50407	2.8554	1.0483e-07	2.2843e-06	Nitab4.5_0006049	576	2144	765	-
Novel04664	4.51291	18.3809	-2.018	0.0046673	0.026494	Nitab4.5_0006102	48289	51247	658	-
Novel04672	0	525.657	-11.511	3.6699e-22	5.7129e-20	Nitab4.5_0006126	88456	94871	2484	-
Novel04675	18.7816	87.2774	-2.2113	2.6573e-10	9.3655e-09	Nitab4.5_0006135	44002	46850	1918	-
Novel04680	2.62822	32.2169	-3.6252	1.8881e-07	3.9246e-06	Nitab4.5_0006144	62434	66803	1775	-
Novel04695	11.4439	0	5.9537	3.1937e-05	0.0003837	Nitab4.5_0006180	138699	143903	1020	-
Novel04696	6.27858	0	5.0851	0.001698	0.01164	Nitab4.5_0006180	138701	139847	1147	-
Novel04697	40.2569	0.722865	5.8976	2.3341e-07	4.7719e-06	Nitab4.5_0006180	141559	143937	2379	-
Novel04699	890.036	194.659	2.191	4.4847e-40	1.9708e-37	Nitab4.5_0006186	99361	104703	1980	-
Novel04701	114.507	8.85414	3.6759	1.5728e-20	2.1339e-18	Nitab4.5_0006191	12004	15580	1200	-
Novel04715	37.4481	0	7.665	1.5922e-09	4.9295e-08	Nitab4.5_0006228	24008	27089	1667	-
Novel04716	0	42.3343	-7.8779	3.6519e-10	1.2464e-08	Nitab4.5_0006231	16497	20667	904	-
Novel04730	0	215.224	-10.222	1.586e-17	1.4974e-15	Nitab4.5_0006299	59285	76680	804	-
Novel04733	12.7777	0.959538	3.6885	0.0012087	0.0087662	Nitab4.5_0006308	125970	127542	987	-
Novel04742	18.8133	0.319846	5.7111	1.8473e-05	0.00023722	Nitab4.5_0006336	140614	142895	718	-
Novel04781	61.2374	0.361433	7.4146	2.558e-09	7.6639e-08	Nitab4.5_0006458	83542	86481	880	-
Novel04791	5.74335	26.2517	-2.1794	0.00085955	0.0066095	Nitab4.5_0006478	153642	156832	2322	-
Novel04812	22.3804	0	6.9257	3.3497e-07	6.593e-06	Nitab4.5_0006530	93393	97410	1527	-
Novel04827	0.345247	29.8852	-6.4144	8.8682e-07	1.5767e-05	Nitab4.5_0006582	129743	132167	2071	-
Novel04828	18.4388	91.5985	-2.3206	1.1716e-11	5.1037e-10	Nitab4.5_0006582	137151	147821	3641	-
Novel04834	253.635	44.6596	2.4954	1.1625e-23	2.0543e-21	Nitab4.5_0006598	70957	92928	2870	-
Novel04845	13.0958	2.00967	2.7055	0.0026188	0.016594	Nitab4.5_0006655	44776	47070	1426	-
Novel04861	1.0099	235.314	-7.9092	2.8599e-20	3.7472e-18	Nitab4.5_0006706	59614	60534	796	-
Novel04896	0	18.8193	-6.7106	6.0912e-07	1.1266e-05	Nitab4.5_0006803	859	2653	1213	-
Novel04899	2.24353	24.3564	-3.4233	6.3746e-06	9.1702e-05	Nitab4.5_0006817	59832	62424	1512	-
Novel04926	517.577	0	11.453	6.1529e-22	9.4015e-20	Nitab4.5_0006926	56196	73645	5961	-
Novel04931	256.879	55.6524	2.2048	9.0961e-24	1.619e-21	Nitab4.5_0006972	51798	56235	3577	-
Novel04949	0.345247	65.6275	-7.5475	9.0552e-10	2.8936e-08	Nitab4.5_0007029	6702	10537	911	-
Novel04963	3151.39	3.53858	9.8331	8.7101e-29	2.0597e-26	Nitab4.5_0007080	22298	24791	1975	-
Novel04964	0.31487	37.8565	-6.7536	8.4276e-08	1.8725e-06	Nitab4.5_0007082	127866	129080	1111	-
Novel04965	0	183.206	-9.9908	8.0877e-17	6.9008e-15	Nitab4.5_0007090	7093	14274	1122	-
Novel04985	115.089	1.60294	6.1138	1.111e-17	1.0796e-15	Nitab4.5_0007166	97487	101733	1666	-
Novel05001	347.235	9.75154	5.1614	9.5846e-54	7.4369e-51	Nitab4.5_0007219	131819	135071	3153	-
Novel05014	2.61009	240.142	-6.5253	2.4874e-32	7.6722e-30	Nitab4.5_0007269	110837	125765	1959	-
Novel05041	46.7893	1.0843	5.5336	3.1742e-09	9.3105e-08	Nitab4.5_0007362	66269	78201	1451	-
Novel05054	9.78613	42.2281	-2.1113	5.1311e-06	7.5611e-05	Nitab4.5_0007421	80010	85288	916	-
Novel05065	368.614	8.04982	5.5212	2.3192e-52	1.6692e-49	Nitab4.5_0007448	53657	59496	3132	-
Novel05072	0	92.5798	-9.0061	1.2989e-13	7.5791e-12	Nitab4.5_0007477	1269	4605	1282	-
Novel05086	13.8865	0	6.2303	9.0955e-06	0.00012634	Nitab4.5_0007561	104889	105598	534	-
Novel05104	26.9158	149.064	-2.4682	9.5568e-12	4.2335e-10	Nitab4.5_0007619	83461	86667	715	-
Novel05106	3.7415	21.6754	-2.5609	0.0011601	0.0084807	Nitab4.5_0007631	988	3589	2071	-
Novel05112	0	60.2357	-8.3871	1.0584e-11	4.6594e-10	Nitab4.5_0007646	69726	74582	2676	-
Novel05126	68.7709	5.68242	3.5955	9.4109e-12	4.1764e-10	Nitab4.5_0007707	7549	14042	5349	-
Novel05141	66.4064	0	8.4915	5.3123e-12	2.4224e-10	Nitab4.5_0007787	111705	114778	1397	-
Novel05146	22.9413	3.92875	2.5295	0.00051416	0.0042639	Nitab4.5_0007800	68919	75704	959	-
Novel05147	29.5801	5.30615	2.4707	2.6408e-05	0.00032528	Nitab4.5_0007800	88619	95012	5048	-
Novel05149	0	80.2918	-8.8005	5.7416e-13	3.0364e-11	Nitab4.5_0007808	1069	5161	1516	-
Novel05150	595.97	0	11.657	1.0334e-22	1.6716e-20	Nitab4.5_0007808	28364	35198	4794	-
Novel05158	16.626	115.863	-2.8024	7.2893e-18	7.1821e-16	Nitab4.5_0007846	57290	59290	1226	-
Novel05163	45.6077	6.23894	2.8534	9.5247e-07	1.6796e-05	Nitab4.5_0007877	42923	44929	1299	-
Novel05168	105.672	0	9.1625	4.5878e-14	2.7818e-12	Nitab4.5_0007887	1887	3642	996	-
Novel05174	0	373.857	-11.02	2.4124e-20	3.2117e-18	Nitab4.5_0007918	34154	38750	1594	-
Novel05181	0	30.9695	-7.427	1.2341e-08	3.2511e-07	Nitab4.5_0007957	71259	93419	820	-
Novel05199	0	1572.23	-13.093	2.6859e-28	6.2036e-26	Nitab4.5_0008027	6645	9327	1645	-
Novel05232	553.442	71.5206	2.9445	1.4856e-45	8.3834e-43	Nitab4.5_0008137	69790	71703	739	-
Novel05276	0	10.7408	-5.8975	4.8161e-05	0.00054779	Nitab4.5_0008347	60109	61868	616	-
Novel05280	23.9042	0.639692	5.1712	1.04e-05	0.00014212	Nitab4.5_0008371	105776	108643	1290	-
Novel05283	18.0766	1.7277	3.4137	0.00033791	0.0029811	Nitab4.5_0008382	85494	87249	501	-
Novel05285	41.1711	0	7.7982	1.1735e-09	3.6999e-08	Nitab4.5_0008388	32192	33687	679	-
Novel05292	71.3721	4.50382	3.9458	1.5407e-13	8.9278e-12	Nitab4.5_0008402	45075	48107	1468	-
Novel05302	1.59701	17.9598	-3.4773	0.0005195	0.0043061	Nitab4.5_0008425	101102	102978	866	-
Novel05312	0.62974	9.5889	-3.8935	0.0041503	0.024069	Nitab4.5_0008481	29757	31459	801	-
Novel05319	0.31487	48.7829	-7.1185	1.1118e-08	2.9446e-07	Nitab4.5_0008519	16821	19402	1793	-
Novel05320	10.0325	0	5.7663	8.5172e-05	0.00090433	Nitab4.5_0008521	55496	56966	847	-
Novel05366	28.1973	1.00855	4.812	1.4131e-06	2.39e-05	Nitab4.5_0008749	54459	60583	2352	-
Novel05405	37.7816	0	7.6777	1.1842e-09	3.7314e-08	Nitab4.5_0008939	24405	33905	1099	-
Novel05423	0	27.566	-7.2599	1.9145e-08	4.8266e-07	Nitab4.5_0008992	27538	30376	1833	-
Novel05436	33.4716	8.20331	2.015	0.00079738	0.0061967	Nitab4.5_0009106	12360	16166	2030	-
Novel05505	8.29404	0	5.4941	0.00065978	0.0052684	Nitab4.5_0009493	36974	54249	551	-
Novel05506	0	79.4831	-8.7881	7.2192e-13	3.7579e-11	Nitab4.5_0009505	45326	46840	721	-
Novel05519	9.03284	0	5.6085	0.00043015	0.0036564	Nitab4.5_0009616	51544	52621	947	-
Novel05526	0	13.6832	-6.2482	8.2761e-06	0.000116	Nitab4.5_0009661	19842	44002	1001	-
Novel05573	543.034	0.319846	10.561	6.7186e-19	7.6522e-17	Nitab4.5_0009878	43218	50611	2220	-
Novel05586	137.085	0.319846	8.5765	1.4466e-12	7.2053e-11	Nitab4.5_0009976	57396	59136	1646	-
Novel05589	2.59784	56.5396	-4.4375	1.9521e-12	9.5037e-11	Nitab4.5_0009978	36210	45371	1819	-
Novel05601	1.26854	15.6761	-3.5937	0.00032095	0.0028466	Nitab4.5_0010057	32049	35186	1044	-
Novel05679	46.6853	0.361433	7.0207	1.7612e-08	4.476e-07	Nitab4.5_0010571	6146	11602	1136	-
Novel05680	226.98	24.3087	3.21	3.117e-30	8.2774e-28	Nitab4.5_0010591	1233	40133	5582	-
Novel05682	240.918	0	10.351	7.8737e-18	7.7426e-16	Nitab4.5_0010612	1240	6417	785	-
Novel05692	175.81	3.20588	5.7245	2.2536e-28	5.2418e-26	Nitab4.5_0010680	30575	32642	2068	-
Novel05699	7.81031	0	5.4037	0.00042347	0.0036114	Nitab4.5_0010705	31590	33136	1547	-
Novel05714	33.7355	5.5807	2.5799	5.222e-06	7.6778e-05	Nitab4.5_0010845	15405	18357	2807	-
Novel05716	31.7447	4.90684	2.6748	8.0775e-06	0.00011357	Nitab4.5_0010873	8983	12288	2277	-
Novel05746	260.267	0	10.461	2.1351e-18	2.2753e-16	Nitab4.5_0011131	42002	49014	1359	-
Novel05784	10.3034	1.3321	2.9519	0.0071773	0.037439	Nitab4.5_0011473	41060	47542	2214	-
Novel05789	103.055	12.6376	3.0241	5.2761e-16	4.0621e-14	Nitab4.5_0011485	1207	15617	2733	-
Novel05801	21.5539	0	6.8674	1.915e-07	3.9724e-06	Nitab4.5_0011636	39990	41276	989	-
Novel05829	98.8033	0.319846	8.1018	2.5245e-11	1.0395e-09	Nitab4.5_0011900	37833	47339	2412	-
Novel05880	2.24353	68.1704	-4.9026	6.7169e-14	4.0139e-12	Nitab4.5_0012581	981	9253	687	-
Novel05914	128.362	20.4775	2.6507	2.4229e-16	1.9344e-14	Nitab4.5_0013103	15050	18293	2139	-
Novel05962	0	19.6298	-6.7695	4.5584e-07	8.6764e-06	Nitab4.5_0013897	4879	11748	725	-
Novel05980	42.0293	6.79718	2.6413	3.8942e-07	7.5569e-06	Nitab4.5_0014365	11717	18219	3905	-
Novel05983	14.9256	93.1276	-2.6396	1.3495e-13	7.8474e-12	Nitab4.5_0014389	11591	19856	2021	-
Novel05986	20.3596	2.58474	2.9473	0.00078233	0.006096	Nitab4.5_0014470	12794	15110	2317	-
Novel05997	0	27.087	-7.23	2.6818e-08	6.5701e-07	Nitab4.5_0014794	4740	9403	1348	-
Novel06000	1.94226	27.1326	-3.799	2.2274e-06	3.61e-05	Nitab4.5_0014825	6504	9989	1042	-
Novel06004	0.949141	18.0019	-4.2069	6.7772e-05	0.00074064	Nitab4.5_0014898	5628	7497	1184	-
Novel06014	22.9912	827.055	-5.1769	3.2497e-113	1.2414e-109	Nitab4.5_0015191	5053	12295	2188	-
Novel06049	2.61462	109.193	-5.3882	2.6108e-20	3.4481e-18	Nitab4.5_0016388	1318	3277	1271	-
Novel06059	0	46.594	-8.0166	1.4431e-10	5.3202e-09	Nitab4.5_0016886	7421	9140	1126	-
Novel06060	0	31.1722	-7.435	6.6744e-09	1.8496e-07	Nitab4.5_0016886	9471	10394	715	-
Novel06088	0	168.721	-9.8721	2.0898e-16	1.682e-14	Nitab4.5_0017572	1731	4474	1637	-
Novel06089	26.7678	5.78492	2.2244	0.00021698	0.0020261	Nitab4.5_0017616	7789	9483	1457	-
Novel06100	13.0486	2.98034	2.1233	0.0096862	0.047295	Nitab4.5_0018211	5095	7419	481	-
Novel06110	10.0461	48.7322	-2.2739	6.2399e-07	1.1491e-05	Nitab4.5_0018544	2054	8539	1347	-
Novel06114	12.6562	73.8823	-2.5406	2.8349e-10	9.935e-09	Nitab4.5_0018728	700	8616	1624	-
Novel06138	214.042	27.418	2.9759	9.085e-30	2.3745e-27	Nitab4.5_0020575	3844	6783	1259	-
Novel06142	361.694	41.6016	3.112	4.0274e-44	2.1505e-41	Nitab4.5_0020842	1388	3470	1658	-
Novel06161	28.2981	0	7.2611	1.7104e-08	4.3557e-07	Nitab4.5_0021622	1322	4577	663	-
Novel06169	1.0099	600.495	-9.2611	3.4952e-27	7.5139e-25	Nitab4.5_0022113	99	6858	5265	-
Novel06184	60.5234	4.24859	3.8102	2.8172e-12	1.3491e-10	Nitab4.5_0022822	1121	4631	2180	-
Novel06212	0	11.4109	-5.9848	2.9441e-05	0.00035729	Nitab4.5_0024466	105	2444	2190	-
Novel06276	0	24.9575	-7.1159	6.1306e-08	1.3964e-06	Nitab4.5_0028615	1472	5140	1807	-
Novel06279	18.9439	4.45282	2.1071	0.0031147	0.019121	Nitab4.5_0028672	2597	4954	2278	-
Novel06283	0	27.613	-7.259	1.9761e-08	4.9636e-07	Nitab4.5_0029002	2165	4407	1237	-
Novel06284	0	42.6868	-7.8898	3.6355e-10	1.2433e-08	Nitab4.5_0029101	463	2945	1160	-
Novel06307	0.31487	48.6702	-7.1144	1.4369e-08	3.7378e-07	Nitab4.5_0030021	86	4600	3615	-
Novel06391	15.4835	3.54428	2.0994	0.01024	0.04941	Nitab4.5_0032684	274	2804	1414	-
Novel06392	0	6.2575	-5.1221	0.0030212	0.018644	Nitab4.5_0032729	1157	4573	2856	-
Novel06424	133.172	0	9.4948	3.4013e-15	2.3656e-13	Nitab4.5_0033830	947	4460	3368	-
Novel06442	1.00536	32.6422	-5.0559	1.9623e-07	4.0635e-06	Nitab4.5_0034455	1	3647	2592	-
Novel06454	1243.57	14.1962	6.4559	1.8053e-19	2.1866e-17	Nitab4.5_0034933	3095	3785	600	-
Novel06467	648.092	28.5082	4.5003	3.1745e-24	5.8386e-22	Nitab4.5_0035553	1	4349	3291	-
Novel06492	13.3771	0	6.1794	9.8573e-06	0.00013571	Nitab4.5_0036246	2508	3768	1093	-
Novel06499	0	250.299	-10.442	3.2066e-18	3.3594e-16	Nitab4.5_0036383	648	4279	3346	-
Novel06522	36.312	8.03497	2.1771	1.4249e-05	0.00018824	Nitab4.5_0036958	958	4232	3128	-
Novel06527	0	134.011	-9.5408	2.6575e-15	1.8826e-13	Nitab4.5_0037157	1	3417	2440	-
Novel06602	25.7035	0	7.1223	4.3724e-08	1.0232e-06	Nitab4.5_0040696	314	2999	845	-
Novel06618	0	16.424	-6.5105	1.8592e-06	3.0713e-05	Nitab4.5_0041247	2520	3907	1293	-
Novel06627	2.22675	17.6479	-2.9607	0.00053946	0.0044502	Nitab4.5_0041750	24	2856	1843	-
Novel06648	5.83314	93.4277	-3.9963	1.3144e-18	1.4362e-16	Nitab4.5_0042636	1	886	785	-
Novel06675	4.21163	54.215	-3.6792	1.475e-11	6.3306e-10	Nitab4.5_0043381	1097	3380	1344	-
Novel06692	22.6155	0	6.9359	1.3225e-07	2.8185e-06	Nitab4.5_0043896	2533	3806	1077	-
Novel06716	0	332.316	-10.849	1.1497e-19	1.4309e-17	Nitab4.5_0044777	1383	3739	1203	-
Novel06731	18.7718	3.87155	2.2513	0.0041768	0.024189	Nitab4.5_0045546	1441	3013	503	-
Novel06739	56.3235	1.7277	5.0692	2.0155e-11	8.446e-10	Nitab4.5_0045729	1849	3555	1112	-
Novel06748	19.2664	0	6.7055	5.0405e-07	9.5029e-06	Nitab4.5_0046065	52	3073	971	-
Novel06752	289.708	72.3001	2.0067	1.6695e-17	1.5702e-15	Nitab4.5_0046198	1900	3120	648	-
Novel06765	357.002	67.6671	2.3949	2.5629e-29	6.3634e-27	Nitab4.5_0046663	11	2109	1164	-
Novel06767	0	5.43091	-4.911	0.0035311	0.021193	Nitab4.5_0046694	1804	3600	889	-
Novel06771	47.6052	198.366	-2.0634	5.0053e-18	5.0829e-16	Nitab4.5_0046822	1274	3579	2174	-
Novel06780	23.7988	1.40786	4.1385	6.0743e-06	8.7712e-05	Nitab4.5_0047301	1162	3437	1712	-
Novel06795	16.5077	1.61036	3.3235	0.00036342	0.003172	Nitab4.5_0047875	2120	3503	1278	-
Novel06814	4.61763	31.2219	-2.7661	4.6437e-06	6.9291e-05	Nitab4.5_0048566	61	2317	2157	-
Novel06819	2.99025	19.4385	-2.7161	0.00034377	0.0030231	Nitab4.5_0048766	37	3495	1141	-
Novel06844	5.13493	25.9314	-2.3224	0.00030124	0.002692	Nitab4.5_0050348	2193	3256	887	-
Novel06851	35.1029	4.61002	2.9149	1.4408e-06	2.4286e-05	Nitab4.5_0050669	1822	3414	1551	-
Novel06867	1.32477	45.7449	-5.1314	8.2951e-10	2.6679e-08	Nitab4.5_0052209	23	3320	3046	-
Novel06901	3.25796	26.2097	-3.0059	1.5677e-05	0.00020497	Nitab4.5_0054694	1147	1706	433	-
Novel06902	2.59331	95.2514	-5.1939	1.4811e-17	1.4117e-15	Nitab4.5_0055066	6	3252	2431	-
Novel06937	1.35514	15.4241	-3.5503	0.00054402	0.0044802	Nitab4.5_0057053	2314	3149	548	-
Novel06985	6.79135	0	5.2035	0.0010486	0.0077956	Nitab4.5_0060728	161	1087	806	-
Novel06986	17.4366	0.643403	4.7123	0.00010724	0.0011055	Nitab4.5_0060800	953	3025	1471	-
Novel07015	81.2137	0	8.7823	6.47e-13	3.3927e-11	Nitab4.5_0063809	253	2505	1586	-
Novel07079	0	16.2799	-6.5	1.8112e-06	2.9961e-05	Nitab4.5_0069644	13	1078	903	-
Novel07092	52.0392	7.33066	2.8246	6.8061e-09	1.8829e-07	Nitab4.5_0070702	412	2152	1639	-
Novel07093	27.2746	4.98259	2.4492	4.553e-05	0.00052109	Nitab4.5_0070758	182	1812	681	-
Novel07118	29.0296	1.97179	3.8656	1.976e-06	3.2428e-05	Nitab4.5_0072991	489	2241	788	-
Novel07126	25.3169	3.57845	2.8003	3.7493e-05	0.00043985	Nitab4.5_0073809	26	2698	1603	-
Novel07128	36.4444	0	7.624	2.0098e-09	6.1191e-08	Nitab4.5_0073892	14	2697	1803	-
Novel07141	10.3383	45.9016	-2.1451	3.1795e-06	4.962e-05	Nitab4.5_0075889	747	2271	854	-
Novel07145	29.6204	1.27938	4.4863	9.4777e-07	1.6743e-05	Nitab4.5_0076376	26	2297	1744	-
Novel07164	122.081	0	9.3704	9.8073e-15	6.3914e-13	Nitab4.5_0078147	2	2437	2137	-
Novel07165	1.25948	12.9398	-3.3238	0.0020269	0.013458	Nitab4.5_0078167	374	2076	1214	-
Novel07182	37.0832	0	7.6491	1.6339e-09	5.0428e-08	Nitab4.5_0080296	12	1454	489	-
Novel07193	44.1109	0	7.9034	4.3332e-10	1.4648e-08	Nitab4.5_0081341	989	2551	1196	-
Novel07240	0	9.49012	-5.7249	0.00013627	0.0013594	Nitab4.5_0088753	375	2014	1545	-
Novel07245	1.67455	13.4473	-3.0284	0.0018476	0.012486	Nitab4.5_0089198	570	1632	578	-
Novel07257	17.4414	0.643403	4.717	9.9115e-05	0.0010316	Nitab4.5_0090379	67	1974	794	-
Novel07262	0	22.3735	-6.9574	1.2621e-07	2.7002e-06	Nitab4.5_0091014	2	743	608	-
Novel07291	58.8169	0	8.3156	1.7498e-11	7.3889e-10	Nitab4.5_0093929	15	2361	1391	-
Novel07306	183.906	0.361433	8.9986	6.3769e-14	3.8245e-12	Nitab4.5_0095324	624	2356	1063	-
Novel07309	23.4175	0.722865	5.1176	1.8863e-05	0.00024161	Nitab4.5_0095409	695	2295	980	-
Novel07334	267.211	0	10.5	1.5845e-18	1.7105e-16	Nitab4.5_0099243	91	2257	1979	-
Novel07339	0	6.99968	-5.2815	0.00078763	0.0061267	Nitab4.5_0099619	12	1845	1526	-
Novel07349	0.31487	33.7227	-6.5876	2.5216e-07	5.1111e-06	Nitab4.5_0101845	37	2265	934	-
Novel07350	87.709	11.7196	2.9045	2.1512e-13	1.214e-11	Nitab4.5_0102299	121	2063	1751	-
Novel07354	86.8455	0	8.878	3.0921e-13	1.708e-11	Nitab4.5_0102750	350	2253	1451	-
Novel07375	12.384	2.69837	2.2064	0.0099922	0.048443	Nitab4.5_0105160	1067	2226	990	-
Novel07425	13.7831	3.29648	2.0517	0.0096615	0.0472	Nitab4.5_0112708	31	955	846	-
Novel07439	156.83	0	9.7309	5.7104e-16	4.3761e-14	Nitab4.5_0116529	112	2034	686	-
Novel07442	0	4.81796	-4.7352	0.007104	0.037111	Nitab4.5_0117429	1162	2080	517	-
Novel07454	6.10201	97.2356	-4.0087	4.164e-06	6.2947e-05	Nitab4.5_0121347	7	2031	1938	-
Novel07455	0	210.392	-10.19	1.7859e-17	1.667e-15	Nitab4.5_0122219	858	2108	945	-
Novel07457	100.04	0.319846	8.1207	2.1363e-11	8.9e-10	Nitab4.5_0122684	732	2028	763	-
Novel07461	10.3046	0	5.7989	9.3879e-05	0.00098374	Nitab4.5_0122987	719	1500	668	-
Novel07486	6.4946	49.8927	-2.9353	8.8726e-08	1.9626e-06	Nitab4.5_0126858	2	1110	748	-
Novel07499	28.6221	0.323557	6.3158	8.7887e-07	1.5654e-05	Nitab4.5_0129661	684	1655	724	-
Novel07516	13.3104	1.64453	3.0037	0.001916	0.012866	Nitab4.5_0133910	223	1622	1334	-
Novel07518	51.207	7.87976	2.684	2.0366e-08	5.108e-07	Nitab4.5_0134598	468	1998	685	-
Novel07527	357.123	68.2226	2.3874	9.9838e-21	1.3849e-18	Nitab4.5_0136643	463	1935	1039	-
Novel07580	0	7.21703	-5.3291	0.00097882	0.0073648	Nitab4.5_0149055	7	709	459	-
Novel07589	13.8334	0	6.2257	1.0537e-05	0.00014368	Nitab4.5_0151043	400	1788	902	-
Novel07590	8.43214	0	5.5073	0.00054563	0.0044919	Nitab4.5_0151090	972	1775	339	-
Novel07594	2.33466	87.8455	-5.2604	1.0808e-16	9.0661e-15	Nitab4.5_0152170	1	1821	1747	-
Novel07602	4.5265	0	4.6183	0.0084109	0.042309	Nitab4.5_0153260	414	1666	881	-
Novel07606	51.9694	6.50978	2.9733	3.2234e-09	9.4436e-08	Nitab4.5_0155433	342	1776	628	-
Novel07613	12.4175	0.722865	4.1906	0.0011725	0.0085598	Nitab4.5_0156742	36	1030	689	-
Novel07626	7.45734	0	5.3378	0.00075566	0.005916	Nitab4.5_0162235	163	1746	1449	-
Novel07628	57.0355	8.11444	2.8209	8.8449e-09	2.391e-07	Nitab4.5_0162706	209	1647	670	-
Novel07636	10.8581	0.319846	4.9148	0.00078538	0.006113	Nitab4.5_0164159	10	1281	1052	-
Novel07640	0.944609	198.939	-7.6694	5.9365e-19	6.8083e-17	Nitab4.5_0165191	85	1746	1510	-
Novel07644	36.9261	8.91428	2.0415	0.00043608	0.003698	Nitab4.5_0167621	5	1335	297	-
Novel07660	23.4599	5.41235	2.1254	0.0011376	0.0083508	Nitab4.5_0172497	684	1688	922	-
Novel07669	64.3717	9.272	2.7892	1.4013e-09	4.3684e-08	Nitab4.5_0173911	359	1684	1148	-
Novel07671	285.513	33.1613	3.1155	2.2587e-35	7.9549e-33	Nitab4.5_0174583	123	1592	621	-
Novel07673	6.10991	42.7007	-2.7956	1.1335e-07	2.4558e-06	Nitab4.5_0174863	293	1678	1055	-
Novel07680	44.33	0	7.9097	3.1724e-10	1.0994e-08	Nitab4.5_0176707	376	1668	562	-
Novel07704	1095.72	194.228	2.4945	1.6246e-45	9.0647e-43	Nitab4.5_0182293	1	1637	606	-
Novel07716	302.18	66.9536	2.1739	5.1261e-16	3.9527e-14	Nitab4.5_0184486	1	1626	1207	-
Novel07751	20.6948	1.32839	3.9574	1.9949e-05	0.00025349	Nitab4.5_0195598	29	1146	1005	-
Novel07762	12.8573	2.40527	2.4439	0.0088088	0.043893	Nitab4.5_0200060	256	1540	533	-
Novel07763	2470.78	493.942	2.3228	4.4005e-40	1.9511e-37	Nitab4.5_0201631	182	1537	1069	-
Novel07767	0	17.4197	-6.5999	1.502e-06	2.5215e-05	Nitab4.5_0203195	61	1521	1392	-
Novel07774	19.58	0	6.729	6.2107e-07	1.1452e-05	Nitab4.5_0207047	77	1089	431	-
Novel07779	0	56.4485	-8.2939	2.0985e-11	8.7644e-10	Nitab4.5_0209311	62	1507	860	-
Novel07801	4.84137	0	4.7157	0.0062009	0.033387	Nitab4.5_0218439	35	1036	795	-
Novel07810	21.6471	1.60665	3.7132	2.1945e-05	0.00027599	Nitab4.5_0221352	9	1453	1115	-
Novel07826	10.5297	0	5.8322	6.9583e-05	0.00075844	Nitab4.5_0226873	45	1366	501	-
Novel07846	0.31487	9.47699	-4.7529	0.0012304	0.0088883	Nitab4.5_0236897	114	916	594	-
Novel07856	22.5593	3.70692	2.6124	0.00017342	0.0016728	Nitab4.5_0241097	159	1364	1145	-
Novel07857	58.1453	2.24634	4.6481	6.2177e-12	2.8146e-10	Nitab4.5_0242057	564	1436	702	-
Novel07862	203.578	0	10.107	3.3472e-17	3.0166e-15	Nitab4.5_0244292	16	1364	1134	-
Novel07874	1525.34	11723.8	-2.9422	4.8948e-85	9.3489e-82	Nitab4.5_0252849	1	1333	638	-
Novel07875	0.634272	37.0772	-5.8327	1.781e-07	3.7175e-06	Nitab4.5_0253086	5	1332	909	-
Novel07884	92.378	0	8.9651	4.1069e-13	2.2314e-11	Nitab4.5_0256035	9	1294	515	-
Novel07902	15.7208	0	6.4115	3.1172e-06	4.8771e-05	Nitab4.5_0266251	35	1283	501	-
Novel07911	14.367	0	6.2823	1.1577e-05	0.00015593	Nitab4.5_0272569	682	1180	457	-
Novel07917	25.5799	169.331	-2.7301	1.4655e-22	2.34e-20	Nitab4.5_0276840	3	1253	999	-
Novel07945	0	5.87551	-5.0213	0.003437	0.020721	Nitab4.5_0290583	36	895	551	-
Novel07948	17.2893	0	6.5496	1.4496e-06	2.4411e-05	Nitab4.5_0291559	15	1063	663	-
Novel07973	964.66	0	12.351	3.2448e-25	6.2942e-23	Nitab4.5_0313434	1	1190	515	-
Novel07978	19.2574	0	6.705	5.2959e-07	9.928e-06	Nitab4.5_0315911	8	630	539	-
Novel08016	0	48.3388	-8.0692	1.3311e-10	4.9368e-09	Nitab4.5_0350131	14	1012	820	-
Novel08026	668.728	163.482	2.0323	6.4412e-07	1.1825e-05	Nitab4.5_0354965	11	942	763	-
Novel08033	31.4428	0	7.4098	1.5044e-08	3.895e-07	Nitab4.5_0357276	12	1023	863	-
Novel08048	0	10.7712	-5.9008	4.5384e-05	0.00051977	Nitab4.5_0372565	5	997	804	-
Novel08052	8.99678	0.323557	4.6491	0.0018437	0.012467	Nitab4.5_0374271	129	1024	689	-
Novel08054	38.9859	0	7.7203	1.7112e-09	5.2682e-08	Nitab4.5_0375914	1	992	933	-
Novel08056	18.1421	3.53686	2.3282	0.0032046	0.019557	Nitab4.5_0377254	222	969	675	-
Novel08062	33.48	0	7.5016	4.3432e-09	1.2481e-07	Nitab4.5_0387816	7	964	739	-
Novel08081	25.1358	5.29873	2.239	0.00024244	0.0022282	Nitab4.5_0409237	6	920	639	-
Novel08085	0.949141	54.6844	-5.8068	3.1927e-10	1.1056e-08	Nitab4.5_0415435	93	910	740	-
Novel08112	20.447	1.61036	3.6296	4.6422e-05	0.0005297	Nitab4.5_0474532	2	797	687	-
Novel08115	14.1802	76.7715	-2.4273	4.3351e-09	1.2473e-07	Nitab4.5_0479394	1	832	740	-
Novel08123	123.091	520.966	-2.081	0.010355	0.04985	Nitab4.5_0486295	1	794	670	-
Novel08135	23.5984	1.00855	4.5584	5.8234e-06	8.4532e-05	Nitab4.5_0510244	17	761	661	-
Novel08141	58.4101	0	8.3037	2.6893e-11	1.1037e-09	Nitab4.5_0522420	33	812	673	-
Novel08168	35.8092	8.25975	2.1113	0.00011666	0.0011908	Nitab4.5_0594589	24	712	549	-
Novel08170	22.1003	0	6.9046	1.7277e-07	3.62e-06	Nitab4.5_0602391	18	732	627	-
Novel08190	7.95313	0	5.4257	0.00045285	0.0038206	Nitab4.5_0670733	181	690	377	-
Novel08205	41.8033	0	7.8248	4.8724e-10	1.6326e-08	Nitab4.5_0756965	22	602	458	-
Novel08210	19.2497	0	6.7045	5.0251e-07	9.4774e-06	Nitab4.5_0805811	10	604	510	-
Novel08212	15.9142	0	6.4311	2.5342e-06	4.0582e-05	Nitab4.5_0806764	4	603	425	-
Novel08219	6.7059	0	5.1774	0.0015942	0.011024	Nitab4.5_0826553	5	590	460	-
Novel08220	6.00316	0	5.019	0.0032499	0.019773	Nitab4.5_0834965	7	584	479	-
Novel08227	16.3615	2.00596	3.0281	0.00057956	0.0047219	Nitab4.5_0873944	2	527	505	-

## Sheet: C2 (OB vs KB)
Table S5 Detailed information on differentially expressed genes in the comparison C2: OB vs. KB.
Gene_id	readcount_OB	readcount_KB	log2FoldChange	pval	padj	chromosome	start	end	length	product
Nitab4.5_0000001g0130	0	5.47213	-4.972	0.0018925	0.010649	Nitab4.5_0000001	1985388	1985975	588	Transcription factor, MADS-box
Nitab4.5_0000005g0260	0	9.73246	-5.7981	4.5892e-05	0.00039714	Nitab4.5_0000005	2180219	2182754	2391	Concanavalin A-like lectin/glucanase, subgroup, Leucine-rich repeat, Protein kinase domain, Protein kinase, ATP binding site, Serine/threonine-protein kinase, active site, Protein kinase-like domain, Serine/threonine- / dual specificity protein kinase, catalytic domain
Nitab4.5_0000005g0450	3.51932	20.6033	-2.5557	0.00019087	0.0014178	Nitab4.5_0000005	2886967	2888149	291	Multi antimicrobial extrusion protein
Nitab4.5_0000005g0470	82.2733	18.1538	2.1725	4.9621e-11	1.0873e-09	Nitab4.5_0000005	3034594	3035199	606	Senescence regulator S40
Nitab4.5_0000006g0010	0	9.98743	-5.838	4.485e-05	0.00038893	Nitab4.5_0000006	28239	30272	1260	Zinc finger, B-box, CCT domain
Nitab4.5_0000006g0100	1581.79	208.425	2.9235	8.4898e-185	1.4535e-180	Nitab4.5_0000006	565768	567843	1359	Triose phosphate/phosphoenolpyruvate translocator, Drug/metabolite transporter, Triose-phosphate transporter domain
Nitab4.5_0000007g0100	2.21719	17.2379	-2.9603	0.00019795	0.0014645	Nitab4.5_0000007	555371	556480	499	Sodium:dicarboxylate symporter, Multi antimicrobial extrusion protein
Nitab4.5_0000007g0180	12.4056	0	6.0201	1.2099e-05	0.00011843	Nitab4.5_0000007	1244758	1245692	368
Nitab4.5_0000007g0240	1.26697	12.8666	-3.3432	0.00077595	0.0049049	Nitab4.5_0000007	1971661	1972308	321
Nitab4.5_0000008g0670	115.918	20.4251	2.5054	8.06e-19	3.9614e-17	Nitab4.5_0000008	2713215	2717235	2602	Serine/threonine-protein kinase, active site, Protein kinase domain, Protein kinase, ATP binding site, Concanavalin A-like lectin/glucanase, subgroup, Protein kinase-like domain, Serine/threonine- / dual specificity protein kinase, catalytic domain, Leucine-rich repeat-containing N-terminal, type 2, Serine-threonine/tyrosine-protein kinase catalytic domain, Leucine-rich repeat, typical subtype, L…
Nitab4.5_0000011g0020	1.57492	58.1021	-5.2004	9.9288e-13	2.6867e-11	Nitab4.5_0000011	571587	573753	1459	Nucleic acid-binding, OB-fold, Domain of unknown function DUF223, Replication factor A, C-terminal
Nitab4.5_0000020g0190	8.97427	0.708645	3.6853	0.0061117	0.028748	Nitab4.5_0000020	1111757	1113959	696	Late embryogenesis abundant protein, LEA-14
Nitab4.5_0000021g0420	0.316735	18.027	-5.7263	1.3985e-05	0.00013496	Nitab4.5_0000021	1834041	1835562	1057	Transposase, MuDR, plant
Nitab4.5_0000021g0480	0.615904	42.5739	-6.0733	2.4411e-08	3.7854e-07	Nitab4.5_0000021	1835567	1837130	687
Nitab4.5_0000022g0060	88.8454	0.712032	7.003	7.3535e-11	1.5832e-09	Nitab4.5_0000022	195309	199732	591	Isopenicillin N synthase-like, Oxoglutarate/iron-dependent dioxygenase
Nitab4.5_0000022g0210	0	8.50182	-5.6087	0.00019321	0.0014325	Nitab4.5_0000022	1262774	1263732	408	Chitin-binding, type 1, Glycoside hydrolase, family 19, catalytic, Lysozyme-like domain, Chitin-binding, type 1, conserved site
Nitab4.5_0000022g0400	0	19.7097	-6.8176	1.7273e-07	2.3376e-06	Nitab4.5_0000022	2686479	2686811	333
Nitab4.5_0000023g0530	1.87406	10.5746	-2.48	0.01134	0.047916	Nitab4.5_0000023	2534645	2542882	1001
Nitab4.5_0000024g0290	4.09127	19.0866	-2.2158	0.00070895	0.0045401	Nitab4.5_0000024	2906524	2908016	738
Nitab4.5_0000028g0320	676.673	18.0922	5.2325	3.041e-113	1.2014e-109	Nitab4.5_0000028	1993216	1995818	1058	Tetratricopeptide repeat-containing domain, Tetratricopeptide-like helical
Nitab4.5_0000029g0110	4.78629	0	4.6453	0.004949	0.024134	Nitab4.5_0000029	1566443	1567709	1002	Peroxidase, active site, Peroxidases heam-ligand binding site, Haem peroxidase, plant/fungal/bacterial, Plant peroxidase, Haem peroxidase
Nitab4.5_0000030g0030	0	5.5681	-4.9924	0.002656	0.014244	Nitab4.5_0000030	93414	103453	807
Nitab4.5_0000036g0100	0	13.4502	-6.2671	4.0684e-06	4.387e-05	Nitab4.5_0000036	206507	208854	243
Nitab4.5_0000036g0120	18.4325	1.77331	3.4032	7.6197e-05	0.00062646	Nitab4.5_0000036	273948	274558	327
Nitab4.5_0000036g0150	143.598	665.142	-2.211	3.2093e-69	2.5359e-66	Nitab4.5_0000036	362028	367142	486	Thioredoxin-like fold
Nitab4.5_0000036g0180	7.39936	0.354322	4.3103	0.0053532	0.025741	Nitab4.5_0000036	420685	422460	1404	Pyridoxal phosphate-dependent transferase, Pyridoxal phosphate-dependent transferase, major region, subdomain 2, Aminotransferase, class I/classII, Pyridoxal phosphate-dependent transferase, major region, subdomain 1, Aminotransferases, class-I, pyridoxal-phosphate-binding site
Nitab4.5_0000036g0270	0	4.57175	-4.7054	0.0072567	0.033212	Nitab4.5_0000036	834781	837912	497	Protein kinase-like domain, Serine-threonine/tyrosine-protein kinase catalytic domain, Concanavalin A-like lectin/glucanase, subgroup, Protein kinase domain, Protein kinase, ATP binding site
Nitab4.5_0000036g0330	8.47285	52.5393	-2.625	2.7056e-09	4.8367e-08	Nitab4.5_0000036	1281598	1283370	1266	Aspartic peptidase domain, Aspartic peptidase
Nitab4.5_0000044g0380	0.932639	11.3979	-3.5917	0.00099198	0.0060834	Nitab4.5_0000044	1076017	1078088	528	Domain of unknown function DUF640
Nitab4.5_0000050g0250	21.2744	3.71943	2.495	0.00022688	0.0016524	Nitab4.5_0000050	1887492	1888605	645
Nitab4.5_0000057g0170	0.307952	6.58986	-4.2743	0.0043681	0.021693	Nitab4.5_0000057	1235535	1237712	726	Myc-type, basic helix-loop-helix (bHLH) domain
Nitab4.5_0000063g0060	2.20839	10.8674	-2.2919	0.011578	0.048705	Nitab4.5_0000063	356518	356901	384	Auxin-induced protein, ARG7
Nitab4.5_0000068g0570	20.0955	0	6.7193	3.6365e-07	4.6623e-06	Nitab4.5_0000068	2130336	2133056	1110	Acyl transferase/acyl hydrolase/lysophospholipase, Patatin/Phospholipase A2-related
Nitab4.5_0000069g0370	57.7615	13.5513	2.0959	2.1605e-07	2.8807e-06	Nitab4.5_0000069	1261935	1264608	2013	Gnk2-homologous domain, Protein kinase domain, Protein kinase-like domain, Serine/threonine-protein kinase, active site, Protein kinase, ATP binding site, Concanavalin A-like lectin/glucanase, subgroup, Serine/threonine- / dual specificity protein kinase, catalytic domain
Nitab4.5_0000069g0380	237.926	0.328635	9.3214	5.5719e-15	1.9245e-13	Nitab4.5_0000069	1364768	1368581	1017	Protein of unknown function DUF220, START-like domain
Nitab4.5_0000070g0020	0	6.23215	-5.1561	0.00083558	0.00524	Nitab4.5_0000070	174520	180880	2583	P-loop containing nucleoside triphosphate hydrolase, Disease resistance protein, NB-ARC
Nitab4.5_0000070g0090	29.2105	0.354322	6.2943	6.2971e-07	7.7717e-06	Nitab4.5_0000070	991167	992015	849	Protein of unknown function DUF1635
Nitab4.5_0000070g0200	18.1245	4.50852	2.008	0.0022779	0.012509	Nitab4.5_0000070	1605600	1606794	420
Nitab4.5_0000070g0220	5.15577	39.1984	-2.9436	1.4208e-07	1.9506e-06	Nitab4.5_0000070	1775883	1778576	687	Isopenicillin N synthase-like, Non-haem dioxygenase N-terminal domain, Oxoglutarate/iron-dependent dioxygenase
Nitab4.5_0000072g0070	12.1329	0	5.9871	1.7467e-05	0.00016546	Nitab4.5_0000072	334225	345117	954	Protein phosphatase 2C (PP2C)-like domain, Protein phosphatase 2C
Nitab4.5_0000072g0590	138.152	32.2646	2.1005	8.6704e-18	3.8723e-16	Nitab4.5_0000072	2053630	2054244	615	Pectinesterase inhibitor domain
Nitab4.5_0000073g0290	3.51052	26.7171	-2.9348	2.7234e-06	3.0256e-05	Nitab4.5_0000073	487134	490457	318	Like-Sm (LSM) domain
Nitab4.5_0000073g0530	52.7811	12.8031	2.0426	3.6622e-07	4.6906e-06	Nitab4.5_0000073	1523920	1528016	342	Pyridoxal phosphate-dependent transferase, Pyridoxal phosphate-dependent transferase, major region, subdomain 2, Aminotransferase class-III
Nitab4.5_0000084g0330	9.26459	1.06635	3.1442	0.0060826	0.028658	Nitab4.5_0000084	1544086	1544753	489	RNA recognition motif domain, Nucleotide-binding, alpha-beta plait
Nitab4.5_0000090g0010	2.57789	26.404	-3.3734	1.6354e-06	1.8875e-05	Nitab4.5_0000090	69758	74844	2394	B3 DNA binding domain, DNA-binding pseudobarrel domain
Nitab4.5_0000090g0020	0.325534	11.047	-5.0211	0.00028319	0.0020082	Nitab4.5_0000090	74952	81477	831	B3 DNA binding domain, DNA-binding pseudobarrel domain
Nitab4.5_0000100g0050	2.50755	18.1521	-2.8433	0.00016341	0.0012344	Nitab4.5_0000100	139882	141257	939	Heat shock protein 70 family
Nitab4.5_0000102g0250	12.4848	170.972	-3.7861	6.5427e-32	8.4857e-30	Nitab4.5_0000102	1026104	1027876	1773	XS domain
Nitab4.5_0000102g0450	59.0459	6.45126	3.1766	1.4828e-11	3.4807e-10	Nitab4.5_0000102	1795702	1796145	444	Ctr copper transporter
Nitab4.5_0000104g0150	29.2898	0.356016	6.3004	6.8536e-07	8.397e-06	Nitab4.5_0000104	570881	574844	1593	Major facilitator superfamily, Major facilitator superfamily domain, general substrate transporter, Major facilitator superfamily domain
Nitab4.5_0000106g0360	33.6887	1.41729	4.5996	5.8622e-08	8.5487e-07	Nitab4.5_0000106	1338304	1340186	1651	Major facilitator superfamily, Major facilitator superfamily domain, Major facilitator superfamily domain, general substrate transporter
Nitab4.5_0000107g0190	0.316735	12.8528	-5.2376	0.00011826	0.00092493	Nitab4.5_0000107	1486676	1488578	468	K Homology domain, type 1, K Homology domain
Nitab4.5_0000113g0320	0	9.36967	-5.7438	7.4651e-05	0.00061513	Nitab4.5_0000113	1775316	1775982	426
Nitab4.5_0000113g0330	0	21.9999	-6.9735	8.4087e-08	1.197e-06	Nitab4.5_0000113	1760410	1762028	648
Nitab4.5_0000113g0340	0.316735	23.9153	-6.1342	1.739e-06	1.9992e-05	Nitab4.5_0000113	1762131	1768680	303
Nitab4.5_0000115g0080	11.4466	2.02318	2.476	0.0063773	0.029814	Nitab4.5_0000115	732758	734567	591	Ubiquitin-associated domain/translation elongation factor EF-Ts, N-terminal, Nascent polypeptide-associated complex subunit alpha, Nascent polypeptide-associated complex NAC domain
Nitab4.5_0000119g0390	79.3084	13.9124	2.5168	3.9808e-13	1.1215e-11	Nitab4.5_0000119	1527356	1528259	462	Universal stress protein A, Rossmann-like alpha/beta/alpha sandwich fold, UspA
Nitab4.5_0000125g0360	76.4927	13.5631	2.4998	1.8579e-12	4.8883e-11	Nitab4.5_0000125	1377110	1378808	738
Nitab4.5_0000130g0130	432.72	78.2635	2.4679	3.2456e-56	1.5579e-53	Nitab4.5_0000130	462592	464312	1128	Non-haem dioxygenase N-terminal domain, Isopenicillin N synthase-like, Oxoglutarate/iron-dependent dioxygenase
Nitab4.5_0000130g0140	387.286	78.1438	2.3089	7.0519e-49	2.4146e-46	Nitab4.5_0000130	426948	430583	1072	Non-haem dioxygenase N-terminal domain, Isopenicillin N synthase-like, Oxoglutarate/iron-dependent dioxygenase
Nitab4.5_0000130g0300	13.5231	2.1361	2.6878	0.0043565	0.021652	Nitab4.5_0000130	1160312	1166704	2049	Cellulose synthase
Nitab4.5_0000136g0080	0	17.3836	-6.6349	5.2664e-07	6.5795e-06	Nitab4.5_0000136	301718	304492	1737
Nitab4.5_0000136g0110	0	4.51191	-4.6894	0.0047788	0.023404	Nitab4.5_0000136	299724	301695	1521
Nitab4.5_0000136g0200	0	149.864	-9.7452	4.192e-16	1.6127e-14	Nitab4.5_0000136	643506	644239	384	Dehydrin
Nitab4.5_0000136g0420	0.941422	8.08421	-3.0888	0.010409	0.044671	Nitab4.5_0000136	1576129	1576403	234
Nitab4.5_0000137g0230	1.57489	13.0942	-3.0517	0.0010459	0.0063727	Nitab4.5_0000137	725920	726807	459	SGNH hydrolase-type esterase domain
Nitab4.5_0000138g0170	69.4192	0	8.5066	2.9101e-12	7.4545e-11	Nitab4.5_0000138	1085184	1094599	576
Nitab4.5_0000138g0180	309.614	74.4397	2.0541	2.0126e-30	2.3281e-28	Nitab4.5_0000138	1260852	1262747	1062	Zinc/iron permease, fungal/plant, Zinc/iron permease
Nitab4.5_0000140g0130	29.3602	5.47382	2.4147	2.2917e-05	0.00021177	Nitab4.5_0000140	697785	728761	633	Transcription factor, K-box, Transcription factor, MADS-box
Nitab4.5_0000142g0250	264.532	64.7656	2.0313	2.7612e-28	2.759e-26	Nitab4.5_0000142	653484	654855	1293	Galactosyl transferase
Nitab4.5_0000143g0490	24.4593	98.1053	-2.0058	2.8091e-12	7.2281e-11	Nitab4.5_0000143	1348204	1353181	1374	EF-hand domain, P-loop containing nucleoside triphosphate hydrolase, EF-hand domain pair, EPS15 homology (EH), Dynamin, GTPase domain
Nitab4.5_0000143g0610	3.17618	15.0745	-2.2527	0.0024978	0.013511	Nitab4.5_0000143	1513167	1513553	387	Cytochrome P450, E-class, group I, Cytochrome P450, Cytochrome P450, conserved site
Nitab4.5_0000151g0350	12.9775	189.997	-3.871	9.6414e-40	2.1162e-37	Nitab4.5_0000151	1529647	1530511	739	Cupredoxin, Plastocyanin-like
Nitab4.5_0000157g0360	0.950205	10.6653	-3.4905	0.0018499	0.010444	Nitab4.5_0000157	1516074	1517012	396	Major latex protein domain, Bet v I domain, START-like domain
Nitab4.5_0000159g0130	207.702	0	10.087	3.4524e-17	1.4715e-15	Nitab4.5_0000159	1164984	1167402	1158	Major facilitator superfamily domain, general substrate transporter, General substrate transporter
Nitab4.5_0000164g0230	7.38178	0.328635	4.3073	0.0050874	0.024701	Nitab4.5_0000164	1382967	1383544	267
Nitab4.5_0000165g0010	0	10.3367	-5.8875	2.912e-05	0.00026275	Nitab4.5_0000165	24447	29494	1548	Zeta toxin domain, P-loop containing nucleoside triphosphate hydrolase
Nitab4.5_0000167g0150	0.316735	5.93259	-4.1208	0.0072587	0.033218	Nitab4.5_0000167	543173	544932	810	GNAT domain, Acyl-CoA N-acyltransferase
Nitab4.5_0000170g0380	1.25817	10.6978	-3.0821	0.0023459	0.012809	Nitab4.5_0000170	919535	923439	1128	Pectin lyase fold, Pectin lyase fold/virulence factor, Pectinesterase, catalytic
Nitab4.5_0000170g0410	124.083	2.46473	5.6693	6.6126e-12	1.6188e-10	Nitab4.5_0000170	912347	913395	515	Zinc/iron permease, Zinc/iron permease, fungal/plant
Nitab4.5_0000171g0320	2.50753	15.1961	-2.591	0.0012595	0.0074838	Nitab4.5_0000171	1197638	1200069	837
Nitab4.5_0000174g0170	172.958	36.6224	2.2386	3.8315e-21	2.2671e-19	Nitab4.5_0000174	462270	463148	879
Nitab4.5_0000177g0060	2.24354	11.8361	-2.4077	0.005753	0.027328	Nitab4.5_0000177	719461	722198	777
Nitab4.5_0000178g0360	2.56029	12.0569	-2.2462	0.0061469	0.028882	Nitab4.5_0000178	1323185	1324908	1053	NAD(P)-binding domain, NAD-dependent epimerase/dehydratase
Nitab4.5_0000180g0140	909.37	217.469	2.0629	2.066e-68	1.6077e-65	Nitab4.5_0000180	829603	831462	1113	Glycoside hydrolase, family 17, Glycoside hydrolase, catalytic domain, Glycoside hydrolase, superfamily
Nitab4.5_0000187g0110	86.5932	16.4302	2.4065	4.6422e-13	1.2972e-11	Nitab4.5_0000187	458901	461060	1426	Thiolase-like, subgroup, 3-Oxoacyl-[acyl-carrier-protein (ACP)] synthase III C-terminal, Thiolase-like, Very-long-chain 3-ketoacyl-CoA synthase, FAE1/Type III polyketide synthase-like protein
Nitab4.5_0000188g0040	0	4.7584	-4.772	0.0042245	0.021122	Nitab4.5_0000188	156353	157660	1308	Domain of unknown function DUF4283, Rossmann-like alpha/beta/alpha sandwich fold
Nitab4.5_0000188g0090	3.16738	29.6319	-3.2273	8.1677e-07	9.8774e-06	Nitab4.5_0000188	357425	357889	465	DnaJ domain
Nitab4.5_0000188g0190	62.3012	6.5557	3.2463	1.1085e-12	2.984e-11	Nitab4.5_0000188	651395	651880	486	Basic-leucine zipper domain
Nitab4.5_0000188g0330	0	8.45553	-5.6024	0.00017704	0.0013245	Nitab4.5_0000188	1319294	1321112	441
Nitab4.5_0000189g0310	1.88286	13.5682	-2.8389	0.0010841	0.0065746	Nitab4.5_0000189	1366168	1371073	564	AP complex, mu/sigma subunit, Longin-like domain
Nitab4.5_0000192g0120	1.23181	8.99644	-2.8429	0.0093529	0.040955	Nitab4.5_0000192	969079	970630	774	Expansin, RlpA-like double-psi beta-barrel domain, Expansin, cellulose-binding-like domain, Barwin-like endoglucanase, Expansin/pollen allergen, DPBB domain, Expansin/Lol pI
Nitab4.5_0000198g0010	27.3188	0	7.1594	1.9022e-08	3.0079e-07	Nitab4.5_0000198	58393	59631	510	Pentatricopeptide repeat
Nitab4.5_0000200g0120	0	8.01392	-5.5171	0.00019213	0.001426	Nitab4.5_0000200	360943	363064	183
Nitab4.5_0000202g0480	130.814	10.0902	3.7032	6.8712e-25	5.4209e-23	Nitab4.5_0000202	1382648	1385690	1173	AP2/ERF domain, DNA-binding domain
Nitab4.5_0000206g0170	38.9502	277.492	-2.8329	1.6276e-40	3.7486e-38	Nitab4.5_0000206	1261836	1271992	772	Transcriptional coactivator/pterin dehydratase
Nitab4.5_0000207g0220	9.15911	1.06466	3.1324	0.0054754	0.026233	Nitab4.5_0000207	784669	787054	990	NAC domain
Nitab4.5_0000209g0220	23.0604	103.406	-2.1631	4.3383e-14	1.352e-12	Nitab4.5_0000209	888286	890706	880
Nitab4.5_0000212g0010	2.21716	3764.97	-10.73	1.1508e-84	1.8471e-81	Nitab4.5_0000212	40554	43413	1128	Bifunctional inhibitor/plant lipid transfer protein/seed storage helical domain, Plant lipid transfer protein/Par allergen
Nitab4.5_0000212g0140	1.57489	11.9765	-2.9252	0.0023391	0.012782	Nitab4.5_0000212	541846	542946	1101	Calmodulin-binding domain, plant
Nitab4.5_0000212g0330	28.5768	159.136	-2.4788	4.8971e-18	2.2397e-16	Nitab4.5_0000212	1280858	1281166	186
Nitab4.5_0000213g0170	15.9073	2.05395	2.9419	0.00053519	0.0035385	Nitab4.5_0000213	1157568	1167070	441
Nitab4.5_0000221g0020	113.578	21.4607	2.4048	1.2992e-17	5.713e-16	Nitab4.5_0000221	34294	39919	3618	HAD-like domain, P-type ATPase, cytoplasmic domain N, P-type ATPase, phosphorylation site, P-type ATPase, A domain, Cation-transporting P-type ATPase, Cation-transporting P-type ATPase, subfamily IV
Nitab4.5_0000229g0050	63.3923	0	8.3757	7.2672e-12	1.7698e-10	Nitab4.5_0000229	936830	940071	947	Probable transposase, Ptta/En/Spm, plant
Nitab4.5_0000230g0260	18.2654	0.708645	4.7195	5.9284e-05	0.00050071	Nitab4.5_0000230	1309720	1312731	633	Nucleic acid-binding, OB-fold
Nitab4.5_0000231g0210	10.7692	1.36761	2.9651	0.0028312	0.015023	Nitab4.5_0000231	491420	497295	501
Nitab4.5_0000235g0180	104.041	1.69794	5.9128	1.1362e-17	5.0218e-16	Nitab4.5_0000235	1284381	1296128	3024	von Willebrand factor, type A, Sec23/Sec24, trunk domain, Sec23/Sec24 beta-sandwich, Zinc finger, Sec23/Sec24-type, Sec23/Sec24, helical domain
Nitab4.5_0000241g0070	0	4.48453	-4.6824	0.0048718	0.023814	Nitab4.5_0000241	365615	367073	204	Protein of unknown function DUF617, plant
Nitab4.5_0000246g0110	12.8191	0.356016	5.104	0.0002696	0.0019229	Nitab4.5_0000246	419920	421931	1062
Nitab4.5_0000249g0210	2.88585	15.6171	-2.446	0.0014224	0.0083269	Nitab4.5_0000249	394042	398728	1366	Serine/threonine- / dual specificity protein kinase, catalytic domain, Protein kinase-like domain, Protein kinase domain, Protein kinase, ATP binding site, Concanavalin A-like lectin/glucanase, subgroup, Serine/threonine-protein kinase, active site
Nitab4.5_0000256g0030	67.5361	14.9239	2.1805	5.4572e-10	1.0617e-08	Nitab4.5_0000256	166454	168676	1539	Cytochrome P450, Cytochrome P450, E-class, group I, Cytochrome P450, conserved site
Nitab4.5_0000268g0050	113.138	0	9.2102	2.1712e-14	6.9607e-13	Nitab4.5_0000268	465602	467763	840	Histidine phosphatase superfamily, clade-1, Phosphoglycerate/bisphosphoglycerate mutase, active site
Nitab4.5_0000269g0010	98.8762	24.3911	2.0148	1.679e-11	3.9144e-10	Nitab4.5_0000269	22946	24319	1374
Nitab4.5_0000271g0060	0.325534	6.18416	-4.1855	0.0062523	0.029315	Nitab4.5_0000271	368206	372021	780	Galactose oxidase/kelch, beta-propeller, F-box associated interaction domain
Nitab4.5_0000272g0020	0	4.09944	-4.5555	0.0091572	0.040253	Nitab4.5_0000272	6615	9973	1461
Nitab4.5_0000272g0110	18.6612	3.14091	2.5793	0.0003811	0.0026146	Nitab4.5_0000272	732469	736754	312	Rossmann-like alpha/beta/alpha sandwich fold
Nitab4.5_0000272g0120	59.4678	4.21066	3.8354	4.4514e-12	1.1174e-10	Nitab4.5_0000272	838317	840024	375	Expansin, cellulose-binding-like domain, Expansin, Expansin/Lol pI
Nitab4.5_0000272g0130	6.0093	117.805	-4.2914	1.5717e-26	1.3966e-24	Nitab4.5_0000272	841146	843798	1646	Uncharacterised domain XH, XS domain
Nitab4.5_0000274g0130	39.1789	175.703	-2.1694	1.8086e-20	1.0152e-18	Nitab4.5_0000274	390280	392152	633	Myc-type, basic helix-loop-helix (bHLH) domain
Nitab4.5_0000280g0130	3.46655	23.6277	-2.7678	2.3239e-05	0.0002144	Nitab4.5_0000280	617676	618174	438	BRO1 domain
Nitab4.5_0000280g0140	2.86825	14.4533	-2.3402	0.0033401	0.017284	Nitab4.5_0000280	695637	699482	3468	Disease resistance protein, P-loop containing nucleoside triphosphate hydrolase, Late blight resistance protein R1, NB-ARC
Nitab4.5_0000287g0070	0	394.793	-11.141	6.0037e-21	3.524e-19	Nitab4.5_0000287	248631	252967	2190	Zinc finger, RING/FYVE/PHD-type, Zinc finger, RING-type
Nitab4.5_0000288g0120	28.1108	5.49273	2.3497	3.1289e-05	0.00028055	Nitab4.5_0000288	982046	983716	894	NAD(P)-binding domain, Short-chain dehydrogenase/reductase SDR, Glucose/ribitol dehydrogenase
Nitab4.5_0000295g0060	163.464	13.2551	3.6319	2.905e-29	3.0574e-27	Nitab4.5_0000295	513056	521498	2385	P-loop containing nucleoside triphosphate hydrolase, NB-ARC, Disease resistance protein
Nitab4.5_0000295g0070	7.65457	99.0603	-3.7028	1.1943e-19	6.3171e-18	Nitab4.5_0000295	485242	491970	3469	NB-ARC, Mannose-binding lectin, P-loop containing nucleoside triphosphate hydrolase, Disease resistance protein
Nitab4.5_0000297g0270	8.86873	1.06297	3.0848	0.0076695	0.034806	Nitab4.5_0000297	842802	844565	1266	Bulb-type lectin domain, Apple-like, S-locus glycoprotein, PAN-2 domain
Nitab4.5_0000302g0060	2.87703	1220.52	-8.7426	3.4878e-71	2.9367e-68	Nitab4.5_0000302	432991	439235	1621	Aminotransferase, class I/classII, Diaminopimelate aminotransferase, DapL, plant/Chlamydia-type, Pyridoxal phosphate-dependent transferase, major region, subdomain 2, Pyridoxal phosphate-dependent transferase, Pyridoxal phosphate-dependent transferase, major region, subdomain 1
Nitab4.5_0000309g0020	45.0124	5.27701	3.1093	2.0799e-09	3.756e-08	Nitab4.5_0000309	54410	58742	1535	Cytochrome P450, Cytochrome P450, E-class, group I, Cytochrome P450, conserved site
Nitab4.5_0000311g0010	0.316735	8.96228	-4.7198	0.0010856	0.0065808	Nitab4.5_0000311	156593	157177	585	Ribonuclease H-like domain, Ribonuclease H domain
Nitab4.5_0000312g0260	71.6181	15.1241	2.2375	2.9729e-09	5.276e-08	Nitab4.5_0000312	689039	692222	1053	L-lactate dehydrogenase, NAD(P)-binding domain, Lactate/malate dehydrogenase, C-terminal, L-lactate dehydrogenase, active site, L-lactate/malate dehydrogenase, Lactate dehydrogenase/glycoside hydrolase, family 4, C-terminal, Lactate/malate dehydrogenase, N-terminal
Nitab4.5_0000313g0020	10.4612	0	5.7751	3.8439e-05	0.00033806	Nitab4.5_0000313	654188	659269	948	NAC domain
Nitab4.5_0000314g0050	30.9879	7.24543	2.0949	3.3839e-05	0.00030121	Nitab4.5_0000314	833961	834974	888	Germin, manganese binding site, Cupin 1, RmlC-like cupin domain, Germin, RmlC-like jelly roll fold
Nitab4.5_0000326g0170	754.423	185.042	2.0273	1.482e-66	1.0572e-63	Nitab4.5_0000326	442832	448125	1482	Protein kinase domain, Protein kinase, ATP binding site, Protein kinase-like domain, Serine/threonine- / dual specificity protein kinase, catalytic domain, Serine/threonine-protein kinase, active site
Nitab4.5_0000326g0350	21.9518	1.74931	3.6609	8.9043e-06	8.9848e-05	Nitab4.5_0000326	925161	926997	1152	FAD-dependent pyridine nucleotide-disulphide oxidoreductase, Flavin monooxygenase-like
Nitab4.5_0000327g0010	0	4.81655	-4.7862	0.0038624	0.019567	Nitab4.5_0000327	70907	71323	417
Nitab4.5_0000334g0160	704.361	168.385	2.0631	8.799e-54	3.6445e-51	Nitab4.5_0000334	677071	679224	537	Protein of unknown function DUF538
Nitab4.5_0000334g0210	11.1123	2.38089	2.2069	0.01003	0.043366	Nitab4.5_0000334	708908	709999	1092	Glycosyltransferase AER61, uncharacterised
Nitab4.5_0000337g0040	161.16	22.1951	2.8625	6.6847e-25	5.2819e-23	Nitab4.5_0000337	158034	161015	2982	Transcription factor IIS, N-terminal
Nitab4.5_0000343g0060	27.5036	5.19825	2.4057	3.418e-05	0.00030408	Nitab4.5_0000343	337661	339828	1452	Cytochrome P450, Cytochrome P450, E-class, group I, Cytochrome P450, conserved site
Nitab4.5_0000344g0220	9.17671	0.65727	3.7455	0.0040086	0.020224	Nitab4.5_0000344	1081249	1083974	1359	Late embryogenesis abundant protein, LEA-3
Nitab4.5_0000351g0120	99.5624	18.3644	2.4407	1.0454e-14	3.4798e-13	Nitab4.5_0000351	325180	328114	1377	PRONE domain
Nitab4.5_0000352g0050	2.21719	15.5538	-2.8112	0.00040699	0.0027686	Nitab4.5_0000352	345215	349458	1023	BAR domain, Arfaptin homology (AH) domain/BAR domain, Src homology-3 domain
Nitab4.5_0000360g0050	50.7576	10.4428	2.2861	2.6015e-08	4.0209e-07	Nitab4.5_0000360	459163	460406	654	Protein kinase domain, Tyrosine-protein kinase, catalytic domain, Protein kinase-like domain, Serine/threonine-protein kinase, active site
Nitab4.5_0000362g0120	5.02388	26.4484	-2.3915	3.9539e-05	0.00034708	Nitab4.5_0000362	396126	402475	1008
Nitab4.5_0000363g0010	11.4115	336.136	-4.8819	9.9098e-67	7.1685e-64	Nitab4.5_0000363	64183	65138	759	Proteinase inhibitor I20, Pin2
Nitab4.5_0000363g0040	392.97	0.710338	9.1494	7.969e-19	3.9242e-17	Nitab4.5_0000363	185630	188303	966	SKI-interacting protein, SKIP, SKI-interacting protein SKIP, SNW domain
Nitab4.5_0000363g0050	42.2411	0	7.7901	3.7504e-10	7.4774e-09	Nitab4.5_0000363	180194	181042	267
Nitab4.5_0000363g0170	0	29.5176	-7.3991	5.2546e-09	8.9959e-08	Nitab4.5_0000363	449498	450991	1494	AP2/ERF domain, DNA-binding domain
Nitab4.5_0000368g0190	35.5101	5.52181	2.6824	2.7806e-07	3.645e-06	Nitab4.5_0000368	443145	448867	3204	Histidine kinase-like ATPase, ATP-binding domain, Signal transduction response regulator, receiver domain, Signal transduction histidine kinase, homodimeric domain, Signal transduction histidine kinase, core, CheY-like superfamily, Signal transduction histidine kinase EnvZ-like, dimerisation/phosphoacceptor domain, Signal transduction histidine kinase-related protein, C-terminal
Nitab4.5_0000378g0020	0	8.1475	-5.5478	0.00025148	0.0018079	Nitab4.5_0000378	68448	70642	1875
Nitab4.5_0000386g0170	6.07081	0	4.9879	0.0014839	0.0086284	Nitab4.5_0000386	478698	480526	410
Nitab4.5_0000390g0020	22.4886	4.15759	2.4368	9.2508e-05	0.00074308	Nitab4.5_0000390	123229	125754	1761	Cytochrome P450, Cytochrome P450, conserved site, Cytochrome P450, E-class, group I
Nitab4.5_0000391g0390	174.428	42.5482	2.0366	1.4937e-18	7.1364e-17	Nitab4.5_0000391	972093	976670	2385	SPX, N-terminal, EXS, C-terminal
Nitab4.5_0000393g0070	1.25816	20.3224	-4.0074	9.0425e-06	9.1045e-05	Nitab4.5_0000393	635705	675501	351
Nitab4.5_0000396g0030	122.746	16.6476	2.8844	4.2259e-21	2.4948e-19	Nitab4.5_0000396	92255	92910	402
Nitab4.5_0000402g0170	37.138	0	7.6048	1.4057e-09	2.6017e-08	Nitab4.5_0000402	604382	607671	1224	Alcohol dehydrogenase superfamily, zinc-type, NAD(P)-binding domain, GroES (chaperonin 10)-like, Polyketide synthase, enoylreductase, Alcohol dehydrogenase GroES-like, Alcohol dehydrogenase, C-terminal
Nitab4.5_0000402g0220	22.1015	4.75501	2.203	0.00069459	0.0044581	Nitab4.5_0000402	856882	859492	1126	Alcohol dehydrogenase, C-terminal, Alcohol dehydrogenase, zinc-type, conserved site, Alcohol dehydrogenase GroES-like, Alcohol dehydrogenase superfamily, zinc-type, GroES (chaperonin 10)-like, NAD(P)-binding domain, Polyketide synthase, enoylreductase
Nitab4.5_0000406g0030	8.93906	1.36761	2.6947	0.010531	0.045116	Nitab4.5_0000406	431144	432329	468
Nitab4.5_0000410g0350	2.51631	12.7399	-2.336	0.0058948	0.027914	Nitab4.5_0000410	749736	750956	1221
Nitab4.5_0000414g0110	69.0237	16.9025	2.0292	2.1181e-06	2.3978e-05	Nitab4.5_0000414	899373	901681	1653	Terpene synthase, N-terminal domain, Terpenoid cyclases/protein prenyltransferase alpha-alpha toroid, Terpenoid synthase, Terpene synthase, metal-binding domain
Nitab4.5_0000416g0250	7.02105	0.354322	4.236	0.004517	0.022324	Nitab4.5_0000416	1028374	1030649	531	Chitinase II, Glycoside hydrolase, catalytic domain, Glycoside hydrolase, superfamily, Glycoside hydrolase, family 18, catalytic domain
Nitab4.5_0000425g0170	26.9493	3.14769	3.1088	2.951e-06	3.2637e-05	Nitab4.5_0000425	393846	394449	294	Zinc finger, RING/FYVE/PHD-type, Zinc finger, RING-type
Nitab4.5_0000425g0210	20.2538	1.69624	3.5562	1.7385e-05	0.00016471	Nitab4.5_0000425	917738	918483	648	Proteinase inhibitor I3, Kunitz legume, Kunitz inhibitor ST1-like
Nitab4.5_0000427g0080	6.65158	35.9601	-2.4352	1.077e-06	1.2796e-05	Nitab4.5_0000427	568302	572601	2031	ABC-2 type transporter, P-loop containing nucleoside triphosphate hydrolase, ABC transporter, conserved site, ABC transporter-like, AAA+ ATPase domain
Nitab4.5_0000428g0250	12.8984	1.69794	2.9097	0.0020585	0.011454	Nitab4.5_0000428	768566	771136	339
Nitab4.5_0000430g0110	8.58717	0.684651	3.6357	0.0050249	0.024451	Nitab4.5_0000430	540209	541267	1059	C1-like
Nitab4.5_0000440g0170	10.7955	0.65727	3.9772	0.0016736	0.0095654	Nitab4.5_0000440	853954	856745	918	Acyl transferase/acyl hydrolase/lysophospholipase, Patatin/Phospholipase A2-related
Nitab4.5_0000445g0130	8.88629	64.2332	-2.8565	7.56e-13	2.0653e-11	Nitab4.5_0000445	850108	859514	1288	SWEET sugar transporter
Nitab4.5_0000462g0170	203.453	42.4252	2.2592	3.0759e-22	1.9921e-20	Nitab4.5_0000462	891772	895631	3600	Leucine-rich repeat, Leucine-rich repeat-containing N-terminal, type 2, Protein kinase, ATP binding site, Protein kinase domain, Protein kinase-like domain, Concanavalin A-like lectin/glucanase, subgroup, Serine/threonine- / dual specificity protein kinase, catalytic domain, Serine/threonine-protein kinase, active site, Leucine-rich repeat, typical subtype
Nitab4.5_0000469g0160	32.7916	8.01053	2.0404	3.4579e-05	0.0003071	Nitab4.5_0000469	458050	459893	642	Bifunctional inhibitor/plant lipid transfer protein/seed storage helical domain, Plant lipid transfer protein/Par allergen
Nitab4.5_0000472g0220	12.4056	1.03897	3.5778	0.00076943	0.0048697	Nitab4.5_0000472	573375	574690	1101	DNA-binding WRKY
Nitab4.5_0000476g0260	82.9334	2.07456	5.3207	5.6263e-16	2.131e-14	Nitab4.5_0000476	877982	880732	1188	IQ motif, EF-hand binding site
Nitab4.5_0000477g0200	6.66913	28.576	-2.1035	4.7933e-05	0.00041285	Nitab4.5_0000477	815416	816045	630	Kunitz inhibitor ST1-like, Proteinase inhibitor I3, Kunitz legume
Nitab4.5_0000491g0120	28.1195	135.306	-2.2647	3.1972e-19	1.6242e-17	Nitab4.5_0000491	542057	558621	1895	Phosphoesterase domain, Iron/zinc purple acid phosphatase-like C-terminal domain, Purple acid phosphatase, N-terminal, Purple acid phosphatase-like, N-terminal
Nitab4.5_0000496g0210	11.4203	2.05226	2.4652	0.0051561	0.024955	Nitab4.5_0000496	661413	662328	726
Nitab4.5_0000508g0130	62.8644	13.0462	2.263	1.5833e-09	2.9085e-08	Nitab4.5_0000508	577894	579518	777	DNA-binding WRKY
Nitab4.5_0000508g0140	67.0172	11.1704	2.5932	7.2012e-11	1.5534e-09	Nitab4.5_0000508	525956	527534	777	DNA-binding WRKY
Nitab4.5_0000508g0230	23.773	349.854	-3.8801	6.1367e-66	4.2592e-63	Nitab4.5_0000508	887240	891092	567	Bifunctional inhibitor/plant lipid transfer protein/seed storage helical domain, Plant lipid transfer protein/Par allergen
Nitab4.5_0000510g0100	28.9289	4.86793	2.5747	9.1664e-06	9.2094e-05	Nitab4.5_0000510	463120	464017	863	Leucine-rich repeat
Nitab4.5_0000512g0130	0.941422	18.9189	-4.3199	1.7092e-05	0.00016226	Nitab4.5_0000512	426775	429804	3030	Leucine-rich repeat-containing N-terminal, type 2, Leucine-rich repeat, Leucine-rich repeat, typical subtype
Nitab4.5_0000517g0070	0.307952	6.73191	-4.3134	0.0052928	0.025501	Nitab4.5_0000517	767600	768276	543
Nitab4.5_0000519g0290	201.315	46.1923	2.1211	1.637e-24	1.2474e-22	Nitab4.5_0000519	775154	781783	1263	P-loop containing nucleoside triphosphate hydrolase, Helicase, C-terminal, Transcription-repair-coupling factor domain
Nitab4.5_0000519g0310	103.548	15.3997	2.7398	7.9227e-17	3.2553e-15	Nitab4.5_0000519	768364	773597	822
Nitab4.5_0000527g0180	30.9966	6.88942	2.1664	2.05e-05	0.00019157	Nitab4.5_0000527	711074	714561	2688	WD40 repeat, WD40-repeat-containing domain, WD40/YVTN repeat-like-containing domain, WD40 repeat, conserved site
Nitab4.5_0000529g0170	3.14983	24.9834	-2.9815	4.7138e-06	5.0093e-05	Nitab4.5_0000529	727978	736818	1038	WD40-repeat-containing domain, WD40/YVTN repeat-like-containing domain
Nitab4.5_0000535g0120	12.9775	0.354322	5.1247	0.00015477	0.0011748	Nitab4.5_0000535	377760	379875	969	NAC domain
Nitab4.5_0000543g0040	2.56908	16.7331	-2.7138	0.00051962	0.0034463	Nitab4.5_0000543	177437	178042	606
Nitab4.5_0000551g0040	10.1445	1.72532	2.5533	0.0099508	0.04306	Nitab4.5_0000551	138120	139799	1680	Cupredoxin, Multicopper oxidase, type 2, Multicopper oxidase, type 1, Multicopper oxidase, type 3
Nitab4.5_0000588g0010	8.22641	39.2449	-2.2524	3.5809e-06	3.9014e-05	Nitab4.5_0000588	75235	79122	1224	Domain of unknown function DUF221, Domain of unknown function DUF4463
Nitab4.5_0000596g0010	71.733	16.134	2.1462	4.5603e-09	7.8439e-08	Nitab4.5_0000596	32533	38728	795	Aminotransferase-like, plant mobile domain
Nitab4.5_0000604g0110	23.5355	102.942	-2.1307	7.0957e-13	1.9457e-11	Nitab4.5_0000604	559502	568056	1053	HSP20-like chaperone, Alpha crystallin/Hsp20 domain
Nitab4.5_0000608g0020	6.67795	33.6853	-2.3371	3.8932e-06	4.2167e-05	Nitab4.5_0000608	275879	281674	684
Nitab4.5_0000625g0030	36.3988	155.646	-2.0961	1.531e-19	8.0076e-18	Nitab4.5_0000625	90397	98731	873	N-lysine methyltransferase See1-like
Nitab4.5_0000628g0130	12.4496	70.7612	-2.5141	7.0538e-11	1.5241e-09	Nitab4.5_0000628	604543	606382	1509	UDP-glucuronosyl/UDP-glucosyltransferase
Nitab4.5_0000628g0150	0.316735	6.19968	-4.1883	0.0079651	0.035923	Nitab4.5_0000628	702242	703883	1416	Major facilitator superfamily domain, general substrate transporter, Major facilitator superfamily domain, Major facilitator superfamily
Nitab4.5_0000643g0060	7.32025	0.356016	4.2973	0.0053955	0.02592	Nitab4.5_0000643	358568	360355	1788	Cullin repeat-like-containing domain, Exocyst complex protein Exo70
Nitab4.5_0000660g0010	0	67.0488	-8.5826	1.9873e-12	5.2075e-11	Nitab4.5_0000660	175391	177106	1716	Ubiquitin-associated/translation elongation factor EF1B, N-terminal, eukaryote, P-loop containing nucleoside triphosphate hydrolase, ATPase, AAA-type, core, AAA+ ATPase domain, Ubiquitin-associated domain/translation elongation factor EF-Ts, N-terminal, DNA polymerase III, clamp loader complex, gamma/delta/delta subunit, C-terminal, UBA-like, MgsA AAA+ ATPase C-terminal
Nitab4.5_0000660g0040	0.316735	18.1247	-5.7325	1.3008e-05	0.00012651	Nitab4.5_0000660	364546	367696	999	SGNH hydrolase-type esterase domain, Lipase, GDSL
Nitab4.5_0000673g0190	1.30214	43.0104	-5.0806	5.2244e-10	1.0179e-08	Nitab4.5_0000673	706278	709077	1356	Multicopper oxidase, type 3, Multicopper oxidase, copper-binding site, Multicopper oxidase, type 2, Cupredoxin, Multicopper oxidase, type 1, Laccase
Nitab4.5_0000680g0110	13.6198	0.682957	4.3019	0.00035224	0.0024385	Nitab4.5_0000680	475604	477578	1329	Late embryogenesis abundant protein, LEA-3
Nitab4.5_0000681g0030	0	128.514	-9.5228	2.1947e-15	7.8769e-14	Nitab4.5_0000681	107138	123796	1395
Nitab4.5_0000681g0060	0	13.6162	-6.2813	4.2158e-06	4.5336e-05	Nitab4.5_0000681	124476	143949	495	Ribosomal protein L5 domain, Ribosomal protein L5
Nitab4.5_0000681g0070	0	24.6135	-7.1374	2.5835e-08	3.9943e-07	Nitab4.5_0000681	292302	292784	483	Powdery mildew resistance protein, RPW8 domain
Nitab4.5_0000681g0080	0	1153.37	-12.688	6.8688e-27	6.3222e-25	Nitab4.5_0000681	296621	299542	1289	Peptidase C1A, papain C-terminal, Cysteine peptidase, histidine active site, Proteinase inhibitor I29, cathepsin propeptide, Peptidase C1A, papain, Cysteine peptidase, asparagine active site, Cysteine peptidase, cysteine active site
Nitab4.5_0000681g0130	0	72.4919	-8.697	8.0056e-13	2.1824e-11	Nitab4.5_0000681	461769	462233	465	Peptidase C1A, papain, Proteinase inhibitor I29, cathepsin propeptide
Nitab4.5_0000681g0160	0	51.3649	-8.2003	2.6793e-11	6.1052e-10	Nitab4.5_0000681	497706	499233	1185	Lipase, class 3
Nitab4.5_0000681g0220	0.307952	263.696	-9.5978	6.9704e-16	2.6208e-14	Nitab4.5_0000681	735226	741858	1080	LPPG:FO 2-phospho-L-lactate transferase CofD/UPF0052
Nitab4.5_0000681g0230	0	101.948	-9.1886	2.4204e-14	7.726e-13	Nitab4.5_0000681	743004	748094	822	LPPG:FO 2-phospho-L-lactate transferase CofD/UPF0052
Nitab4.5_0000688g0040	33.7769	1.77331	4.2824	3.1187e-08	4.7586e-07	Nitab4.5_0000688	131985	136934	1509	Protein kinase-like domain, Protein kinase domain, Serine/threonine- / dual specificity protein kinase, catalytic domain, Protein kinase, ATP binding site
Nitab4.5_0000697g0230	49.5785	6.31768	2.9851	2.0437e-09	3.696e-08	Nitab4.5_0000697	702065	704158	450	Glycine rich protein
Nitab4.5_0000707g0010	4.7775	31.4244	-2.7233	3.8794e-06	4.2027e-05	Nitab4.5_0000707	59380	61689	2310	Peptidase S8/S53 domain, Proteinase inhibitor I9, Peptidase S8, subtilisin, Ser-active site, Peptidase S8, subtilisin, His-active site, Peptidase S8, subtilisin-related
Nitab4.5_0000728g0010	4.10882	36.97	-3.1682	9.9899e-09	1.6482e-07	Nitab4.5_0000728	1560	2161	432	Acyl transferase/acyl hydrolase/lysophospholipase
Nitab4.5_0000729g0130	38.6072	155.225	-2.0065	8.198e-19	4.0253e-17	Nitab4.5_0000729	292636	297839	1806	STAS domain, Sulphate transporter, Sulphate anion transporter, conserved site
Nitab4.5_0000732g0120	6.94192	27.917	-2.0021	0.00016105	0.0012182	Nitab4.5_0000732	520659	523257	717	Dienelactone hydrolase
Nitab4.5_0000742g0180	80.7692	9.65879	3.0623	6.6096e-15	2.2511e-13	Nitab4.5_0000742	504875	509244	633	Homeobox domain, Leucine zipper, homeobox-associated, Homeodomain-like, Homeobox, conserved site
Nitab4.5_0000743g0010	155.027	37.3483	2.0528	6.2582e-19	3.1115e-17	Nitab4.5_0000743	63720	67062	657	Protein kinase domain, Serine/threonine- / dual specificity protein kinase, catalytic domain, Protein kinase, ATP binding site, Protein kinase-like domain
Nitab4.5_0000743g0040	14.2358	1.06466	3.7706	0.00030299	0.0021326	Nitab4.5_0000743	103902	119570	10440	P-loop containing nucleoside triphosphate hydrolase, Leucine-rich repeat, typical subtype, Leucine-rich repeat, cysteine-containing subtype, Disease resistance protein, NB-ARC
Nitab4.5_0000762g0010	70.5715	13.3491	2.3933	3.3568e-11	7.5155e-10	Nitab4.5_0000762	86512	89159	921	Xyloglucan endotransglucosylase/hydrolase, Xyloglucan endo-transglycosylase, C-terminal, Glycoside hydrolase, family 16, active site, Concanavalin A-like lectin/glucanase, subgroup, Concanavalin A-like lectin/glucanases superfamily, Glycoside hydrolase, family 16
Nitab4.5_0000762g0100	13.3734	2.43566	2.4605	0.0042986	0.021437	Nitab4.5_0000762	310411	322852	1458	Aminotransferase-like, plant mobile domain
Nitab4.5_0000787g0090	0	6.6943	-5.2548	0.00076477	0.004845	Nitab4.5_0000787	107348	116458	2508	ATP-grasp fold, subdomain 2, Phosphoribosylglycinamide synthetase, N-terminal, Pre-ATP-grasp domain, Phosphoribosylglycinamide synthetase, ATP-grasp (A) domain, MULE transposase domain
Nitab4.5_0000791g0050	0	6.72168	-5.2601	0.0009495	0.0058543	Nitab4.5_0000791	237741	239660	1920	Leucine-rich repeat, typical subtype, Leucine rich repeat 4, Leucine-rich repeat, Leucine-rich repeat-containing N-terminal, type 2
Nitab4.5_0000805g0090	9.77497	1.31454	2.8479	0.0085503	0.038103	Nitab4.5_0000805	700751	706049	1821	Aminotransferase, class V/Cysteine desulfurase, Pyridoxal phosphate-dependent transferase, major region, subdomain 2, Pyridoxal phosphate-dependent transferase, major region, subdomain 1, Pyridoxal phosphate-dependent transferase
Nitab4.5_0000806g0060	0	216.209	-10.273	6.7017e-18	3.0219e-16	Nitab4.5_0000806	176392	186078	729	High mobility group box domain, DNA-binding pseudobarrel domain
Nitab4.5_0000806g0090	9.07978	169.395	-4.2249	0.00041076	0.0027913	Nitab4.5_0000806	304483	308601	1474	Cytochrome P450, conserved site, Cytochrome P450, E-class, group I, Cytochrome P450
Nitab4.5_0000807g0070	2.20836	11.7077	-2.4047	0.007964	0.035921	Nitab4.5_0000807	353245	356794	1344	Cytochrome P450, Cytochrome P450, E-class, group I, Cytochrome P450, conserved site
Nitab4.5_0000814g0020	271.253	65.0311	2.0568	2.1307e-25	1.7622e-23	Nitab4.5_0000814	95857	96764	735	Phloem protein 2-like
Nitab4.5_0000814g0030	1.56612	14.5267	-3.2025	0.00035854	0.0024771	Nitab4.5_0000814	340079	340450	372	Auxin-induced protein, ARG7
Nitab4.5_0000826g0160	5.78047	32.9885	-2.523	9.2173e-06	9.2533e-05	Nitab4.5_0000826	464004	467463	1026	Phosphoesterase domain, Phosphoesterase At2g46880
Nitab4.5_0000840g0040	94.811	21.579	2.1395	4.4055e-11	9.7151e-10	Nitab4.5_0000840	371792	372160	369
Nitab4.5_0000841g0070	33.2138	6.37758	2.3573	2.5696e-05	0.00023466	Nitab4.5_0000841	438052	440851	1542	Ammonium transporter, Ammonium transporter AmtB-like domain, Ammonium transporter, conserved site
Nitab4.5_0000842g0040	47.4142	10.2048	2.2018	1.0731e-06	1.2755e-05	Nitab4.5_0000842	136073	137389	1317
Nitab4.5_0000848g0010	25.6911	5.95997	2.1187	0.00016577	0.0012506	Nitab4.5_0000848	40419	45171	937	Thioredoxin-like fold, Glutathione S-transferase, N-terminal, Glutathione S-transferase, C-terminal-like
Nitab4.5_0000850g0030	6.31726	0.328635	4.0866	0.0081572	0.036606	Nitab4.5_0000850	83103	85837	849	Pectinesterase, active site, Pectin lyase fold, Pectin lyase fold/virulence factor, Pectinesterase, catalytic
Nitab4.5_0000858g0060	12.0362	0.712032	4.1135	0.00084917	0.0053089	Nitab4.5_0000858	293286	294716	1431	UDP-glucuronosyl/UDP-glucosyltransferase
Nitab4.5_0000859g0350	0	8.23473	-5.5607	0.00015544	0.0011794	Nitab4.5_0000859	633004	637543	977	High mobility group box domain, YABBY protein
Nitab4.5_0000860g0080	5.68373	0.356016	3.9343	0.010714	0.045742	Nitab4.5_0000860	409640	411554	804	Nucleotide-diphospho-sugar transferase
Nitab4.5_0000866g0010	33.3544	2.07964	4.005	2.8482e-08	4.368e-07	Nitab4.5_0000866	8558	9854	828
Nitab4.5_0000867g0070	5.77166	0.354322	3.9522	0.01188	0.04977	Nitab4.5_0000867	388925	389119	183
Nitab4.5_0000895g0030	2.51633	18.1676	-2.8429	0.00021471	0.0015762	Nitab4.5_0000895	153943	157100	932
Nitab4.5_0000900g0150	1.90921	34.8423	-4.1936	1.7002e-08	2.7044e-07	Nitab4.5_0000900	564574	565577	518	Carboxypeptidase A inhibitor-like
Nitab4.5_0000902g0340	56.0544	12.9451	2.1038	9.1921e-07	1.1043e-05	Nitab4.5_0000902	591947	598056	558	Transcription factor, MADS-box, Transcription factor, K-box
Nitab4.5_0000908g0050	0	4.15251	-4.5706	0.0077441	0.035101	Nitab4.5_0000908	278416	279487	495	Myc-type, basic helix-loop-helix (bHLH) domain
Nitab4.5_0000916g0160	18.0455	3.11692	2.5347	0.00037427	0.0025753	Nitab4.5_0000916	501120	520139	2502	HAD-like domain, P-type ATPase, A domain, Cation-transporting P-type ATPase, C-terminal, P-type ATPase, transmembrane domain
Nitab4.5_0000943g0100	0.316735	8.68841	-4.6726	0.0011966	0.0071596	Nitab4.5_0000943	535279	536307	1029	Pentatricopeptide repeat
Nitab4.5_0000946g0010	28.0669	7.07431	2.0052	0.00048918	0.0032667	Nitab4.5_0000946	30422	31874	1308	Cytochrome P450, Cytochrome P450, E-class, group I
Nitab4.5_0000948g0280	11.693	2.43566	2.2689	0.0095254	0.041551	Nitab4.5_0000948	519771	524108	399
Nitab4.5_0000958g0020	18.2215	2.38089	2.9221	0.00020964	0.0015421	Nitab4.5_0000958	225400	226503	816	Myb domain, Homeodomain-like, SANT/Myb domain
Nitab4.5_0000960g0140	49.4554	6.20646	2.9908	3.1379e-10	6.3027e-09	Nitab4.5_0000960	443131	451698	585
Nitab4.5_0000960g0200	22.647	3.9094	2.5576	0.00033359	0.0023251	Nitab4.5_0000960	491719	492876	846
Nitab4.5_0000963g0100	33.3283	5.19487	2.6848	2.0958e-06	2.3751e-05	Nitab4.5_0000963	605011	609080	468	Cytochrome b-c1 complex subunit 9
Nitab4.5_0000965g0040	21.9518	3.44725	2.6661	7.0997e-05	0.00058775	Nitab4.5_0000965	396509	398742	1590	UDP-glucuronosyl/UDP-glucosyltransferase
Nitab4.5_0000970g0040	31.4188	5.90521	2.4147	6.2336e-06	6.4679e-05	Nitab4.5_0000970	84292	85925	1515	Cytochrome P450, Cytochrome P450, conserved site, Cytochrome P450, E-class, group I
Nitab4.5_0000970g0170	0.959021	15.564	-4.0319	9.5138e-05	0.0007614	Nitab4.5_0000970	682016	683209	381	Mitochondrial import inner membrane translocase subunit Tim16
Nitab4.5_0000980g0290	1237.81	204.217	2.6011	1.898e-119	9.7482e-116	Nitab4.5_0000980	551677	553673	558
Nitab4.5_0000981g0020	26.8349	1.69624	3.9626	1.3031e-06	1.528e-05	Nitab4.5_0000981	233693	237656	654
Nitab4.5_0000986g0020	29.0785	6.33998	2.2127	7.1447e-05	0.000591	Nitab4.5_0000986	328524	330954	1671	Cytochrome P450, Cytochrome P450, conserved site, Cytochrome P450, E-class, group I
Nitab4.5_0001027g0100	1.61009	20.8498	-3.712	1.2417e-05	0.00012122	Nitab4.5_0001027	125954	128399	198
Nitab4.5_0001031g0230	4.144	0	4.4376	0.0091059	0.040086	Nitab4.5_0001031	387611	390678	717	Cystinosin/ERS1p repeat, Lysosomal cystine transporter
Nitab4.5_0001049g0020	19.9635	91.712	-2.2003	5.1495e-13	1.4327e-11	Nitab4.5_0001049	38975	39992	201
Nitab4.5_0001049g0030	0.316735	58.4719	-7.4245	1.2849e-09	2.3918e-08	Nitab4.5_0001049	37966	38961	219
Nitab4.5_0001057g0100	126.811	22.8882	2.4728	9.2761e-20	4.9731e-18	Nitab4.5_0001057	314948	331462	2577	Pleckstrin homology domain, Dynamin GTPase effector, Dynamin central domain, GTPase effector domain, GED, Dynamin, GTPase domain, Dynamin, GTPase region, conserved site, Dynamin superfamily, Pleckstrin homology-like domain, P-loop containing nucleoside triphosphate hydrolase
Nitab4.5_0001073g0070	12.3615	0	6.0161	3.0682e-05	0.0002754	Nitab4.5_0001073	402069	409038	1629	Cytochrome P450, Cytochrome P450, conserved site, Cytochrome P450, E-class, group I
Nitab4.5_0001073g0090	31.6477	6.1294	2.3546	9.0118e-06	9.0754e-05	Nitab4.5_0001073	393084	395827	1464	Cytochrome P450, Cytochrome P450, E-class, group I, Cytochrome P450, conserved site
Nitab4.5_0001085g0060	15.2739	0.328635	5.3582	6.2613e-05	0.0005252	Nitab4.5_0001085	199526	200884	1359	Putative S-adenosyl-L-methionine-dependent methyltransferase
Nitab4.5_0001087g0040	7.92732	35.8043	-2.1782	4.9439e-06	5.2398e-05	Nitab4.5_0001087	266530	267889	459	Pyruvate/Phosphoenolpyruvate kinase-like domain
Nitab4.5_0001088g0170	5.05909	20.9266	-2.0501	0.0013265	0.0078317	Nitab4.5_0001088	515469	516065	597	AP2/ERF domain, DNA-binding domain
Nitab4.5_0001094g0010	32.5979	6.61385	2.3071	5.7844e-06	6.0494e-05	Nitab4.5_0001094	39069	44830	1545	Protein kinase-like domain, Glycoside hydrolase, superfamily, Serine/threonine-protein kinase, active site, Protein kinase domain, Glycoside hydrolase, catalytic domain, Chitinase II, Glycoside hydrolase, family 18, catalytic domain
Nitab4.5_0001095g0070	4.06486	17.3938	-2.0863	0.0034632	0.017837	Nitab4.5_0001095	195229	201637	735	Domain of unknown function DUF640
Nitab4.5_0001098g0020	429.526	66.0305	2.7012	4.9807e-61	2.9745e-58	Nitab4.5_0001098	298432	300991	2007	Oligopeptide transporter, OPT superfamily
Nitab4.5_0001117g0070	0.307952	10.1209	-4.8916	0.00055686	0.003662	Nitab4.5_0001117	375969	378853	1203	Transcription factor MYC/MYB N-terminal, Myc-type, basic helix-loop-helix (bHLH) domain
Nitab4.5_0001119g0120	10.5492	69.0362	-2.7194	3.5703e-12	9.0554e-11	Nitab4.5_0001119	591840	596269	2688	EEIG1/EHBP1 N-terminal domain
Nitab4.5_0001131g0010	300.604	1288.17	-2.1003	3.3444e-96	7.4683e-93	Nitab4.5_0001131	70502	82859	3720	Armadillo-like helical, Armadillo-type fold, Helicase, superfamily 1/2, ATP-binding domain, P-loop containing nucleoside triphosphate hydrolase, Domain of unknown function DUF3535, SNF2-related
Nitab4.5_0001133g0020	5.07661	46.1802	-3.1902	2.334e-09	4.1943e-08	Nitab4.5_0001133	158926	160532	975	BURP domain
Nitab4.5_0001139g0020	7.63697	0.356016	4.3582	0.0031895	0.016611	Nitab4.5_0001139	108099	114774	3564	WD40 repeat, Zinc finger, RING/FYVE/PHD-type, WD40/YVTN repeat-like-containing domain, U box domain, WD40-repeat-containing domain, Armadillo-type fold
Nitab4.5_0001146g0240	5.2967	0	4.7974	0.0037977	0.019295	Nitab4.5_0001146	607806	610695	1062	Domain of unknown function DUF4283
Nitab4.5_0001146g0250	19.4003	4.84224	2.0008	0.0018026	0.010203	Nitab4.5_0001146	508465	527640	249
Nitab4.5_0001147g0060	284.829	24.2422	3.5554	1.1907e-51	4.5979e-49	Nitab4.5_0001147	449907	453364	1467	Beta-lactamase-like
Nitab4.5_0001163g0030	0	185.569	-10.052	3.8333e-17	1.6284e-15	Nitab4.5_0001163	177506	177949	444	Histone H2B, Histone-fold, Histone core
Nitab4.5_0001180g0080	2.16445	11.4544	-2.3834	0.0085241	0.03801	Nitab4.5_0001180	232827	233267	441
Nitab4.5_0001182g0020	2.22598	40.4979	-4.1903	6.1657e-10	1.1927e-08	Nitab4.5_0001182	79634	81032	540	Cytochrome P450, Cytochrome P450, E-class, group I
Nitab4.5_0001232g0030	106.213	22.5869	2.2366	2.9808e-13	8.5052e-12	Nitab4.5_0001232	124676	125025	240
Nitab4.5_0001244g0020	82.291	12.9965	2.6524	6.0447e-14	1.8502e-12	Nitab4.5_0001244	60853	61791	939	Protein BYPASS-related
Nitab4.5_0001251g0020	0	38.1289	-7.7689	4.7649e-10	9.3477e-09	Nitab4.5_0001251	118715	124029	375
Nitab4.5_0001261g0030	17.2449	3.12031	2.471	0.0016094	0.0092519	Nitab4.5_0001261	581582	591078	1761	Mlo-related protein
Nitab4.5_0001262g0020	4.42559	34.3872	-2.9551	9.7387e-08	1.3717e-06	Nitab4.5_0001262	446519	447013	495	Transcription factor, MADS-box
Nitab4.5_0001267g0140	2.84186	14.9189	-2.3889	0.0016907	0.0096504	Nitab4.5_0001267	584425	586477	1491	F-box domain
Nitab4.5_0001268g0030	26.2104	6.23384	2.0738	0.00024767	0.0017848	Nitab4.5_0001268	246566	248441	486
Nitab4.5_0001284g0030	3.17617	266.016	-6.3928	1.2778e-39	2.7927e-37	Nitab4.5_0001284	1922	4378	1305	UBX, UAS, Thioredoxin-like fold
Nitab4.5_0001288g0050	53.4147	7.30358	2.8745	9.0158e-10	1.7125e-08	Nitab4.5_0001288	32270	32679	330	Zinc finger, GRF-type
Nitab4.5_0001288g0110	6.58122	0.328635	4.1479	0.0063413	0.029667	Nitab4.5_0001288	337555	339236	1656	Leucine-rich repeat
Nitab4.5_0001293g0020	0.615904	15.5829	-4.6263	0.00010579	0.00083704	Nitab4.5_0001293	33799	35844	2046	SRA-YDG, Histone H3-K9 methyltransferase, plant, Pre-SET domain, PUA-like domain, Pre-SET zinc-binding sub-group, Post-SET domain, SET domain
Nitab4.5_0001310g0060	161.361	18.7512	3.1085	5.49e-25	4.392e-23	Nitab4.5_0001310	313264	316241	309	Transcriptional coactivator p15 (PC4), ssDNA-binding transcriptional regulator
Nitab4.5_0001312g0040	162.673	7.49701	4.4217	2.0927e-33	2.9939e-31	Nitab4.5_0001312	293718	317387	2316	P-loop containing nucleoside triphosphate hydrolase, RHD3/Sey1
Nitab4.5_0001339g0140	0.307952	9.19664	-4.7602	0.0010726	0.0065128	Nitab4.5_0001339	522558	525141	321	Regulator of chromosome condensation 1/beta-lactamase-inhibitor protein II, Regulator of chromosome condensation, RCC1
Nitab4.5_0001341g0040	4.42554	21.4283	-2.2745	0.00042069	0.0028506	Nitab4.5_0001341	221691	222251	561	Non-haem dioxygenase N-terminal domain, Isopenicillin N synthase-like
Nitab4.5_0001356g0070	503.397	91.5288	2.4581	1.8119e-63	1.1931e-60	Nitab4.5_0001356	184121	185310	750	LURP1-like domain, Tubby C-terminal-like domain
Nitab4.5_0001356g0100	216.958	39.0942	2.4725	5.7625e-31	6.9967e-29	Nitab4.5_0001356	269880	270916	588	LURP1-like domain, Tubby C-terminal-like domain
Nitab4.5_0001357g0030	2.8155	12.6885	-2.1652	0.0066525	0.030887	Nitab4.5_0001357	135904	138206	918	Domain of unknown function DUF3700
Nitab4.5_0001387g0050	4.75111	26.9552	-2.505	1.0321e-05	0.00010255	Nitab4.5_0001387	158679	159998	345	Inosine/uridine-preferring nucleoside hydrolase domain
Nitab4.5_0001401g0120	15.7755	2.46473	2.6951	0.0011679	0.007015	Nitab4.5_0001401	365657	367341	1078	Oxoglutarate/iron-dependent dioxygenase, Isopenicillin N synthase-like, Non-haem dioxygenase N-terminal domain
Nitab4.5_0001401g0190	6.00043	48.8349	-3.0239	6.7084e-09	1.1304e-07	Nitab4.5_0001401	548882	549407	198	Zinc finger, DPH-type
Nitab4.5_0001409g0140	38.6247	249.722	-2.6923	1.6777e-40	3.8468e-38	Nitab4.5_0001409	194349	208745	1493	Glycosyl transferase, family 14
Nitab4.5_0001413g0010	5.93896	0	4.9619	0.0018463	0.010426	Nitab4.5_0001413	47692	48672	981	Protein of unknown function DUF1645, plant
Nitab4.5_0001423g0110	13.5671	2.43227	2.4852	0.0022562	0.012412	Nitab4.5_0001423	355074	355349	276	Protein of unknown function DUF679
Nitab4.5_0001432g0020	84.2443	5.13672	4.0241	4.0611e-18	1.869e-16	Nitab4.5_0001432	76736	77852	690	Transcription factor, TCP, Transcription factor TCP subgroup
Nitab4.5_0001439g0010	86.0479	15.1275	2.5028	4.0631e-14	1.2694e-12	Nitab4.5_0001439	163852	164252	294
Nitab4.5_0001440g0060	21.2305	4.91761	2.1222	0.00086011	0.0053663	Nitab4.5_0001440	374247	377964	852	SIAH-type domain, Zinc finger, SIAH-type, E3 ubiquitin-protein ligase SINA like, TRAF-like, Seven-in-absentia protein, TRAF-like domain
Nitab4.5_0001460g0010	68.425	945.983	-3.7855	4.109e-152	3.0149e-148	Nitab4.5_0001460	62021	73731	2526	V-type ATPase, V0 complex, subunit 116kDa, ATPase, V0 complex, subunit 116kDa, eukaryotic
Nitab4.5_0001472g0070	5.59583	24.8738	-2.1398	0.00066633	0.0042934	Nitab4.5_0001472	346093	347348	201	Basic-leucine zipper domain
Nitab4.5_0001476g0060	120.572	7.82225	3.929	1.3203e-21	8.073e-20	Nitab4.5_0001476	167424	167657	234	Blue (type 1) copper domain, Cupredoxin, Blue (type 1) copper protein, Plastocyanin
Nitab4.5_0001478g0110	20.1484	4.83716	2.0594	0.0013077	0.007727	Nitab4.5_0001478	296319	296859	351
Nitab4.5_0001492g0040	0.316735	11.7881	-5.1134	0.00020158	0.001489	Nitab4.5_0001492	181903	182535	465	O-methyltransferase, family 3
Nitab4.5_0001493g0040	78.974	0.356016	7.7305	1.9627e-10	4.0402e-09	Nitab4.5_0001493	431428	434431	1152	Cytochrome P450, E-class, group I, Cytochrome P450, Cytochrome P450, conserved site
Nitab4.5_0001497g0030	22.3392	5.44983	2.0264	0.002458	0.013326	Nitab4.5_0001497	181288	182601	1314	Protein kinase, ATP binding site, NAF domain, Protein kinase-like domain, Protein kinase domain, Serine/threonine- / dual specificity protein kinase, catalytic domain, Serine/threonine-protein kinase, active site, NAF/FISL domain
Nitab4.5_0001497g0060	57.4798	14.0202	2.0281	6.3469e-07	7.8209e-06	Nitab4.5_0001497	183546	187870	1413
Nitab4.5_0001521g0050	58.5265	10.0114	2.5445	1.0247e-09	1.9328e-08	Nitab4.5_0001521	389344	391077	651
Nitab4.5_0001525g0020	15.529	2.43396	2.6784	0.000729	0.0046517	Nitab4.5_0001525	112420	113996	1518	P-loop containing nucleoside triphosphate hydrolase, AAA-type ATPase, N-terminal domain, ATPase, AAA-type, core, ATPase, AAA-type, conserved site, AAA+ ATPase domain
Nitab4.5_0001525g0070	75.6394	13.8867	2.449	1.345e-12	3.5941e-11	Nitab4.5_0001525	457020	459267	1316	SAM dependent carboxyl methyltransferase
Nitab4.5_0001552g0080	7.72487	0.328635	4.3722	0.0040928	0.020568	Nitab4.5_0001552	234145	238682	897	NAC domain
Nitab4.5_0001552g0140	9.70464	40.9751	-2.0695	2.8404e-05	0.00025679	Nitab4.5_0001552	483343	487929	991	Reticulon
Nitab4.5_0001564g0040	4.17918	0	4.4479	0.011021	0.046843	Nitab4.5_0001564	341413	347221	900	DNA-directed RNA polymerase, RpoA/D/Rpb3-type, DNA-directed RNA polymerase, insert domain, DNA-directed RNA polymerase, RBP11-like dimerisation domain
Nitab4.5_0001571g0060	0	41.6428	-7.8957	1.9555e-10	4.027e-09	Nitab4.5_0001571	458164	460664	213
Nitab4.5_0001571g0100	1.30214	31.9208	-4.6487	5.3697e-08	7.8886e-07	Nitab4.5_0001571	446765	458137	570	Peptidase S10, serine carboxypeptidase, Peptidase S10, serine carboxypeptidase, active site
Nitab4.5_0001603g0010	503.873	104.763	2.2632	2.1961e-54	9.4782e-52	Nitab4.5_0001603	60932	64252	1383	AP2/ERF domain, DNA-binding domain
Nitab4.5_0001634g0010	0	14.9462	-6.417	2.0169e-06	2.2913e-05	Nitab4.5_0001634	24548	26332	1785	Major facilitator superfamily domain, general substrate transporter, Nodulin-like
Nitab4.5_0001634g0060	11.517	0.682957	4.059	0.0017902	0.010141	Nitab4.5_0001634	404210	405948	984	Myc-type, basic helix-loop-helix (bHLH) domain
Nitab4.5_0001646g0070	4.51352	0	4.5586	0.00971	0.042217	Nitab4.5_0001646	450116	450661	546
Nitab4.5_0001647g0090	9.14153	0.356016	4.6204	0.0011539	0.0069373	Nitab4.5_0001647	398028	409546	3024	NAD(P)-binding domain, Short-chain dehydrogenase/reductase SDR, Lipase, GDSL, active site, Glucose/ribitol dehydrogenase, SGNH hydrolase-type esterase domain, Lipase, GDSL
Nitab4.5_0001650g0170	8.58717	38.9469	-2.1863	1.7694e-06	2.0308e-05	Nitab4.5_0001650	407910	411098	1905	Pentatricopeptide repeat, Tetratricopeptide-like helical
Nitab4.5_0001671g0140	27.882	3.44047	3.0132	4.0704e-06	4.3883e-05	Nitab4.5_0001671	413980	418091	1884	Serine/threonine- / dual specificity protein kinase, catalytic domain, Protein kinase-like domain, Serine/threonine-protein kinase, active site, Protein kinase domain, Concanavalin A-like lectin/glucanase, subgroup, Wall-associated receptor kinase galacturonan-binding domain
Nitab4.5_0001672g0010	446.191	2327.57	-2.3828	1.5414e-174	1.5833e-170	Nitab4.5_0001672	55742	60081	1124	Ran GTPase, Small GTPase superfamily, P-loop containing nucleoside triphosphate hydrolase, Small GTP-binding protein domain, Small GTPase superfamily, Rab type, Small GTPase superfamily, Ras type, Small GTPase superfamily, Rho type
Nitab4.5_0001672g0050	122.64	26.3869	2.2089	8.9565e-16	3.3334e-14	Nitab4.5_0001672	127002	131396	1425	Cytochrome P450, Cytochrome P450, conserved site, Cytochrome P450, E-class, group I
Nitab4.5_0001688g0020	7.79546	0.712032	3.4863	0.011752	0.049324	Nitab4.5_0001688	72433	75563	969	Myc-type, basic helix-loop-helix (bHLH) domain
Nitab4.5_0001693g0130	15.2299	65.9669	-2.1172	1.1515e-09	2.156e-08	Nitab4.5_0001693	488602	497175	1857	NADP-dependent oxidoreductase domain, Aldo/keto reductase
Nitab4.5_0001736g0010	25.4714	4.51022	2.5024	4.9566e-05	0.00042485	Nitab4.5_0001736	25112	25792	681	GNAT domain, Acyl-CoA N-acyltransferase
Nitab4.5_0001740g0080	13.5143	54.3586	-2.0021	2.1239e-07	2.834e-06	Nitab4.5_0001740	120659	126631	1359	Myc-type, basic helix-loop-helix (bHLH) domain
Nitab4.5_0001740g0130	10.0742	190.379	-4.233	2.6101e-40	5.9054e-38	Nitab4.5_0001740	357991	362533	2109	P-loop containing nucleoside triphosphate hydrolase, Disease resistance protein, NB-ARC
Nitab4.5_0001740g0140	0	13.2568	-6.2429	4.9897e-06	5.285e-05	Nitab4.5_0001740	334719	338555	498
Nitab4.5_0001761g0030	32.5979	145.14	-2.1546	9.4231e-20	5.0466e-18	Nitab4.5_0001761	177215	178745	627
Nitab4.5_0001773g0020	0	14.5216	-6.3769	2.1576e-06	2.4386e-05	Nitab4.5_0001773	95550	149079	983	Serine-threonine/tyrosine-protein kinase catalytic domain, Protein kinase-like domain, Protein kinase domain
Nitab4.5_0001788g0090	12.0273	2.07964	2.5341	0.0035818	0.018365	Nitab4.5_0001788	223166	223720	309	Cytochrome c oxidase, subunit III, Cytochrome c oxidase, subunit III, 4-helical bundle, Cytochrome c/ubiquinol oxidase subunit III
Nitab4.5_0001789g0080	0	3.79818	-4.4425	0.011165	0.047322	Nitab4.5_0001789	213063	216974	252	Aquaporin-like, Major intrinsic protein
Nitab4.5_0001793g0020	8.89511	0.985905	3.1202	0.0073791	0.033667	Nitab4.5_0001793	172897	175419	1413	Multi antimicrobial extrusion protein
Nitab4.5_0001810g0050	134.623	12.822	3.3941	3.2695e-26	2.851e-24	Nitab4.5_0001810	378499	381099	1172	Triose-phosphate transporter domain
Nitab4.5_0001811g0010	3.11465	13.3218	-2.0882	0.0097706	0.042419	Nitab4.5_0001811	50145	51953	423	Leucine-rich repeat-containing N-terminal, type 2
Nitab4.5_0001825g0020	73.9939	554.918	-2.9091	1.8465e-79	2.1074e-76	Nitab4.5_0001825	466087	471222	2037	Domain of unknown function DUF4210
Nitab4.5_0001846g0040	197.32	45.8295	2.1027	5.4063e-23	3.6777e-21	Nitab4.5_0001846	468037	470227	660	DNA-binding domain, AP2/ERF domain
Nitab4.5_0001863g0220	23.7028	5.88121	2.0117	0.00050073	0.0033339	Nitab4.5_0001863	444566	445207	642
Nitab4.5_0001874g0010	4.38164	21.3272	-2.2756	0.00039224	0.0026804	Nitab4.5_0001874	41958	44089	1473	Ankyrin repeat, Ankyrin repeat-containing domain, BTB/POZ fold, BTB/POZ-like, Domain of unknown function DUF3420, BTB/POZ
Nitab4.5_0001877g0010	13.6726	1.69455	2.9905	0.00097781	0.0060061	Nitab4.5_0001877	184991	189468	822
Nitab4.5_0001898g0060	9.86288	43.12	-2.1332	9.0414e-07	1.0867e-05	Nitab4.5_0001898	304880	306578	585	Mitotic spindle checkpoint protein Mad2, DNA-binding HORMA
Nitab4.5_0001915g0170	14.6228	2.80889	2.391	0.0046641	0.02293	Nitab4.5_0001915	331027	336888	594	Zinc finger, RING-type, Zinc finger, RING/FYVE/PHD-type
Nitab4.5_0001956g0030	69.692	0	8.5123	3.0957e-12	7.918e-11	Nitab4.5_0001956	361781	375964	507	NAD(P)-binding domain
Nitab4.5_0001968g0060	8.62232	36.2322	-2.0788	9.707e-06	9.7014e-05	Nitab4.5_0001968	37557	46672	942	D-isomer specific 2-hydroxyacid dehydrogenase, catalytic domain, NAD(P)-binding domain, D-isomer specific 2-hydroxyacid dehydrogenase, NAD-binding
Nitab4.5_0001979g0020	3.80089	26.5495	-2.8059	3.4759e-06	3.7936e-05	Nitab4.5_0001979	156043	162753	1899	Nucleotide-binding, alpha-beta plait, RNA recognition motif domain, Polyadenylate-binding protein/Hyperplastic disc protein, RNA recognition motif domain, eukaryote, Polyadenylate binding protein, human types 1, 2, 3, 4
Nitab4.5_0001986g0120	0.959005	7.62883	-3.0007	0.010746	0.045857	Nitab4.5_0001986	269850	271544	276	Uncharacterised protein family Ycf68
Nitab4.5_0001990g0010	60.7526	12.7639	2.2488	1.9787e-09	3.5859e-08	Nitab4.5_0001990	49357	53255	1584	Leucine-rich repeat, Leucine-rich repeat, typical subtype
Nitab4.5_0001998g0010	11.6755	2.10702	2.4845	0.0064801	0.030212	Nitab4.5_0001998	183616	184886	663	Glutathione S-transferase, N-terminal, Thioredoxin-like fold, Glutathione S-transferase, C-terminal, Glutathione S-transferase, C-terminal-like
Nitab4.5_0002008g0060	1.26694	110.343	-6.4451	2.803e-17	1.2047e-15	Nitab4.5_0002008	130450	136342	870	Small nuclear RNA activating complex (SNAPc), subunit SNAP43
Nitab4.5_0002024g0010	0	4.84055	-4.792	0.0033325	0.017254	Nitab4.5_0002024	116340	118578	753	NUDIX hydrolase domain, NUDIX hydrolase domain-like
Nitab4.5_0002027g0060	19.7348	2.40658	3.0328	0.00015042	0.0011461	Nitab4.5_0002027	85398	89452	1455	Protein kinase domain, Serine/threonine- / dual specificity protein kinase, catalytic domain, Protein kinase-like domain, Serine/threonine-protein kinase, active site
Nitab4.5_0002029g0010	13.9806	3.526	2.0016	0.0080663	0.03629	Nitab4.5_0002029	51252	52340	1089	Serine/threonine- / dual specificity protein kinase, catalytic domain, Protein kinase domain, Protein kinase-like domain, Serine/threonine-protein kinase, active site, Protein kinase, ATP binding site
Nitab4.5_0002049g0010	3.17615	13.9174	-2.1321	0.01111	0.047138	Nitab4.5_0002049	147552	151114	2322	Homeobox domain, START domain, Homeodomain-like, Homeobox, conserved site
Nitab4.5_0002063g0030	5.34064	0	4.8076	0.0027611	0.01472	Nitab4.5_0002063	194026	196729	1203
Nitab4.5_0002064g0040	53.4676	3.79988	3.8134	1.7787e-12	4.6944e-11	Nitab4.5_0002064	243933	250830	1071	Drug/metabolite transporter
Nitab4.5_0002067g0010	2.80672	18.8436	-2.7364	0.00020329	0.0015004	Nitab4.5_0002067	60752	62185	1035	Caffeate O-methyltransferase (COMT) family, Plant methyltransferase dimerisation, O-methyltransferase, family 2, Winged helix-turn-helix DNA-binding domain
Nitab4.5_0002098g0030	8.2968	0.708645	3.5735	0.0069967	0.032249	Nitab4.5_0002098	397156	399144	840	Domain of unknown function DUF303, acetylesterase putative
Nitab4.5_0002100g0060	11.4379	1.64318	2.7524	0.0058162	0.027595	Nitab4.5_0002100	161768	163180	1413	Transferase, Chloramphenicol acetyltransferase-like domain
Nitab4.5_0002103g0110	31.9997	5.5458	2.5302	5.7076e-06	5.98e-05	Nitab4.5_0002103	394302	396770	720	HAD-like domain, HAD hydrolase, subfamily IA
Nitab4.5_0002120g0030	4.40801	0	4.5301	0.0069283	0.031985	Nitab4.5_0002120	68169	70042	1278
Nitab4.5_0002137g0140	146.008	22.7205	2.6791	6.7643e-23	4.5652e-21	Nitab4.5_0002137	398661	401728	1659	Triose-phosphate transporter domain, Triose phosphate/phosphoenolpyruvate translocator, Drug/metabolite transporter
Nitab4.5_0002155g0060	157.543	34.0433	2.2132	3.1586e-18	1.4641e-16	Nitab4.5_0002155	220915	230862	1221	Adenosine/AMP deaminase domain
Nitab4.5_0002158g0090	10.0918	1.75101	2.5397	0.0083929	0.03751	Nitab4.5_0002158	159495	160460	966
Nitab4.5_0002167g0150	2.81548	17.0293	-2.5844	0.00061328	0.0039831	Nitab4.5_0002167	303226	304691	495	Glyoxalase-like domain
Nitab4.5_0002170g0010	541.424	128.419	2.0749	1.4142e-51	5.4202e-49	Nitab4.5_0002170	23711	27504	1861	PTR2 family proton/oligopeptide symporter, conserved site, Major facilitator superfamily domain, general substrate transporter, Proton-dependent oligopeptide transporter family
Nitab4.5_0002177g0170	213.43	47.3049	2.1723	4.2406e-27	3.9385e-25	Nitab4.5_0002177	396925	401008	3715	Protein kinase domain, Leucine-rich repeat, Leucine-rich repeat-containing N-terminal, type 2, Serine-threonine/tyrosine-protein kinase catalytic domain, Protein kinase-like domain, Leucine-rich repeat, typical subtype, Protein kinase, ATP binding site, Serine/threonine- / dual specificity protein kinase, catalytic domain, Serine/threonine-protein kinase, active site
Nitab4.5_0002205g0020	811.778	126.613	2.6841	8.0736e-74	7.2747e-71	Nitab4.5_0002205	55452	62838	4396	ABC transporter-like, P-loop containing nucleoside triphosphate hydrolase, Plant PDR ABC transporter associated, AAA+ ATPase domain, ABC-2 type transporter
Nitab4.5_0002218g0040	7.55784	0	5.3079	0.00038254	0.0026231	Nitab4.5_0002218	350879	351664	786	Pectinesterase inhibitor domain
Nitab4.5_0002222g0020	11.1387	2.40658	2.2034	0.0099486	0.043057	Nitab4.5_0002222	88819	89625	762
Nitab4.5_0002223g0050	3.49292	20.3139	-2.5442	0.00014938	0.0011395	Nitab4.5_0002223	202112	204403	508	DnaJ domain, DnaJ domain, conserved site
Nitab4.5_0002241g0010	13.9453	2.7626	2.3339	0.0027762	0.014783	Nitab4.5_0002241	12025	12294	270	Homeodomain-like, SANT/Myb domain, Myb-like domain
Nitab4.5_0002259g0030	10.4964	1.7527	2.5931	0.0078194	0.03539	Nitab4.5_0002259	92089	93682	1332	Cytochrome P450, E-class, group I, Cytochrome P450, Cytochrome P450, conserved site
Nitab4.5_0002273g0010	9.44946	1.06466	3.1783	0.0047081	0.023106	Nitab4.5_0002273	12339	13970	1632	CO dehydrogenase flavoprotein-like, FAD-binding, subdomain 2, FAD linked oxidase, N-terminal, FAD-binding, type 2, Berberine/berberine-like, FAD-binding, type 2, subdomain 1
Nitab4.5_0002310g0170	4.37284	0	4.5205	0.0082674	0.037026	Nitab4.5_0002310	288602	290161	305
Nitab4.5_0002311g0030	0	63.54	-8.5052	3.1948e-12	8.1593e-11	Nitab4.5_0002311	82914	86419	1137
Nitab4.5_0002315g0090	0	6.48372	-5.2174	0.00072716	0.0046423	Nitab4.5_0002315	94232	96280	189
Nitab4.5_0002326g0120	95.2068	2.78829	5.1029	4.8845e-19	2.4427e-17	Nitab4.5_0002326	231011	234813	1323	O-acyltransferase, WSD1, C-terminal, O-acyltransferase, WSD1, N-terminal
Nitab4.5_0002328g0050	4.39922	0	4.5277	0.0076491	0.034726	Nitab4.5_0002328	380841	390676	948
Nitab4.5_0002331g0010	304.484	58.4222	2.3852	4.7645e-33	6.6676e-31	Nitab4.5_0002331	40149	46157	906	Haem peroxidase, plant/fungal/bacterial, Plant peroxidase, Haem peroxidase, Peroxidases heam-ligand binding site, Peroxidase, active site
Nitab4.5_0002343g0050	23.5005	5.22394	2.1772	0.0008546	0.0053371	Nitab4.5_0002343	361901	363055	438	Late embryogenesis abundant protein, LEA-25/LEA-D113
Nitab4.5_0002344g0160	2.22598	17.5324	-2.9777	0.00023912	0.0017314	Nitab4.5_0002344	369119	373348	660	Cyclin-like
Nitab4.5_0002420g0030	7.50509	38.7723	-2.3588	1.5279e-06	1.7743e-05	Nitab4.5_0002420	67706	68909	852	Mog1/PsbP, alpha/beta/alpha sandwich, Photosystem II PsbP, oxygen evolving complex
Nitab4.5_0002485g0020	145.085	23.3128	2.6433	1.5125e-21	9.2151e-20	Nitab4.5_0002485	59287	61552	1665	Terpene synthase, metal-binding domain, Terpene synthase, N-terminal domain, Terpenoid synthase, Terpenoid cyclases/protein prenyltransferase alpha-alpha toroid
Nitab4.5_0002499g0010	3.13223	33.9095	-3.4249	2.3876e-08	3.7126e-07	Nitab4.5_0002499	79958	82961	609	Uncharacterised protein family UPF0497, trans-membrane plant subgroup, Uncharacterised protein family UPF0497, trans-membrane plant
Nitab4.5_0002503g0010	11.4994	47.8202	-2.0623	7.2701e-07	8.8755e-06	Nitab4.5_0002503	31	423	393
Nitab4.5_0002518g0050	59.4065	2.40319	4.6189	3.1434e-13	8.9542e-12	Nitab4.5_0002518	355588	359832	1086	Plant peroxidase, Haem peroxidase, Haem peroxidase, plant/fungal/bacterial, Peroxidases heam-ligand binding site, Peroxidase, active site
Nitab4.5_0002526g0070	41.1763	323.241	-2.9742	2.7784e-47	8.8086e-45	Nitab4.5_0002526	353348	354592	1245	AP2/ERF domain, DNA-binding domain
Nitab4.5_0002548g0030	1.28454	12.4318	-3.2897	0.0010311	0.0062923	Nitab4.5_0002548	254894	260631	1083	F-box domain, FBD domain
Nitab4.5_0002584g0050	7.01223	0	5.1965	0.00061627	0.0040012	Nitab4.5_0002584	272066	277250	632	Arfaptin homology (AH) domain/BAR domain
Nitab4.5_0002598g0070	63.0577	4.76348	3.7081	7.3473e-14	2.2276e-12	Nitab4.5_0002598	258947	261691	498	Protein translocase complex, SecE/Sec61-gamma subunit
Nitab4.5_0002609g0030	265.956	21.7244	3.6107	5.3219e-49	1.8344e-46	Nitab4.5_0002609	343248	348157	1389	Male sterility, NAD-binding, Fatty acyl-CoA reductase, NAD(P)-binding domain
Nitab4.5_0002616g0160	84.4642	551.089	-2.7049	9.5719e-79	1.046e-75	Nitab4.5_0002616	306315	307233	900
Nitab4.5_0002682g0060	10.1181	55.0843	-2.4452	1.2151e-09	2.2669e-08	Nitab4.5_0002682	122723	126828	2232	Glycoside hydrolase, superfamily, Aldolase-type TIM barrel, Glycosyl hydrolases 36
Nitab4.5_0002689g0030	56.3536	10.6602	2.3991	1.4972e-08	2.4061e-07	Nitab4.5_0002689	214747	219252	1146	Non-structural maintenance of chromosome element 4, C-terminal, Non-structural maintenance of chromosome element 4
Nitab4.5_0002727g0030	3757.94	309.92	3.6007	3.3436e-303	1.7173e-298	Nitab4.5_0002727	224548	232926	5397	NB-ARC, Mannose-binding lectin, P-loop containing nucleoside triphosphate hydrolase, Disease resistance protein
Nitab4.5_0002727g0060	16.8135	3.00909	2.4543	0.0021551	0.011916	Nitab4.5_0002727	250091	250294	204
Nitab4.5_0002752g0020	13.0039	2.73522	2.2382	0.0046236	0.022772	Nitab4.5_0002752	54541	56402	666	Band 7 protein, Stomatin
Nitab4.5_0002769g0040	0	251.896	-10.493	1.1883e-18	5.7254e-17	Nitab4.5_0002769	159370	160806	795
Nitab4.5_0002769g0050	0.624687	411.911	-9.3459	1.0815e-19	5.7597e-18	Nitab4.5_0002769	99477	100153	345	Ribosomal protein S7 domain, Ribosomal protein S5/S7
Nitab4.5_0002796g0050	10.8483	44.7032	-2.0484	1.384e-06	1.6166e-05	Nitab4.5_0002796	353437	354687	315	Peptidase S10, serine carboxypeptidase
Nitab4.5_0002817g0010	0	19.0815	-6.7699	2.2721e-07	3.0201e-06	Nitab4.5_0002817	164220	164909	690	Late embryogenesis abundant protein, LEA-14
Nitab4.5_0002822g0020	15.8721	244.484	-3.9484	1.0601e-47	3.4459e-45	Nitab4.5_0002822	114691	115382	508	Bifunctional inhibitor/plant lipid transfer protein/seed storage helical domain
Nitab4.5_0002838g0020	52.2973	359.015	-2.7805	1.8135e-55	8.3161e-53	Nitab4.5_0002838	27415	34284	1725	Microtubule-associated protein, MAP65/Ase1/PRC1
Nitab4.5_0002845g0100	10.5316	1.34192	2.9407	0.0051407	0.024901	Nitab4.5_0002845	100429	102095	658
Nitab4.5_0002847g0050	16.1186	2.70614	2.5549	0.0010945	0.006626	Nitab4.5_0002847	213996	221499	1017	Oxoglutarate/iron-dependent dioxygenase, Non-haem dioxygenase N-terminal domain, Isopenicillin N synthase-like
Nitab4.5_0002918g0050	1.57492	16.7896	-3.4118	0.00010317	0.00081867	Nitab4.5_0002918	253971	260527	1071	Protein phosphatase 2C (PP2C)-like domain, Protein phosphatase 2C
Nitab4.5_0002929g0030	64.8701	9.70508	2.7414	1.5131e-11	3.5452e-10	Nitab4.5_0002929	121536	128787	1440	O-acyltransferase, WSD1, N-terminal, O-acyltransferase, WSD1, C-terminal
Nitab4.5_0002940g0050	6.97712	57.6673	-3.0493	5.5423e-12	1.3705e-10	Nitab4.5_0002940	313989	324065	1299	Exocyst complex, component 1/SEC3
Nitab4.5_0002954g0070	3.0971	16.6185	-2.4069	0.002492	0.013487	Nitab4.5_0002954	213295	220856	333	Stem cell self-renewal protein Piwi
Nitab4.5_0002956g0070	0.941438	19.1363	-4.3329	1.5042e-05	0.00014415	Nitab4.5_0002956	325060	326537	356
Nitab4.5_0002970g0020	4.70713	0	4.6255	0.0064563	0.030121	Nitab4.5_0002970	258677	274123	1617
Nitab4.5_0002977g0010	1.29334	75.3265	-5.8927	3.1598e-14	9.9685e-13	Nitab4.5_0002977	31581	47479	3681	Mannose-binding lectin
Nitab4.5_0002977g0040	7.24109	0.328635	4.2845	0.0037518	0.019092	Nitab4.5_0002977	63288	64000	225
Nitab4.5_0002977g0060	23.4212	0.708645	5.0779	8.1641e-06	8.2867e-05	Nitab4.5_0002977	62681	63178	459	Endonuclease/exonuclease/phosphatase
Nitab4.5_0002977g0140	24.389	1430.65	-5.8748	1.3035e-215	3.3473e-211	Nitab4.5_0002977	296940	305356	5314	P-loop containing nucleoside triphosphate hydrolase, Mannose-binding lectin, NB-ARC, Disease resistance protein
Nitab4.5_0002985g0030	108.413	1.72532	5.9708	9.6293e-18	4.2819e-16	Nitab4.5_0002985	130799	134424	790	ER lumen protein retaining receptor
Nitab4.5_0003011g0010	83.6456	5.47043	3.9206	2.1242e-17	9.2221e-16	Nitab4.5_0003011	19357	23159	690	Phospholipase/carboxylesterase/thioesterase
Nitab4.5_0003024g0020	337.408	83.4843	2.0188	4.8821e-31	5.9701e-29	Nitab4.5_0003024	12683	15153	891	SGNH hydrolase-type esterase domain, Lipase, GDSL
Nitab4.5_0003030g0010	3590.94	14417	-2.0053	7.5082e-12	1.8267e-10	Nitab4.5_0003030	51702	52211	510	Plastocyanin, Cupredoxin, Blue (type 1) copper protein, Blue (type 1) copper domain
Nitab4.5_0003041g0050	325.363	68.8856	2.2442	5.3415e-36	9.2997e-34	Nitab4.5_0003041	296821	298873	975	Glycoside hydrolase, superfamily, Chitinase II, Glycoside hydrolase, catalytic domain, Glycoside hydrolase, family 18, catalytic domain
Nitab4.5_0003045g0040	20.6056	113.823	-2.4667	2.4741e-17	1.0687e-15	Nitab4.5_0003045	301220	307211	1413	Cytochrome P450, conserved site, Cytochrome P450, Cytochrome P450, E-class, group I
Nitab4.5_0003067g0020	4.06486	18.0013	-2.1373	0.002744	0.014639	Nitab4.5_0003067	35717	36071	249	Ran GTPase, P-loop containing nucleoside triphosphate hydrolase, Small GTPase superfamily
Nitab4.5_0003074g0090	5.05024	26.2533	-2.3758	3.139e-05	0.00028131	Nitab4.5_0003074	294544	301037	189
Nitab4.5_0003125g0030	23.0517	2.10363	3.4697	5.6511e-06	5.9257e-05	Nitab4.5_0003125	30443	47787	1272	Glycosyl transferase, family 14
Nitab4.5_0003150g0010	230.279	54.3073	2.0841	2.2538e-26	1.9787e-24	Nitab4.5_0003150	12106	26132	8250	P-loop containing nucleoside triphosphate hydrolase, UvrD-like Helicase, ATP-binding domain, Tetratricopeptide-like helical
Nitab4.5_0003154g0030	104.692	13.13	2.9945	1.7513e-19	9.1131e-18	Nitab4.5_0003154	183396	184078	324	Proteinase inhibitor I13, potato inhibitor I
Nitab4.5_0003154g0050	57.8315	11.1514	2.3814	8.4391e-09	1.4045e-07	Nitab4.5_0003154	191297	192052	756	Thaumatin, conserved site, Thaumatin
Nitab4.5_0003156g0100	4.81265	0	4.6519	0.0054042	0.025955	Nitab4.5_0003156	224941	229407	2793	PLAT/LH2 domain, Lipoxygenase, C-terminal, Lipase/lipooxygenase, PLAT/LH2, Lipoxygenase, Lipoxygenase, iron binding site, Lipoxygenase, conserved site, Lipoxygenase, domain 3, Lipoxygenase, plant
Nitab4.5_0003160g0050	393.145	1591.14	-2.0168	2.6211e-105	7.0853e-102	Nitab4.5_0003160	153007	155962	943	Photosystem II PsbP, oxygen evolving complex, Mog1/PsbP, alpha/beta/alpha sandwich
Nitab4.5_0003160g0100	9.1679	1.42068	2.7161	0.0088844	0.039309	Nitab4.5_0003160	299888	300794	297	Barwin-like endoglucanase, RlpA-like double-psi beta-barrel domain
Nitab4.5_0003171g0010	1280.94	67.09	4.2548	2.5589e-176	3.2856e-172	Nitab4.5_0003171	322325	326629	1842	Polyphenol oxidase, C-terminal, Tyrosinase, Uncharacterised domain, di-copper centre, Polyphenol oxidase, Polyphenol oxidase, central domain
Nitab4.5_0003185g0070	1.90044	9.65202	-2.3462	0.01021	0.043996	Nitab4.5_0003185	235328	236075	267	Plant self-incompatibility S1
Nitab4.5_0003187g0050	13.0391	0	6.092	8.2702e-06	8.3845e-05	Nitab4.5_0003187	141877	142749	273
Nitab4.5_0003195g0020	0.307952	101.181	-8.2169	1.0792e-11	2.5756e-10	Nitab4.5_0003195	11229	16898	1609	EF-Hand 1, calcium-binding site, EF-hand domain, Pyridine nucleotide-disulphide oxidoreductase, NAD-binding domain, Pyridine nucleotide-disulphide oxidoreductase, FAD/NAD(P)-binding domain, EF-hand domain pair
Nitab4.5_0003201g0020	29.4041	3.1666	3.2332	7.3385e-07	8.9462e-06	Nitab4.5_0003201	70507	77594	4287	Plant PDR ABC transporter associated, P-loop containing nucleoside triphosphate hydrolase, ABC-2 type transporter, ABC transporter-like, AAA+ ATPase domain
Nitab4.5_0003232g0030	5.94776	0.356016	4.0021	0.010259	0.044162	Nitab4.5_0003232	240251	242981	1320	Late embryogenesis abundant protein, LEA-3
Nitab4.5_0003241g0030	5.39336	38.7603	-2.8498	5.4989e-08	8.06e-07	Nitab4.5_0003241	188695	189882	363	Bifunctional inhibitor/plant lipid transfer protein/seed storage helical domain
Nitab4.5_0003264g0020	11.3411	0.710338	4.0293	0.0012752	0.0075637	Nitab4.5_0003264	49884	50366	483	Ctr copper transporter
Nitab4.5_0003268g0010	9.19431	55.569	-2.5956	1.2785e-09	2.3808e-08	Nitab4.5_0003268	34094	36698	921	Ankyrin repeat, Ankyrin repeat-containing domain
Nitab4.5_0003274g0060	6.33478	0	5.0517	0.0010805	0.0065554	Nitab4.5_0003274	95775	106623	4569	Peptidase S8/S53 domain, Peptidase S8, subtilisin-related, Peptidase S8, subtilisin, Asp-active site, Proteinase inhibitor I9, Protease-associated domain, PA
Nitab4.5_0003288g0030	11.0067	0.682957	3.9976	0.001742	0.0099123	Nitab4.5_0003288	137920	139758	1161	Pyridine nucleotide-disulphide oxidoreductase, class-II, FAD-dependent pyridine nucleotide-disulphide oxidoreductase, Flavin monooxygenase-like
Nitab4.5_0003364g0010	73.079	0	8.579	1.9583e-12	5.1342e-11	Nitab4.5_0003364	19856	106317	1707
Nitab4.5_0003381g0070	10.734	0	5.8134	3.7166e-05	0.00032776	Nitab4.5_0003381	291595	293720	1119	ATPase, AAA-type, core, AAA-type ATPase, N-terminal domain, AAA+ ATPase domain, P-loop containing nucleoside triphosphate hydrolase
Nitab4.5_0003394g0080	28.8146	5.16579	2.4757	9.9642e-06	9.9198e-05	Nitab4.5_0003394	125441	127347	1860	Concanavalin A-like lectin/glucanases superfamily, Concanavalin A-like lectin/glucanase, subgroup, Legume lectin domain, Serine/threonine- / dual specificity protein kinase, catalytic domain, Protein kinase, ATP binding site, Protein kinase-like domain, Protein kinase domain, Serine/threonine-protein kinase, active site
Nitab4.5_0003436g0020	4172.93	947.59	2.1385	2.29e-112	8.4012e-109	Nitab4.5_0003436	67254	69572	898	Peroxidase, active site, Haem peroxidase, Plant peroxidase, Haem peroxidase, plant/fungal/bacterial
Nitab4.5_0003436g0030	14.4116	1.72362	3.0575	0.0010846	0.0065769	Nitab4.5_0003436	73	816	480	PC-Esterase
Nitab4.5_0003443g0010	14.3061	1.66886	3.0634	0.00091496	0.0056651	Nitab4.5_0003443	135381	135695	315
Nitab4.5_0003443g0020	55.6585	2.07795	4.7454	1.7479e-12	4.618e-11	Nitab4.5_0003443	133800	134631	816	UDP-glucuronosyl/UDP-glucosyltransferase
Nitab4.5_0003443g0030	24.1338	1.66886	3.8128	3.3032e-06	3.6181e-05	Nitab4.5_0003443	133308	133783	429
Nitab4.5_0003447g0010	124.479	20.7007	2.5865	5.6879e-20	3.0914e-18	Nitab4.5_0003447	68213	69262	1050	Inositol-tetrakisphosphate 1-kinase
Nitab4.5_0003475g0040	219.255	54.571	2.0056	6.5493e-23	4.4321e-21	Nitab4.5_0003475	284728	287460	603	Nucleic acid-binding, OB-fold, Ribosomal protein S17, Ribosomal protein S17, conserved site
Nitab4.5_0003501g0050	135.09	31.6486	2.0977	2.2726e-14	7.2768e-13	Nitab4.5_0003501	182875	183333	459	Immunoglobulin-like fold, Late embryogenesis abundant protein, LEA-14
Nitab4.5_0003509g0040	18.3625	4.5153	2.0303	0.008725	0.038748	Nitab4.5_0003509	101648	102660	486
Nitab4.5_0003539g0010	0	25.9247	-7.2131	1.5326e-08	2.4584e-07	Nitab4.5_0003539	70894	71169	276
Nitab4.5_0003541g0040	454.382	73.2655	2.6284	1.2932e-58	6.9186e-56	Nitab4.5_0003541	120640	158351	2608	Glycoside hydrolase, family 13, Glycosyl hydrolase, family 13, all-beta, Alpha-amylase, C-terminal all beta, Glycoside hydrolase, superfamily, 1,4-alpha-glucan-branching enzyme, Immunoglobulin-like fold, Glycosyl hydrolase, family 13, catalytic domain, Glycosyl hydrolase, family 13, subfamily, catalytic domain, Glycoside hydrolase, catalytic domain
Nitab4.5_0003548g0050	3.141	27.1451	-3.102	3.4811e-06	3.7984e-05	Nitab4.5_0003548	254054	270559	812	Nicotinamide N-methyltransferase-like
Nitab4.5_0003552g0010	0	4.83885	-4.7916	0.0033363	0.017266	Nitab4.5_0003552	4050	11496	861
Nitab4.5_0003552g0020	0	14.4669	-6.3726	2.2385e-06	2.5207e-05	Nitab4.5_0003552	108792	111612	884
Nitab4.5_0003567g0060	52.3061	2.10533	4.6526	6.2575e-12	1.5363e-10	Nitab4.5_0003567	99999	101749	1263	Ankyrin repeat-containing domain, Ankyrin repeat, PGG domain
Nitab4.5_0003567g0080	23.0956	0	6.9182	9.8069e-08	1.3803e-06	Nitab4.5_0003567	97477	99482	1386	Ankyrin repeat-containing domain, Ankyrin repeat, PGG domain
Nitab4.5_0003568g0040	0.316735	5.41737	-3.9989	0.01172	0.0492	Nitab4.5_0003568	233511	235225	450	GWT1
Nitab4.5_0003603g0060	4.45192	34.351	-2.951	2.1058e-07	2.8113e-06	Nitab4.5_0003603	276604	279303	957	Winged helix-turn-helix DNA-binding domain, Caffeate O-methyltransferase (COMT) family, Plant methyltransferase dimerisation, O-methyltransferase, family 2
Nitab4.5_0003673g0010	88.1069	19.915	2.1404	1.8491e-11	4.2915e-10	Nitab4.5_0003673	58818	71836	1458	Nucleic acid-binding, OB-fold, Replication factor A, C-terminal
Nitab4.5_0003722g0010	174.674	17.3938	3.3344	7.9916e-32	1.0261e-29	Nitab4.5_0003722	47763	52048	744	Phospholipase/carboxylesterase/thioesterase
Nitab4.5_0003746g0040	291.525	36.6466	3	4.5212e-45	1.3119e-42	Nitab4.5_0003746	105237	115202	2286	XPG conserved site, XPG/Rad2 endonuclease, XPG N-terminal, Helix-hairpin-helix motif, class 2, 5'-3' exonuclease, C-terminal domain, XPG-I domain
Nitab4.5_0003790g0070	19.0484	1.77331	3.4512	5.0368e-05	0.00043086	Nitab4.5_0003790	194787	195317	339
Nitab4.5_0003798g0040	0	4.95176	-4.8192	0.0047938	0.023473	Nitab4.5_0003798	236610	238049	1440	P-loop containing nucleoside triphosphate hydrolase, NB-ARC, Disease resistance protein
Nitab4.5_0003798g0050	0	4.83885	-4.7916	0.0033363	0.017266	Nitab4.5_0003798	230168	236085	783
Nitab4.5_0003815g0080	26.923	5.92751	2.1901	8.466e-05	0.00068691	Nitab4.5_0003815	221870	224644	1572	FAE1/Type III polyketide synthase-like protein, Thiolase-like, 3-Oxoacyl-[acyl-carrier-protein (ACP)] synthase III C-terminal, Thiolase-like, subgroup, Very-long-chain 3-ketoacyl-CoA synthase
Nitab4.5_0003870g0010	37.7273	4.86284	2.9596	4.1693e-08	6.2503e-07	Nitab4.5_0003870	139724	141000	784	Phosphatidylethanolamine-binding protein PEBP, Phosphatidylethanolamine-binding, conserved site
Nitab4.5_0003878g0020	24.6793	283.349	-3.5208	2.0453e-54	8.9024e-52	Nitab4.5_0003878	78893	82005	1152	Protein phosphatase 2C (PP2C)-like domain, Protein phosphatase 2C, manganese/magnesium aspartate binding site, Protein phosphatase 2C
Nitab4.5_0003878g0040	12.1065	1313.6	-6.77	4.7938e-158	4.1035e-154	Nitab4.5_0003878	190170	193371	1518	Domain of unknown function DUF125, transmembrane
Nitab4.5_0003926g0030	14.2972	2.43058	2.5588	0.0023498	0.012825	Nitab4.5_0003926	15291	19225	3582	Protein kinase-like domain, Protein kinase, ATP binding site, Concanavalin A-like lectin/glucanase, subgroup, Protein kinase domain, Leucine-rich repeat, typical subtype, Leucine-rich repeat-containing N-terminal, type 2, Leucine-rich repeat
Nitab4.5_0003928g0010	13.611	70.1281	-2.3638	2.2048e-11	5.0712e-10	Nitab4.5_0003928	46560	47129	570
Nitab4.5_0003952g0070	0	66.7425	-8.5773	1.8172e-12	4.7863e-11	Nitab4.5_0003952	222911	226474	714
Nitab4.5_0003956g0030	17.3328	3.11692	2.478	0.00065985	0.0042559	Nitab4.5_0003956	165024	168015	1133	Pyridine nucleotide-disulphide oxidoreductase, class-II, Flavin monooxygenase-like
Nitab4.5_0003979g0010	4.05609	23.155	-2.5024	0.00034292	0.002381	Nitab4.5_0003979	206769	208888	1344	Glycoside hydrolase, family 17, Glycoside hydrolase, superfamily, X8, Glycoside hydrolase, catalytic domain
Nitab4.5_0003985g0010	26.7999	2.79167	3.2735	2.3616e-06	2.6494e-05	Nitab4.5_0003985	117109	119671	399	Nucleotide-binding, alpha-beta plait
Nitab4.5_0003989g0030	169.914	706.617	-2.0572	1.4072e-63	9.3863e-61	Nitab4.5_0003989	44768	56568	261
Nitab4.5_0003993g0010	3.51052	29.9521	-3.1024	4.5325e-07	5.7252e-06	Nitab4.5_0003993	58652	71084	207
Nitab4.5_0004024g0020	90.8694	0.354322	7.9324	4.9488e-11	1.0848e-09	Nitab4.5_0004024	253346	254290	945
Nitab4.5_0004036g0020	0.941422	13.4279	-3.8256	0.00029109	0.0020581	Nitab4.5_0004036	9281	22405	876	Myc-type, basic helix-loop-helix (bHLH) domain
Nitab4.5_0004057g0060	21.1337	3.06385	2.772	7.5139e-05	0.00061865	Nitab4.5_0004057	141704	145590	828	Short-chain dehydrogenase/reductase SDR, NAD(P)-binding domain, Glucose/ribitol dehydrogenase
Nitab4.5_0004095g0050	0	23.703	-7.0856	4.0232e-08	6.0436e-07	Nitab4.5_0004095	192297	194700	742	SWEET sugar transporter
Nitab4.5_0004096g0020	5.67495	0.328635	3.9326	0.010735	0.045818	Nitab4.5_0004096	29040	35506	1167	Mlo-related protein
Nitab4.5_0004111g0010	1.60127	15.4494	-3.2844	0.00021778	0.0015954	Nitab4.5_0004111	82234	84132	1380	UDP-glucuronosyl/UDP-glucosyltransferase
Nitab4.5_0004179g0010	12.2649	2.40489	2.3468	0.0070602	0.032486	Nitab4.5_0004179	17670	24255	2643	NB-ARC, P-loop containing nucleoside triphosphate hydrolase, Disease resistance protein
Nitab4.5_0004243g0050	102.272	485.312	-2.2466	2.5504e-57	1.2717e-54	Nitab4.5_0004243	77178	80061	1527	Serine/threonine-protein kinase, active site, Protein kinase domain, Protein kinase, ATP binding site, Serine/threonine- / dual specificity protein kinase, catalytic domain, Protein kinase-like domain
Nitab4.5_0004251g0040	1.25817	16.538	-3.7104	6.3258e-05	0.00052957	Nitab4.5_0004251	214298	221263	1212	ATPase, AAA-type, conserved site, AAA+ ATPase domain, ATPase, AAA-type, core, P-loop containing nucleoside triphosphate hydrolase
Nitab4.5_0004294g0030	31.6477	203.88	-2.6875	1.143e-32	1.5489e-30	Nitab4.5_0004294	183021	184118	1098	Terpenoid synthase, Polyprenyl synthetase, Polyprenyl synthetase-related
Nitab4.5_0004317g0030	0	165.866	-9.8903	1.2813e-16	5.1858e-15	Nitab4.5_0004317	168621	181868	1602	Armadillo, Armadillo-like helical, Importin-alpha, importin-beta-binding domain, Armadillo-type fold, Importin subunit alpha
Nitab4.5_0004317g0040	0	7.25051	-5.3753	0.00036342	0.0025071	Nitab4.5_0004317	126178	127204	992	Ribosomal protein L12 family, Ribosomal protein L10/L12, Ribonuclease H-like domain
Nitab4.5_0004332g0070	2.21719	10.8861	-2.3017	0.0097364	0.042306	Nitab4.5_0004332	123239	124546	951	Multi antimicrobial extrusion protein
Nitab4.5_0004347g0090	4.5311	0	4.5637	0.011171	0.04734	Nitab4.5_0004347	182270	182661	270
Nitab4.5_0004390g0020	30.8999	7.19406	2.0961	4.5356e-05	0.00039309	Nitab4.5_0004390	110197	110472	276
Nitab4.5_0004398g0070	0	220.367	-10.3	5.5437e-18	2.5197e-16	Nitab4.5_0004398	89880	100322	1267	Alpha/beta hydrolase fold-1
Nitab4.5_0004435g0010	0	11.1359	-5.9922	2.2941e-05	0.00021196	Nitab4.5_0004435	19801	22235	1704	AMP-binding enzyme C-terminal domain, AMP-dependent synthetase/ligase, AMP-binding, conserved site
Nitab4.5_0004535g0010	435.123	102.935	2.0791	1.7222e-43	4.5829e-41	Nitab4.5_0004535	183520	190179	2175	RmlC-like jelly roll fold, Ion transport domain, Cyclic nucleotide-binding domain, Potassium channel, voltage-dependent, EAG/ELK/ERG, Cyclic nucleotide-binding-like, IQ motif, EF-hand binding site
Nitab4.5_0004552g0010	0.64227	31.1452	-5.6186	4.0377e-07	5.1471e-06	Nitab4.5_0004552	22612	23222	537	Nucleotide sugar epimerase, NAD(P)-binding domain, NAD-dependent epimerase/dehydratase
Nitab4.5_0004613g0010	1.90043	18.6349	-3.2947	7.337e-05	0.00060545	Nitab4.5_0004613	27154	30478	1234	SGNH hydrolase-type esterase domain, Lipase, GDSL
Nitab4.5_0004625g0050	8.63992	1.06466	3.043	0.0092706	0.040678	Nitab4.5_0004625	159227	161717	2172	Bulb-type lectin domain, Serine/threonine- / dual specificity protein kinase, catalytic domain, Serine/threonine-protein kinase, active site, Apple-like, Protein kinase domain, Protein kinase-like domain, S-locus glycoprotein, PAN-2 domain, Concanavalin A-like lectin/glucanase, subgroup
Nitab4.5_0004669g0050	33.5745	1.69624	4.2832	2.2648e-08	3.5323e-07	Nitab4.5_0004669	124706	125021	288	Transcription factor CBF/NF-Y/archaeal histone, Histone-fold
Nitab4.5_0004674g0040	14.5525	0.708645	4.3896	0.00027674	0.0019689	Nitab4.5_0004674	67668	73686	546	Transcription factor, K-box, Transcription factor, MADS-box
Nitab4.5_0004675g0010	0	4.07544	-4.5488	0.0085837	0.038229	Nitab4.5_0004675	32052	32642	591	Domain of unknown function DUF640
Nitab4.5_0004692g0040	192.042	44.7255	2.1039	1.1405e-22	7.5667e-21	Nitab4.5_0004692	136582	143542	939	Drug/metabolite transporter
Nitab4.5_0004707g0070	28.2074	186.663	-2.7269	1.3325e-29	1.4377e-27	Nitab4.5_0004707	190358	191117	286	Gibberellin regulated protein
Nitab4.5_0004712g0060	6.03568	0.328635	4.0192	0.0090111	0.03975	Nitab4.5_0004712	184360	187854	3141	Leucine-rich repeat, Serine/threonine- / dual specificity protein kinase, catalytic domain, Protein kinase domain, Concanavalin A-like lectin/glucanase, subgroup, Protein kinase-like domain, Leucine-rich repeat-containing N-terminal, type 2, Protein kinase, ATP binding site, Serine/threonine-protein kinase, active site, Leucine-rich repeat, typical subtype
Nitab4.5_0004770g0030	0	7.16668	-5.3618	0.00039315	0.0026859	Nitab4.5_0004770	23971	24501	531	Concanavalin A-like lectin/glucanase, subgroup
Nitab4.5_0004827g0040	333.978	1.01159	8.3316	1.071e-22	7.1254e-21	Nitab4.5_0004827	180061	185416	669
Nitab4.5_0004848g0040	24.1868	0.708645	5.1258	8.3985e-06	8.5078e-05	Nitab4.5_0004848	168894	174376	2004	Anoctamin/TMEM 16
Nitab4.5_0004851g0020	53.4148	8.74656	2.6215	1.3275e-09	2.4676e-08	Nitab4.5_0004851	9989	11958	309	Conserved hypothetical protein CHP01589, plant
Nitab4.5_0004911g0010	5.36695	22.8967	-2.094	0.0016865	0.0096348	Nitab4.5_0004911	2716	8846	1002	Haem peroxidase, plant/fungal/bacterial, Haem peroxidase, Peroxidases heam-ligand binding site, Plant peroxidase
Nitab4.5_0004911g0040	10.3381	52.4227	-2.3348	5.6056e-08	8.2071e-07	Nitab4.5_0004911	168104	170565	369	Transcription factor, MADS-box
Nitab4.5_0004919g0010	3.81847	48.4433	-3.6708	8.7622e-12	2.1198e-10	Nitab4.5_0004919	126250	127910	1226	Cytochrome P450, E-class, group I, Cytochrome P450, Cytochrome P450, conserved site
Nitab4.5_0004974g0100	9.56374	1.36761	2.7923	0.0068619	0.031716	Nitab4.5_0004974	206108	209527	348
Nitab4.5_0005023g0040	4.74229	0	4.6345	0.0050931	0.02472	Nitab4.5_0005023	162279	163287	519	Ribosomal protein L7/L12, C-terminal/adaptor protein ClpS-like, Ribosomal protein L7/L12, C-terminal, Putative ribosomal protein L7/L12, plants
Nitab4.5_0005042g0040	44.0446	222.405	-2.3368	5.7763e-28	5.6509e-26	Nitab4.5_0005042	69585	72194	2610	NB-ARC, Disease resistance protein, P-loop containing nucleoside triphosphate hydrolase
Nitab4.5_0005046g0030	11.3939	0.65727	4.0549	0.0011355	0.0068395	Nitab4.5_0005046	72090	88945	1044	Transcription factor, MADS-box
Nitab4.5_0005101g0010	661.636	128.058	2.368	7.6491e-71	6.3364e-68	Nitab4.5_0005101	61263	76803	3231	WD40-repeat-containing domain, Cleavage/polyadenylation specificity factor, A subunit, C-terminal, WD40/YVTN repeat-like-containing domain
Nitab4.5_0005119g0030	50.8546	0.712032	6.1984	9.3339e-09	1.5454e-07	Nitab4.5_0005119	146699	152555	1785	CDT1 Geminin-binding domain-like
Nitab4.5_0005120g0090	4.36402	21.1115	-2.2619	0.00060567	0.0039391	Nitab4.5_0005120	111149	113068	1011	PLC-like phosphodiesterase, TIM beta/alpha-barrel domain, Phospholipase C, phosphatidylinositol-specific , X domain
Nitab4.5_0005127g0030	12.3969	2.79167	2.1569	0.0086665	0.038544	Nitab4.5_0005127	138017	139138	408
Nitab4.5_0005155g0010	2.19081	10.7133	-2.2803	0.0094303	0.041229	Nitab4.5_0005155	1	875	517
Nitab4.5_0005166g0020	3.51932	124.021	-5.1523	8.1795e-26	6.9437e-24	Nitab4.5_0005166	46277	48751	639	Transcription factor, MADS-box, Transcription factor, K-box
Nitab4.5_0005182g0030	3.50172	34.7122	-3.3169	3.1358e-08	4.7805e-07	Nitab4.5_0005182	55430	60310	1110	Glycoside hydrolase, family 1, Glycoside hydrolase, catalytic domain, Glycoside hydrolase, family 1, active site, Glycoside hydrolase, superfamily
Nitab4.5_0005199g0030	49.2444	11.8053	2.0646	4.0009e-07	5.1027e-06	Nitab4.5_0005199	35917	36974	672	Domain of unknown function DUF292, eukaryotic
Nitab4.5_0005219g0040	0.932639	9.06842	-3.2602	0.0049444	0.024118	Nitab4.5_0005219	64462	71324	2553	F-box associated interaction domain, F-box domain, F-box associated domain, type 3
Nitab4.5_0005242g0030	12.001	2.10702	2.5248	0.0041221	0.020689	Nitab4.5_0005242	109559	110354	615
Nitab4.5_0005251g0020	10.734	0	5.8133	4.2388e-05	0.00036939	Nitab4.5_0005251	180816	181166	351	Ribosomal protein S6e
Nitab4.5_0005251g0030	23.3244	0.354322	5.9716	3.9271e-06	4.2469e-05	Nitab4.5_0005251	181290	181565	276	Ribosomal protein S6e, Ribosomal protein S6e, conserved site
Nitab4.5_0005254g0020	0.307952	5.746	-4.0842	0.0095059	0.041473	Nitab4.5_0005254	191949	203028	1182	Amino acid transporter, transmembrane
Nitab4.5_0005347g0040	7.24109	0	5.2462	0.00047332	0.0031678	Nitab4.5_0005347	111682	121962	450	Knottin, scorpion toxin-like, Gamma thionin
Nitab4.5_0005352g0010	13.8751	1.72362	3.0069	0.00083931	0.0052595	Nitab4.5_0005352	150163	151300	756	Homeodomain-like, SANT/Myb domain, Myb-like domain, Myb domain
Nitab4.5_0005361g0010	22.4622	5.19317	2.1139	0.00033027	0.0023035	Nitab4.5_0005361	40882	46272	2280	Leucine-rich repeat, Leucine-rich repeat-containing N-terminal, type 2, Protein kinase domain, Concanavalin A-like lectin/glucanase, subgroup, Protein kinase-like domain, Serine-threonine/tyrosine-protein kinase catalytic domain
Nitab4.5_0005382g0050	20.6057	140.98	-2.7744	7.7296e-24	5.5758e-22	Nitab4.5_0005382	166826	172867	1421
Nitab4.5_0005389g0050	214.442	53.3437	2.0082	9.6827e-25	7.5008e-23	Nitab4.5_0005389	37222	42999	1155	MSP domain, PapD-like
Nitab4.5_0005414g0060	25.1016	5.08704	2.2852	0.0001427	0.0010942	Nitab4.5_0005414	76357	76921	255
Nitab4.5_0005447g0020	159.699	31.5303	2.3424	1.0028e-22	6.6889e-21	Nitab4.5_0005447	3026	18952	1386
Nitab4.5_0005465g0010	0	7.55177	-5.4357	0.00028351	0.0020098	Nitab4.5_0005465	85959	90906	880	Small nuclear RNA activating complex (SNAPc), subunit SNAP43
Nitab4.5_0005485g0010	183.402	0.684651	8.0515	1.0952e-14	3.6337e-13	Nitab4.5_0005485	88273	100512	4898	Mannose-binding lectin, NB-ARC, P-loop containing nucleoside triphosphate hydrolase, Disease resistance protein
Nitab4.5_0005504g0040	0	34.1576	-7.6088	1.6618e-09	3.045e-08	Nitab4.5_0005504	134468	138921	1320	Enolase, Enolase, C-terminal, Enolase, N-terminal, Enolase, conserved site
Nitab4.5_0005506g0020	0.941438	7.60653	-3.0058	0.011836	0.049614	Nitab4.5_0005506	87991	88629	540	DNA-binding domain, AP2/ERF domain
Nitab4.5_0005578g0010	14.2358	2.40828	2.5587	0.0014642	0.0085339	Nitab4.5_0005578	38123	38592	333
Nitab4.5_0005589g0050	6.74828	0	5.1394	0.0010608	0.0064497	Nitab4.5_0005589	142700	148771	3549	Leucine-rich repeat
Nitab4.5_0005596g0100	3.79209	16.2196	-2.0959	0.0021533	0.011907	Nitab4.5_0005596	22469	22709	192	Ribosomal protein L39e domain, Ribosomal protein L39e, conserved site, Ribosomal protein L39e
Nitab4.5_0005600g0010	46.86	11.4801	2.0341	5.3798e-07	6.7065e-06	Nitab4.5_0005600	1754	7015	2046	Serine/threonine-protein kinase, active site, Protein kinase, ATP binding site, Serine/threonine- / dual specificity protein kinase, catalytic domain, Protein kinase-like domain, Wall-associated receptor kinase galacturonan-binding domain, Protein kinase domain
Nitab4.5_0005600g0030	40.8156	7.95747	2.3592	3.6327e-07	4.6597e-06	Nitab4.5_0005600	6383	12406	1452	Multi antimicrobial extrusion protein
Nitab4.5_0005620g0060	116.816	13.0719	3.1541	7.0833e-23	4.768e-21	Nitab4.5_0005620	69830	79376	585	Zinc finger, B-box
Nitab4.5_0005634g0060	0	4.51699	-4.6909	0.0064431	0.030067	Nitab4.5_0005634	175299	176789	1491	Alkaline-phosphatase-like, core domain, Ectonucleotide pyrophosphatase/phosphodiesterase family, Type I phosphodiesterase/nucleotide pyrophosphatase/phosphate transferase, Alkaline phosphatase-like, alpha/beta/alpha
Nitab4.5_0005637g0050	39.8564	211.589	-2.4135	1.3298e-24	1.0209e-22	Nitab4.5_0005637	109594	111403	890
Nitab4.5_0005696g0020	12.9424	2.10194	2.6353	0.0023447	0.012806	Nitab4.5_0005696	135540	141235	2139	Cullin protein, neddylation domain, Winged helix-turn-helix DNA-binding domain, Cullin, N-terminal, Cullin homology, Cullin repeat-like-containing domain, Cullin, conserved site
Nitab4.5_0005722g0010	31.7356	7.521	2.0666	3.8541e-05	0.00033889	Nitab4.5_0005722	49658	51892	1356	UDP-glucuronosyl/UDP-glucosyltransferase
Nitab4.5_0005722g0080	30.1959	1.06635	4.8572	2.8842e-07	3.7654e-06	Nitab4.5_0005722	117651	119891	369	Gibberellin regulated protein
Nitab4.5_0005732g0010	19.6291	2.81736	2.8182	0.00011101	0.00087353	Nitab4.5_0005732	41362	46138	1464	Phospholipid/glycerol acyltransferase
Nitab4.5_0005744g0020	0.633486	24.4749	-5.2736	3.1714e-06	3.4864e-05	Nitab4.5_0005744	132146	134993	822
Nitab4.5_0005820g0040	37.4634	8.33578	2.1706	7.8213e-06	7.975e-05	Nitab4.5_0005820	22490	23710	843	Short-chain dehydrogenase/reductase SDR, NAD(P)-binding domain, Glucose/ribitol dehydrogenase
Nitab4.5_0005871g0010	0.307952	9.24632	-4.7668	0.00083748	0.0052506	Nitab4.5_0005871	122599	137934	1044	Leucine-rich repeat, cysteine-containing subtype
Nitab4.5_0005880g0050	6.67798	27.2358	-2.032	0.00061846	0.0040136	Nitab4.5_0005880	150042	159029	1215	Glutamine-Leucine-Glutamine, QLQ, WRC, Uncharacterised protein family Ycf2
Nitab4.5_0005904g0070	654.878	134.15	2.2856	7.2256e-59	3.9904e-56	Nitab4.5_0005904	74882	77064	1668	Terpene synthase, metal-binding domain, Terpene synthase, N-terminal domain, Terpenoid synthase, Terpenoid cyclases/protein prenyltransferase alpha-alpha toroid
Nitab4.5_0005905g0010	5.77167	24.1993	-2.078	0.00036297	0.0025043	Nitab4.5_0005905	6842	15630	846	Zinc finger, CCHC-type, Zinc finger, GRF-type
Nitab4.5_0005940g0030	10.4349	0.682957	3.9188	0.0017404	0.0099055	Nitab4.5_0005940	98787	100247	840	SWEET sugar transporter
Nitab4.5_0005942g0010	3.18498	19.3348	-2.6081	0.00014006	0.0010751	Nitab4.5_0005942	31377	35792	1509	Remorin, C-terminal
Nitab4.5_0005980g0020	36.2581	8.27933	2.1299	1.2753e-05	0.00012422	Nitab4.5_0005980	59148	61160	999	SAM dependent carboxyl methyltransferase
Nitab4.5_0005983g0010	10.083	54.4735	-2.4285	2.5576e-09	4.5802e-08	Nitab4.5_0005983	60870	73634	2667	Pentatricopeptide repeat, Tetratricopeptide-like helical
Nitab4.5_0005994g0010	20.9664	4.73271	2.1276	0.00088157	0.0054837	Nitab4.5_0005994	53718	55124	747
Nitab4.5_0005998g0010	2.20836	14.7955	-2.7424	0.0012301	0.0073371	Nitab4.5_0005998	467	2125	1170	Drug/metabolite transporter
Nitab4.5_0006001g0020	1.86528	20.437	-3.4345	2.4555e-05	0.00022525	Nitab4.5_0006001	119838	121032	738	Acyl transferase/acyl hydrolase/lysophospholipase, Patatin/Phospholipase A2-related
Nitab4.5_0006040g0010	4.5047	0	4.556	0.0083907	0.037503	Nitab4.5_0006040	70720	71906	760	Phosphatidylethanolamine-binding, conserved site, Phosphatidylethanolamine-binding protein PEBP
Nitab4.5_0006096g0010	4.13517	22.5749	-2.4552	0.00034242	0.0023779	Nitab4.5_0006096	58920	78981	195
Nitab4.5_0006133g0020	16.2065	1.42237	3.5395	0.00015429	0.0011716	Nitab4.5_0006133	24769	26373	1605	Berberine/berberine-like, FAD-binding, type 2, FAD-binding, type 2, subdomain 1, CO dehydrogenase flavoprotein-like, FAD-binding, subdomain 2, FAD linked oxidase, N-terminal
Nitab4.5_0006144g0030	114.889	21.8458	2.397	2.7368e-16	1.073e-14	Nitab4.5_0006144	160682	163508	1068	Homeodomain-like, Myb domain, SANT/Myb domain
Nitab4.5_0006155g0010	85.0624	3.83065	4.4816	2.3423e-18	1.0966e-16	Nitab4.5_0006155	146553	152577	1176	Strictosidine synthase, conserved region, Six-bladed beta-propeller, TolB-like
Nitab4.5_0006170g0010	0.615904	11.4253	-4.1803	0.0008241	0.0051755	Nitab4.5_0006170	116606	125138	1014
Nitab4.5_0006235g0010	37.4632	160.744	-2.1034	2.8485e-18	1.324e-16	Nitab4.5_0006235	78512	81079	1092	Winged helix-turn-helix DNA-binding domain, Caffeate O-methyltransferase (COMT) family, O-methyltransferase, family 2, Plant methyltransferase dimerisation
Nitab4.5_0006272g0010	3.14103	20.4867	-2.6968	9.0217e-05	0.00072626	Nitab4.5_0006272	139843	140436	594	Basic-leucine zipper domain
Nitab4.5_0006294g0070	17.9488	2.10533	3.1077	0.00015861	0.0012013	Nitab4.5_0006294	43297	45481	876
Nitab4.5_0006299g0010	0	17.7447	-6.6643	4.4483e-07	5.6285e-06	Nitab4.5_0006299	111492	114295	2214	Serine/threonine-protein kinase, active site, Serine/threonine- / dual specificity protein kinase, catalytic domain, EGF-like calcium-binding domain, Concanavalin A-like lectin/glucanase, subgroup, Wall-associated receptor kinase galacturonan-binding domain, Protein kinase domain, Protein kinase-like domain, EGF-like calcium-binding, conserved site
Nitab4.5_0006324g0050	0	7.51592	-5.4299	0.00038244	0.0026228	Nitab4.5_0006324	110719	113292	1200	Myb domain, plants, Myb domain, Homeodomain-like, SANT/Myb domain
Nitab4.5_0006344g0010	2.48996	25.4267	-3.3367	2.8442e-06	3.1523e-05	Nitab4.5_0006344	39779	41824	1563	C2 domain
Nitab4.5_0006359g0010	73.8886	0	8.5953	1.5816e-12	4.2024e-11	Nitab4.5_0006359	117560	118766	579
Nitab4.5_0006365g0040	7.24109	34.3991	-2.2453	5.0022e-06	5.2972e-05	Nitab4.5_0006365	127824	132626	1332	Pyridine nucleotide-disulphide oxidoreductase, dimerisation domain, Pyridine nucleotide-disulphide oxidoreductase, FAD/NAD(P)-binding domain, FAD-dependent pyridine nucleotide-disulphide oxidoreductase, FAD/NAD-linked reductase, dimerisation domain, Pyridine nucleotide-disulphide oxidoreductase, NAD-binding domain, Pyridine nucleotide-disulphide oxidoreductase, class I, active site
Nitab4.5_0006415g0050	4.83902	20.7298	-2.1127	0.0016206	0.0092997	Nitab4.5_0006415	50786	51348	387
Nitab4.5_0006420g0010	5.04146	26.3733	-2.3819	3.4637e-05	0.00030756	Nitab4.5_0006420	117475	118960	906	Chloramphenicol acetyltransferase-like domain, Transferase
Nitab4.5_0006476g0030	13.8574	85.4833	-2.6214	1.9609e-14	6.3181e-13	Nitab4.5_0006476	1	1102	297
Nitab4.5_0006512g0010	634.053	70.2103	3.1751	5.2874e-95	1.1315e-91	Nitab4.5_0006512	76662	82779	1456	Putative translation initiation factor, aIF-2BI/5-methylthioribose-1-phosphate isomerase, Methylthioribose-1-phosphate isomerase-like, N-terminal domain, Initiation factor 2B-related, Initiation factor 2B alpha/beta/delta
Nitab4.5_0006582g0050	17.5968	3.08954	2.5054	0.00066995	0.0043141	Nitab4.5_0006582	104469	105548	687
Nitab4.5_0006585g0020	5.41976	0	4.8248	0.0025013	0.013527	Nitab4.5_0006585	52806	56250	936	CBS domain
Nitab4.5_0006598g0020	13.8838	3.14261	2.1528	0.004397	0.021819	Nitab4.5_0006598	22721	22999	279	Auxin-induced protein, ARG7
Nitab4.5_0006600g0020	17.7991	0	6.5413	1.2558e-06	1.4776e-05	Nitab4.5_0006600	96781	97285	345	Zinc finger, GRF-type
Nitab4.5_0006632g0010	12.8015	1.72024	2.8879	0.0027585	0.014709	Nitab4.5_0006632	121107	121995	544
Nitab4.5_0006673g0070	30.0992	2.46134	3.6297	4.2027e-07	5.3416e-06	Nitab4.5_0006673	91568	95193	1164	Myc-type, basic helix-loop-helix (bHLH) domain
Nitab4.5_0006739g0020	5.27911	49.9049	-3.2223	6.6143e-10	1.2752e-08	Nitab4.5_0006739	125585	126742	1158	Aspartic peptidase domain, Aspartic peptidase
Nitab4.5_0006824g0020	7.98005	56.0755	-2.8204	4.1834e-11	9.2572e-10	Nitab4.5_0006824	34009	35225	1047	Tetratricopeptide-like helical, Pentatricopeptide repeat
Nitab4.5_0006833g0020	47.2559	6.55739	2.8467	2.259e-09	4.0652e-08	Nitab4.5_0006833	51759	55419	1116	Tetratricopeptide repeat-containing domain, Tetratricopeptide-like helical
Nitab4.5_0006835g0010	0.624687	20.5672	-5.0264	1.4017e-05	0.00013517	Nitab4.5_0006835	17162	22780	396
Nitab4.5_0007026g0020	845.855	150.448	2.4909	7.8519e-93	1.5511e-89	Nitab4.5_0007026	109745	114503	1773	Proton-dependent oligopeptide transporter family, Major facilitator superfamily domain, general substrate transporter
Nitab4.5_0007030g0010	54.6819	6.88942	2.985	3.8188e-11	8.4869e-10	Nitab4.5_0007030	82580	87580	1731	Malectin-like carbohydrate-binding domain, Leucine rich repeat 4
Nitab4.5_0007034g0020	1010.25	163.742	2.6232	5.26e-101	1.2864e-97	Nitab4.5_0007034	82536	83696	914	Tetratricopeptide repeat-containing domain, Tetratricopeptide-like helical
Nitab4.5_0007055g0020	122.315	21.4469	2.5116	8.022e-19	3.9464e-17	Nitab4.5_0007055	81518	85232	1107	Drug/metabolite transporter, Triose-phosphate transporter domain
Nitab4.5_0007061g0100	53.4939	12.9349	2.0566	2.6811e-07	3.5254e-06	Nitab4.5_0007061	50323	53003	1095
Nitab4.5_0007066g0010	27.5741	448.754	-4.0259	5.3977e-87	9.2409e-84	Nitab4.5_0007066	83491	94514	2469	Ribosomal RNA methyltransferase, Spb1, C-terminal, Ribosomal RNA methyltransferase FtsJ domain, Ribosomal RNA large subunit methyltransferase E, Ribosomal RNA methyltransferase Spb1, domain of unknown function DUF3381
Nitab4.5_0007069g0030	41.942	9.92928	2.072	6.5534e-06	6.7723e-05	Nitab4.5_0007069	99848	100607	660	Plastocyanin-like, Cupredoxin, Blue (type 1) copper domain
Nitab4.5_0007092g0040	8.26164	1.03897	2.9914	0.0087494	0.038829	Nitab4.5_0007092	42429	44216	600	P-loop containing nucleoside triphosphate hydrolase
Nitab4.5_0007105g0010	30.4337	1.74931	4.1361	3.0191e-07	3.9256e-06	Nitab4.5_0007105	14039	15031	993	Transcription factor, TCP, Transcription factor TCP subgroup, CYC/TB1, R domain
Nitab4.5_0007303g0080	7.59294	0	5.3133	0.00039752	0.0027124	Nitab4.5_0007303	106859	109354	1167	FAR1 DNA binding domain
Nitab4.5_0007346g0030	12.7223	57.4911	-2.1792	1.2835e-08	2.0852e-07	Nitab4.5_0007346	60160	66605	1296	Serine/threonine-protein kinase, active site, Serine/threonine- / dual specificity protein kinase, catalytic domain, NAF/FISL domain, NAF domain, Protein kinase domain, Protein kinase-like domain, Calcium/calmodulin-dependent/calcium-dependent protein kinase, Protein kinase, ATP binding site
Nitab4.5_0007363g0020	79.194	10.15	2.9754	2.2646e-13	6.5527e-12	Nitab4.5_0007363	109951	110421	471
Nitab4.5_0007383g0080	0	5.85214	-5.0671	0.0011946	0.0071493	Nitab4.5_0007383	33155	33694	540	Pentatricopeptide repeat
Nitab4.5_0007406g0020	57.3299	13.7565	2.0543	3.5752e-08	5.4022e-07	Nitab4.5_0007406	64578	75968	701	Cytochrome P450, Cytochrome P450, E-class, group I
Nitab4.5_0007473g0020	8.18249	0.356016	4.461	0.0021109	0.011703	Nitab4.5_0007473	3884	6242	2151	NB-ARC, Disease resistance protein, P-loop containing nucleoside triphosphate hydrolase
Nitab4.5_0007488g0040	212.779	29.7022	2.8393	1.0563e-35	1.8024e-33	Nitab4.5_0007488	91892	94942	1044	CAP domain, Allergen V5/Tpx-1-related, conserved site, Cysteine-rich secretory protein, allergen V5/Tpx-1-related
Nitab4.5_0007527g0020	197.347	0.328635	9.0511	3.1841e-14	1.0039e-12	Nitab4.5_0007527	25767	38859	717
Nitab4.5_0007553g0030	25.5769	0.356016	6.1042	1.6415e-06	1.8937e-05	Nitab4.5_0007553	32337	33447	339	AUX/IAA protein
Nitab4.5_0007661g0010	1.54854	11.0487	-2.8147	0.0035197	0.018082	Nitab4.5_0007661	24743	27778	297
Nitab4.5_0007686g0050	24.0107	3.88202	2.648	4.6998e-05	0.00040582	Nitab4.5_0007686	66003	69959	2811	NB-ARC, Disease resistance protein, Zinc finger, GRF-type, P-loop containing nucleoside triphosphate hydrolase
Nitab4.5_0007722g0020	8.86878	0	5.5371	0.00015676	0.0011884	Nitab4.5_0007722	73160	75824	1476	Transposase, MuDR, plant, Zinc finger, SWIM-type, Zinc finger, PMZ-type
Nitab4.5_0007793g0040	50.6082	8.98797	2.4931	1.9345e-08	3.0534e-07	Nitab4.5_0007793	4448	5209	663	Cupredoxin, Plastocyanin-like, Blue (type 1) copper domain
Nitab4.5_0007799g0060	1.59249	8.97075	-2.5004	0.010546	0.045167	Nitab4.5_0007799	87933	89435	1329	Glycosyl transferase, family 1
Nitab4.5_0007808g0010	16.3562	0	6.422	1.5333e-06	1.78e-05	Nitab4.5_0007808	36991	37986	462
Nitab4.5_0007985g0040	4.12644	0	4.4326	0.0097557	0.042369	Nitab4.5_0007985	6710	7468	759
Nitab4.5_0008046g0010	39.2055	7.0537	2.4919	7.2928e-07	8.9012e-06	Nitab4.5_0008046	12074	13111	444	Major latex protein domain, Bet v I domain, START-like domain
Nitab4.5_0008050g0030	0	9.60064	-5.7824	5.2716e-05	0.00044885	Nitab4.5_0008050	1033	1302	270
Nitab4.5_0008064g0040	4.11762	0	4.4302	0.0089507	0.039531	Nitab4.5_0008064	86813	87971	246
Nitab4.5_0008114g0020	13.3823	0	6.129	8.0853e-06	8.2197e-05	Nitab4.5_0008114	46880	48086	1133	Serine/threonine-protein kinase, active site, Protein kinase domain, Serine/threonine- / dual specificity protein kinase, catalytic domain, Protein kinase, ATP binding site, Protein kinase-like domain
Nitab4.5_0008115g0010	0.316735	7.22313	-4.4092	0.0029913	0.015728	Nitab4.5_0008115	109941	110210	270	EF-hand domain, EF-Hand 1, calcium-binding site, EF-hand domain pair
Nitab4.5_0008143g0010	2.50755	45.4822	-4.1681	3.2828e-11	7.3627e-10	Nitab4.5_0008143	51816	61158	989
Nitab4.5_0008146g0030	0	4.10113	-4.5561	0.008044	0.036209	Nitab4.5_0008146	1748	4667	1842	Late embryogenesis abundant protein, LEA-3
Nitab4.5_0008146g0040	5.66616	36.1176	-2.6688	2.4575e-07	3.2513e-06	Nitab4.5_0008146	8473	12663	1014	PMR5 N-terminal domain, PC-Esterase
Nitab4.5_0008156g0020	25.0401	135.89	-2.4404	4.6112e-20	2.5275e-18	Nitab4.5_0008156	27856	36767	809	CS domain, HSP20-like chaperone
Nitab4.5_0008156g0030	6.36998	28.9013	-2.1887	3.4819e-05	0.00030902	Nitab4.5_0008156	103	3748	1773	Class II glutamine amidotransferase domain, Asparagine synthase, Rossmann-like alpha/beta/alpha sandwich fold, Asparagine synthase, glutamine-hydrolyzing, Glutamine amidotransferase type 2 domain
Nitab4.5_0008178g0010	2.84188	11.8584	-2.0559	0.010611	0.045367	Nitab4.5_0008178	110965	112272	1308	Bulb-type lectin domain, S-locus glycoprotein
Nitab4.5_0008247g0070	18.1069	4.18836	2.1184	0.0022576	0.012414	Nitab4.5_0008247	102935	110037	1158	Leucine-rich repeat, Leucine rich repeat 4
Nitab4.5_0008263g0020	71.2403	0	8.5431	2.0648e-12	5.3995e-11	Nitab4.5_0008263	18841	25230	339
Nitab4.5_0008263g0030	95.1542	4.12513	4.5207	3.2713e-20	1.8014e-18	Nitab4.5_0008263	13806	18497	519
Nitab4.5_0008298g0030	0	36.5524	-7.7068	7.3923e-10	1.4156e-08	Nitab4.5_0008298	94813	95468	345
Nitab4.5_0008344g0030	0	39.4793	-7.8194	3.1162e-10	6.2616e-09	Nitab4.5_0008344	3424	15106	1626	C-5 cytosine methyltransferase
Nitab4.5_0008356g0010	22.4622	5.49104	2.0264	0.00083202	0.0052202	Nitab4.5_0008356	9107	13596	1728	Terpene synthase, N-terminal domain, Terpenoid synthase, Terpene synthase, metal-binding domain, Terpenoid cyclases/protein prenyltransferase alpha-alpha toroid
Nitab4.5_0008385g0020	5.36703	0	4.8133	0.0027051	0.014472	Nitab4.5_0008385	59372	68391	1143	VQ
Nitab4.5_0008390g0020	18.4237	2.73352	2.7399	0.00021725	0.0015922	Nitab4.5_0008390	52098	56200	2703	GroES (chaperonin 10)-like, NB-ARC, Disease resistance protein, Alcohol dehydrogenase GroES-like, P-loop containing nucleoside triphosphate hydrolase
Nitab4.5_0008637g0010	83.3907	19.3365	2.1067	1.5322e-11	3.5885e-10	Nitab4.5_0008637	46782	49220	1740	Voltage-dependent anion channel
Nitab4.5_0008720g0020	11.6931	0	5.9365	2.2541e-05	0.00020874	Nitab4.5_0008720	76523	86067	822	NAC domain
Nitab4.5_0008732g0020	0.959005	8.28779	-3.1218	0.0070458	0.032438	Nitab4.5_0008732	47536	66450	771
Nitab4.5_0008792g0010	115.047	19.3929	2.5694	1.5324e-18	7.3076e-17	Nitab4.5_0008792	12551	14645	1578	ABC-2 type transporter, P-loop containing nucleoside triphosphate hydrolase, ABC transporter-like
Nitab4.5_0008792g0020	13.8574	3.11353	2.1559	0.0060967	0.028698	Nitab4.5_0008792	14696	15395	393	ABC transporter-like, P-loop containing nucleoside triphosphate hydrolase
Nitab4.5_0008976g0010	4.75107	19.5505	-2.044	0.0015747	0.0090854	Nitab4.5_0008976	33287	35787	1437	Transferase, Chloramphenicol acetyltransferase-like domain
Nitab4.5_0008982g0050	92.2504	18.284	2.3318	4.6629e-12	1.1671e-10	Nitab4.5_0008982	63501	68339	1734	STAS domain, Sulphate anion transporter, conserved site, Sulphate transporter
Nitab4.5_0008984g0010	11.5963	2.04887	2.4926	0.0074981	0.034134	Nitab4.5_0008984	44646	46127	1482	Ankyrin repeat-containing domain, Ankyrin repeat, MSP domain, PapD-like
Nitab4.5_0009084g0020	10.1885	1.42237	2.8646	0.0072767	0.033283	Nitab4.5_0009084	52761	63228	2016	Leucine-rich repeat, typical subtype, Leucine-rich repeat
Nitab4.5_0009113g0010	0	3.77419	-4.4352	0.010996	0.046747	Nitab4.5_0009113	29498	37644	597	Longin domain, Longin-like domain, Synaptobrevin
Nitab4.5_0009124g0010	28.4891	4.17989	2.7756	5.3639e-06	5.6506e-05	Nitab4.5_0009124	83	3301	1143	Tryptophan synthase beta chain/beta chain-like, Tryptophan synthase, beta chain, Tryptophan synthase, beta chain, conserved site, Tryptophan synthase beta subunit-like PLP-dependent enzymes superfamily
Nitab4.5_0009125g0020	7.32902	0	5.2604	0.00050596	0.0033646	Nitab4.5_0009125	70450	72759	1437	UDP-glucuronosyl/UDP-glucosyltransferase
Nitab4.5_0009145g0020	25.0665	5.9292	2.0862	0.00020497	0.0015115	Nitab4.5_0009145	34912	66771	4971	Myosin, N-terminal, SH3-like, P-loop containing nucleoside triphosphate hydrolase, IQ motif, EF-hand binding site, Myosin head, motor domain, Dil domain, Myosin-like IQ motif-containing domain, Dilute
Nitab4.5_0009237g0010	9.57253	1.01329	3.2129	0.0048828	0.023861	Nitab4.5_0009237	44661	48081	1929	Apple-like, Bulb-type lectin domain, PAN-2 domain, Concanavalin A-like lectin/glucanase, subgroup, Protein kinase, ATP binding site, Protein kinase-like domain, S-locus glycoprotein
Nitab4.5_0009288g0020	112.514	19.2253	2.5429	1.1819e-17	5.2062e-16	Nitab4.5_0009288	67906	69676	600	Uncharacterised protein family UPF0114
Nitab4.5_0009518g0030	56.6524	11.9883	2.2333	1.1991e-07	1.6649e-06	Nitab4.5_0009518	18073	32323	3153	Leucine-rich repeat, Leucine-rich repeat-containing N-terminal, type 2, Leucine-rich repeat, typical subtype
Nitab4.5_0009567g0010	25.137	3.36511	2.8784	4.0583e-05	0.0003552	Nitab4.5_0009567	36416	37960	988	RlpA-like double-psi beta-barrel domain, Expansin, cellulose-binding-like domain, Barwin-like endoglucanase, Expansin/Lol pI, Expansin/pollen allergen, DPBB domain
Nitab4.5_0009608g0020	1.59247	12.4045	-2.968	0.0022601	0.012424	Nitab4.5_0009608	65404	66375	372
Nitab4.5_0009622g0010	89.9808	18.8899	2.2473	1.1524e-11	2.7363e-10	Nitab4.5_0009622	9772	11652	1233	Protein phosphatase 2C, manganese/magnesium aspartate binding site, Protein phosphatase 2C (PP2C)-like domain, Protein phosphatase 2C
Nitab4.5_0009648g0020	10.7516	1.3693	2.9631	0.003562	0.018278	Nitab4.5_0009648	46450	47196	432	Dehydrin
Nitab4.5_0009745g0010	0.307952	6.26292	-4.1999	0.0057015	0.027119	Nitab4.5_0009745	12249	19075	826
Nitab4.5_0009762g0020	0	20.954	-6.9078	1.1428e-07	1.5932e-06	Nitab4.5_0009762	7000	10262	1311	Armadillo, Armadillo-type fold, Armadillo-like helical
Nitab4.5_0009762g0030	0	168.483	-9.9131	1.1037e-16	4.4775e-15	Nitab4.5_0009762	1002	3222	1041
Nitab4.5_0009762g0040	0	3.7725	-4.4347	0.011391	0.048091	Nitab4.5_0009762	41621	43589	780	Myc-type, basic helix-loop-helix (bHLH) domain
Nitab4.5_0009848g0010	0	80.6839	-8.8506	2.672e-13	7.6538e-12	Nitab4.5_0009848	45888	50069	945	Nucleic acid-binding, OB-fold
Nitab4.5_0009885g0010	57.7789	4.17989	3.7978	4.9265e-13	1.3721e-11	Nitab4.5_0009885	46815	52080	1845
Nitab4.5_0010009g0010	235.004	27.9464	3.0807	8.0019e-35	1.2843e-32	Nitab4.5_0010009	16640	18909	1377	Proteinase inhibitor I20, Pin2
Nitab4.5_0010164g0010	2.48118	23.3486	-3.2119	1.197e-05	0.00011723	Nitab4.5_0010164	43135	47392	333
Nitab4.5_0010198g0020	1.55733	15.8669	-3.3327	0.00017247	0.0012939	Nitab4.5_0010198	41141	48933	981	Domain of unknown function DUF4409, Domain of unknown function DUF239
Nitab4.5_0010289g0010	18.0103	3.83065	2.2398	0.001014	0.0061975	Nitab4.5_0010289	20585	22810	1567	Cytochrome P450, E-class, group I, Cytochrome P450, Cytochrome P450, conserved site
Nitab4.5_0010333g0160	0.941438	12.7209	-3.7483	0.00047565	0.0031817	Nitab4.5_0010333	50854	51061	204
Nitab4.5_0010352g0090	6.24692	27.5678	-2.1326	0.00015057	0.0011471	Nitab4.5_0010352	2606	3213	522
Nitab4.5_0010443g0020	4.46952	0	4.5464	0.0069768	0.032166	Nitab4.5_0010443	45567	46062	417	Zinc finger, GRF-type
Nitab4.5_0010603g0020	2.79793	17.3065	-2.6127	0.00055136	0.0036305	Nitab4.5_0010603	44192	46590	519	Auxin-binding protein, RmlC-like jelly roll fold, RmlC-like cupin domain
Nitab4.5_0010653g0010	82.9683	10.3624	2.9989	5.1704e-15	1.7888e-13	Nitab4.5_0010653	17118	21129	3765	NB-ARC, Disease resistance protein, P-loop containing nucleoside triphosphate hydrolase, AAA+ ATPase domain
Nitab4.5_0010695g0020	5.03268	0	4.7216	0.0036443	0.01863	Nitab4.5_0010695	40424	45135	666
Nitab4.5_0010766g0020	12.1504	1.72193	2.8118	0.0027287	0.014576	Nitab4.5_0010766	60644	61894	1251	Exostosin-like
Nitab4.5_0010767g0010	68.6713	3.84956	4.1705	1.5206e-14	4.946e-13	Nitab4.5_0010767	58037	60048	978	ABC transporter A, ABCA, P-loop containing nucleoside triphosphate hydrolase
Nitab4.5_0010789g0020	4.73352	36.9513	-2.962	5.0291e-08	7.4222e-07	Nitab4.5_0010789	12935	15159	743	Organ specific protein
Nitab4.5_0011080g0020	1.57489	10.7458	-2.7649	0.0043571	0.021653	Nitab4.5_0011080	57446	58165	261	Ribosomal protein L29
Nitab4.5_0011112g0010	14.35	0.354322	5.2677	9.5812e-05	0.0007665	Nitab4.5_0011112	30	1141	798	Chloramphenicol acetyltransferase-like domain, Transferase
Nitab4.5_0011123g0020	4.10882	0	4.4277	0.009339	0.040908	Nitab4.5_0011123	16638	19281	891	DNA-binding WRKY
Nitab4.5_0011192g0010	43.9739	1.72193	4.6676	6.8727e-10	1.323e-08	Nitab4.5_0011192	53005	56801	708	RNA recognition motif domain, Nucleotide-binding, alpha-beta plait
Nitab4.5_0011229g0010	64.8263	9.57326	2.7488	5.7798e-12	1.4251e-10	Nitab4.5_0011229	5915	10542	1653	C2 domain, EF-hand domain pair, Phosphoinositide phospholipase C, Phospholipase C, phosphatidylinositol-specific, Y domain, Phospholipase C, phosphatidylinositol-specific , X domain, Phospholipase C, phosphoinositol-specific, EF-hand-like, PLC-like phosphodiesterase, TIM beta/alpha-barrel domain
Nitab4.5_0011473g0020	8.0592	0	5.3952	0.00049858	0.0033204	Nitab4.5_0011473	35839	36223	285	Protein of unknown function DUF1442
Nitab4.5_0011519g0020	8.92149	0.65727	3.7032	0.004653	0.022888	Nitab4.5_0011519	40641	43228	642	Chlorophyllase
Nitab4.5_0011586g0010	10.7164	71.679	-2.7376	6.5266e-12	1.5985e-10	Nitab4.5_0011586	10802	17270	945	Nucleic acid-binding, OB-fold
Nitab4.5_0011695g0010	93.0955	17.4333	2.4234	3.2802e-13	9.318e-12	Nitab4.5_0011695	17247	19411	819	EF-hand domain, EF-hand domain pair, Recoverin
Nitab4.5_0011698g0010	1.25817	23.0576	-4.1897	1.8306e-06	2.0935e-05	Nitab4.5_0011698	22517	23365	540	Myc-type, basic helix-loop-helix (bHLH) domain
Nitab4.5_0011709g0020	971.858	226.926	2.0978	3.0205e-82	4.0824e-79	Nitab4.5_0011709	34193	35216	690	Thioredoxin-like fold, Thioredoxin, Thioredoxin domain, Thioredoxin, conserved site
Nitab4.5_0011718g0040	21.292	3.14769	2.7674	8.866e-05	0.00071518	Nitab4.5_0011718	33738	34442	705	NB-ARC, P-loop containing nucleoside triphosphate hydrolase
Nitab4.5_0011780g0020	0.316735	11.3773	-5.064	0.00024139	0.0017447	Nitab4.5_0011780	4748	15697	1275	Basic-leucine zipper domain
Nitab4.5_0011784g0030	7.61935	0	5.3174	0.00032533	0.0022718	Nitab4.5_0011784	14309	15062	591
Nitab4.5_0011784g0040	29.2723	2.07625	3.8197	3.0107e-07	3.9167e-06	Nitab4.5_0011784	10136	11141	969
Nitab4.5_0011908g0020	565.795	124.1	2.1919	4.1196e-46	1.2594e-43	Nitab4.5_0011908	19888	20946	614	LURP1-like domain, Tubby C-terminal-like domain
Nitab4.5_0011942g0010	14.0949	0.710338	4.3389	0.00043419	0.0029319	Nitab4.5_0011942	32452	34524	2073	Domain X, Reverse transcriptase
Nitab4.5_0011966g0010	1.57489	12.5481	-2.9867	0.0015196	0.0088066	Nitab4.5_0011966	26072	29408	1311	Triose-phosphate transporter domain, Triose phosphate/phosphoenolpyruvate translocator
Nitab4.5_0011987g0030	15.5116	1.72193	3.167	0.00048576	0.003246	Nitab4.5_0011987	12748	13601	441
Nitab4.5_0012137g0010	26.8439	5.39337	2.2969	0.00030809	0.0021652	Nitab4.5_0012137	20560	21882	1323
Nitab4.5_0012260g0100	7.99768	0.712032	3.5167	0.011282	0.04772	Nitab4.5_0012260	14901	15836	468
Nitab4.5_0012276g0010	40.1293	2.78659	3.8568	1.2559e-09	2.3397e-08	Nitab4.5_0012276	10328	12177	1032	Non-haem dioxygenase N-terminal domain, Oxoglutarate/iron-dependent dioxygenase, Isopenicillin N synthase-like, Isopenicillin N synthase
Nitab4.5_0012451g0010	29.0347	5.62117	2.3816	9.4841e-05	0.00075968	Nitab4.5_0012451	14123	19543	2817	Serine/threonine-protein kinase, active site, Leucine-rich repeat-containing N-terminal, type 2, Serine/threonine- / dual specificity protein kinase, catalytic domain, Leucine rich repeat 4, Protein kinase, ATP binding site, Protein kinase domain, Leucine-rich repeat, Protein kinase-like domain
Nitab4.5_0012868g0010	3.15862	13.4844	-2.0921	0.0050236	0.024447	Nitab4.5_0012868	6638	6934	297
Nitab4.5_0012882g0010	1.25816	8.67119	-2.7778	0.0099188	0.042966	Nitab4.5_0012882	28800	30284	1026
Nitab4.5_0013168g0010	153.628	8.91768	4.0967	3.671e-32	4.8221e-30	Nitab4.5_0013168	28960	29907	306	Carbonic anhydrase, Carbonic anhydrase, prokaryotic-like, conserved site
Nitab4.5_0013552g0020	189.754	22.9328	3.0535	9.9856e-34	1.4653e-31	Nitab4.5_0013552	21270	24786	1451	Protein kinase domain, Serine/threonine-protein kinase, active site, Protein kinase-like domain, Protein kinase, ATP binding site
Nitab4.5_0013596g0010	8.92151	1.36761	2.6924	0.010439	0.044783	Nitab4.5_0013596	25993	27450	1458	UDP-glucuronosyl/UDP-glucosyltransferase
Nitab4.5_0013988g0010	22.647	4.81486	2.2311	0.00035669	0.0024657	Nitab4.5_0013988	20513	21604	1092	P-loop containing nucleoside triphosphate hydrolase, NB-ARC, Disease resistance protein
Nitab4.5_0013991g0010	0	4.12513	-4.5628	0.0089869	0.03966	Nitab4.5_0013991	10710	12274	1341	F-box domain, FBD domain
Nitab4.5_0013993g0010	28.1372	6.18077	2.1808	4.9239e-05	0.00042233	Nitab4.5_0013993	4221	5394	261	AP2/ERF domain, DNA-binding domain
Nitab4.5_0014015g0010	135.934	31.5611	2.1087	3.9376e-17	1.6672e-15	Nitab4.5_0014015	15459	19559	996	Proteinase inhibitor I20, Pin2
Nitab4.5_0014024g0010	0.624687	8.50182	-3.7566	0.0052458	0.025314	Nitab4.5_0014024	16932	18615	1538	GH3 auxin-responsive promoter
Nitab4.5_0014353g0010	37.7716	0	7.6291	1.2049e-09	2.2486e-08	Nitab4.5_0014353	2440	4962	216
Nitab4.5_0014470g0010	10.4436	0.708645	3.9094	0.001951	0.010938	Nitab4.5_0014470	10357	10665	309
Nitab4.5_0014584g0010	13.268	0	6.1189	8.17e-06	8.2911e-05	Nitab4.5_0014584	14326	18636	914	Transcription factor, MADS-box, Transcription factor, K-box
Nitab4.5_0014813g0010	9.8541	45.0233	-2.1922	7.9361e-07	9.62e-06	Nitab4.5_0014813	11436	11807	372	Auxin-induced protein, ARG7
Nitab4.5_0015542g0010	3.16738	13.7599	-2.1213	0.0054742	0.026233	Nitab4.5_0015542	3110	4049	552	Myc-type, basic helix-loop-helix (bHLH) domain
Nitab4.5_0016697g0010	33.7856	478.751	-3.8237	6.9168e-27	6.3551e-25	Nitab4.5_0016697	5698	10362	1107	Nucleic acid-binding, OB-fold, Replication factor A, C-terminal
Nitab4.5_0017231g0010	246.398	41.5025	2.5696	9.6598e-37	1.7656e-34	Nitab4.5_0017231	3138	6690	1713	Multi antimicrobial extrusion protein
Nitab4.5_0017570g0010	78.6662	666.509	-3.0832	6.5607e-19	3.2493e-17	Nitab4.5_0017570	1205	2775	495
Nitab4.5_0017649g0020	0	18.1572	-6.6966	4.3519e-07	5.5161e-06	Nitab4.5_0017649	9172	9468	297	Proteinase inhibitor I29, cathepsin propeptide, Peptidase C1A, papain
Nitab4.5_0018109g0010	17.3766	2.05226	3.073	0.0010484	0.0063866	Nitab4.5_0018109	457	2415	585
Nitab4.5_0019126g0020	26.5446	175.614	-2.7233	1.4209e-28	1.4451e-26	Nitab4.5_0019126	10	3120	1455	WD40/YVTN repeat-like-containing domain
Nitab4.5_0019519g0010	0	163.716	-9.8721	1.4822e-16	5.9519e-15	Nitab4.5_0019519	1046	6928	918	Putative cyclase
Nitab4.5_0020402g0010	1.26696	10.5044	-3.0583	0.0033557	0.017354	Nitab4.5_0020402	3700	4260	561
Nitab4.5_0020882g0010	9.80137	0	5.6818	6.0425e-05	0.00050901	Nitab4.5_0020882	1797	3926	738	Annexin repeat, Annexin repeat, conserved site, Annexin, plant, Annexin
Nitab4.5_0021252g0010	14.7462	62.2494	-2.0693	4.2376e-07	5.3806e-06	Nitab4.5_0021252	1320	7234	1962	Nucleic acid-binding, OB-fold, BRCA2 repeat, DNA recombination/repair protein BRCA2, helical domain, BRCA2, oligonucleotide/oligosaccharide-binding 1, Breast cancer type 2 susceptibility protein
Nitab4.5_0021312g0010	62.0198	2.10872	4.8993	1.1079e-12	2.9839e-11	Nitab4.5_0021312	2863	3355	408	Terpenoid cyclases/protein prenyltransferase alpha-alpha toroid
Nitab4.5_0021935g0010	535.203	12.3376	5.4271	4.0524e-90	7.4333e-87	Nitab4.5_0021935	3003	6595	3464	NB-ARC, P-loop containing nucleoside triphosphate hydrolase, AAA+ ATPase domain, Disease resistance protein
Nitab4.5_0022042g0010	0.307952	6.80897	-4.327	0.0042714	0.021315	Nitab4.5_0022042	790	1743	954	Nicotianamine synthase
Nitab4.5_0024705g0010	3.13223	13.4313	-2.0931	0.0063302	0.029625	Nitab4.5_0024705	1316	2566	1251	Transcription factor GRAS
Nitab4.5_0025760g0010	26.1752	5.19656	2.3354	4.75e-05	0.00040967	Nitab4.5_0025760	3086	4647	501	DNA-binding WRKY
Nitab4.5_0026287g0010	1.56611	14.3403	-3.1811	0.00061808	0.0040117	Nitab4.5_0026287	1446	3538	264	Cytochrome c oxidase, subunit VIa
Nitab4.5_0029285g0010	1.89166	10.0628	-2.4064	0.008359	0.037377	Nitab4.5_0029285	1198	2728	1142	Chlorophyll a/b binding protein domain, Chlorophyll A-B binding protein, plant, Chlorophyll A-B binding protein
Novel00003	25.5417	3.41987	2.8909	8.1776e-06	8.2972e-05	Nitab4.5_0000001	4785916	4788508	1766	-
Novel00014	0	10.2014	-5.8631	5.3784e-05	0.00045712	Nitab4.5_0000003	851020	852922	1236	-
Novel00016	28.7969	0	7.2365	1.3109e-08	2.1245e-07	Nitab4.5_0000003	2071211	2073184	1811	-
Novel00022	9.54618	493.658	-5.6989	4.8877e-84	7.3833e-81	Nitab4.5_0000003	4808680	4812451	3289	-
Novel00027	0.651069	8.60627	-3.7562	0.0049902	0.024305	Nitab4.5_0000004	4823080	4825894	1681	-
Novel00028	41.3875	0	7.7602	3.8923e-10	7.7454e-09	Nitab4.5_0000005	2341735	2347751	3045	-
Novel00030	37.8152	0.356016	6.6666	9.0603e-08	1.2826e-06	Nitab4.5_0000005	1778071	1779657	1123	-
Novel00040	0	159.839	-9.8371	1.8796e-16	7.4777e-15	Nitab4.5_0000008	3459151	3460729	1261	-
Novel00044	7.22349	54.9868	-2.9206	2.6505e-11	6.0422e-10	Nitab4.5_0000009	2993824	3008587	3074	-
Novel00048	0	29.478	-7.3975	4.9383e-09	8.4798e-08	Nitab4.5_0000010	465984	479741	2008	-
Novel00052	4.44315	0	4.5394	0.0063304	0.029625	Nitab4.5_0000011	947144	963400	834	-
Novel00056	0	25.0107	-7.1599	2.2442e-08	3.5039e-07	Nitab4.5_0000011	3700972	3714020	759	-
Novel00091	5.41979	48.5083	-3.1702	5.0711e-10	9.9069e-09	Nitab4.5_0000018	2652320	2660492	680	-
Novel00095	0	80.5126	-8.8481	2.8479e-13	8.1395e-12	Nitab4.5_0000019	3032643	3060091	1019	-
Novel00099	11.4642	2.45796	2.2324	0.010574	0.045259	Nitab4.5_0000020	3000471	3004976	3551	-
Novel00100	30.0728	5.5235	2.4431	7.3368e-06	7.5283e-05	Nitab4.5_0000020	3011877	3015412	1896	-
Novel00142	0	10.0902	-5.8498	3.6667e-05	0.00032375	Nitab4.5_0000030	82777	85901	1435	-
Novel00170	0	19.186	-6.7763	2.5497e-07	3.3647e-06	Nitab4.5_0000036	1286543	1307205	1833	-
Novel00172	8.46406	51.0585	-2.585	4.9693e-09	8.5301e-08	Nitab4.5_0000037	742856	749519	1469	-
Novel00174	27.8117	5.24963	2.4164	2.7596e-05	0.00025024	Nitab4.5_0000037	2548130	2549860	1640	-
Novel00180	20.72	2.10194	3.3125	3.8426e-05	0.00033799	Nitab4.5_0000037	1177731	1179078	1217	-
Novel00198	0	66.965	-8.5826	1.7786e-12	4.6944e-11	Nitab4.5_0000042	1495612	1499106	1748	-
Novel00200	1.24059	9.21894	-2.8781	0.0071817	0.032948	Nitab4.5_0000042	466798	469661	1192	-
Novel00252	643.414	0.708645	9.861	7.9318e-22	4.962e-20	Nitab4.5_0000064	1656286	1659457	1883	-
Novel00258	116.666	1.01329	6.8141	5.3282e-15	1.8416e-13	Nitab4.5_0000066	1331427	1339170	4725	-
Novel00279	5.68371	30.7003	-2.4319	8.0959e-06	8.2256e-05	Nitab4.5_0000074	1711184	1717073	2246	-
Novel00283	3.16737	22.6076	-2.8382	0.0001027	0.00081538	Nitab4.5_0000075	1674113	1682132	1014	-
Novel00287	0.63347	13.5666	-4.4262	0.00040082	0.002731	Nitab4.5_0000078	1730141	1736391	2906	-
Novel00311	25.9991	109.274	-2.0727	1.7469e-14	5.6465e-13	Nitab4.5_0000089	690200	693709	904	-
Novel00312	0	82.1013	-8.8768	2.3768e-13	6.8503e-12	Nitab4.5_0000089	740796	744243	767	-
Novel00337	25.436	0	7.0561	3.5056e-08	5.3064e-07	Nitab4.5_0000096	330793	341414	1624	-
Novel00338	11.9834	0	5.9725	1.5347e-05	0.00014673	Nitab4.5_0000096	1120062	1128972	1465	-
Novel00340	1.86529	11.7418	-2.6396	0.0063688	0.029783	Nitab4.5_0000097	884488	898040	976	-
Novel00358	0	15.5383	-6.4749	1.3959e-06	1.6297e-05	Nitab4.5_0000106	428263	430701	903	-
Novel00382	133.576	0	9.4494	3.3321e-15	1.1794e-13	Nitab4.5_0000115	87888	117972	1594	-
Novel00396	27.31	4.24312	2.704	4.3145e-05	0.00037533	Nitab4.5_0000122	977103	981125	3740	-
Novel00413	0	41.6735	-7.8966	2.0374e-10	4.189e-09	Nitab4.5_0000130	1241585	1244413	1448	-
Novel00430	0	55.7536	-8.3158	1.455e-11	3.4201e-10	Nitab4.5_0000136	1060092	1061721	1147	-
Novel00431	6.68671	210.307	-4.9819	3.8575e-43	1.0006e-40	Nitab4.5_0000136	1063455	1065288	1313	-
Novel00439	19.3124	0	6.6599	3.4733e-07	4.472e-06	Nitab4.5_0000138	248737	252422	3250	-
Novel00440	5.67491	81.4623	-3.8386	1.5494e-16	6.217e-15	Nitab4.5_0000138	1058168	1076795	807	-
Novel00466	21.6705	5.16918	2.0673	0.0009528	0.005869	Nitab4.5_0000148	772735	774723	1824	-
Novel00470	0	21.3854	-6.9361	8.4242e-08	1.1989e-06	Nitab4.5_0000150	541578	549833	1468	-
Novel00480	4.1528	36.857	-3.1572	2.0952e-08	3.2876e-07	Nitab4.5_0000155	118884	123771	569	-
Novel00484	11.086	0.354322	4.8972	0.00042759	0.002893	Nitab4.5_0000155	1115120	1118290	1330	-
Novel00486	46.6049	0	7.9305	1.3555e-10	2.8427e-09	Nitab4.5_0000157	666925	670458	2567	-
Novel00487	0	15.3107	-6.4514	1.4911e-06	1.7326e-05	Nitab4.5_0000157	1396426	1398582	1161	-
Novel00490	28.7354	144.875	-2.3313	1.306e-19	6.8725e-18	Nitab4.5_0000158	247062	257978	3460	-
Novel00512	17.8254	3.7485	2.2352	0.001369	0.0080514	Nitab4.5_0000169	1481394	1484585	1261	-
Novel00523	0	3.80327	-4.444	0.011122	0.047176	Nitab4.5_0000177	739788	743540	498	-
Novel00531	73.7392	0	8.5929	1.7823e-12	4.7017e-11	Nitab4.5_0000181	1065242	1068115	1312	-
Novel00543	0.307952	9.52189	-4.811	0.0008044	0.0050667	Nitab4.5_0000188	1443248	1445911	893	-
Novel00565	28.5333	0	7.2252	2.0547e-08	3.2302e-07	Nitab4.5_0000202	1044444	1050061	3744	-
Novel00579	0	44.1538	-7.9797	1.1751e-10	2.4807e-09	Nitab4.5_0000212	535348	538370	1555	-
Novel00582	11.6754	0	5.9348	2.1488e-05	0.00020019	Nitab4.5_0000212	602760	604014	799	-
Novel00588	76.6512	15.9767	2.2654	5.1657e-10	1.0072e-08	Nitab4.5_0000215	765406	769156	3475	-
Novel00609	26.6062	3.72451	2.8166	1.2759e-05	0.00012425	Nitab4.5_0000227	556405	560248	2419	-
Novel00610	118.118	20.0279	2.5594	1.4782e-17	6.4779e-16	Nitab4.5_0000227	561950	564379	1469	-
Novel00612	25.8318	0	7.0777	3.8591e-08	5.8089e-07	Nitab4.5_0000228	495815	508544	3540	-
Novel00627	49.2178	0	8.0088	8.632e-11	1.8419e-09	Nitab4.5_0000235	1268967	1277156	1297	-
Novel00628	7.90971	0	5.3723	0.00025752	0.0018462	Nitab4.5_0000235	1297435	1298929	888	-
Novel00663	6.96828	38.5225	-2.4692	3.0367e-07	3.9464e-06	Nitab4.5_0000254	1029173	1032325	2886	-
Novel00689	0	124.057	-9.4725	3.2486e-15	1.1515e-13	Nitab4.5_0000268	271285	279169	1270	-
Novel00697	0.316735	7.21297	-4.4075	0.0035962	0.018425	Nitab4.5_0000272	211910	217454	1077	-
Novel00699	2.81551	72.983	-4.6803	2.3549e-16	9.2752e-15	Nitab4.5_0000272	429770	434391	890	-
Novel00702	57.5147	0	8.2347	2.7763e-11	6.3069e-10	Nitab4.5_0000274	1154985	1157502	1689	-
Novel00709	0	12.1955	-6.1228	9.3539e-06	9.3805e-05	Nitab4.5_0000283	884040	890504	5710	-
Novel00713	91.2123	0	8.8987	2.0489e-13	5.9589e-12	Nitab4.5_0000284	368998	371254	1372	-
Novel00741	190.009	25.5722	2.9043	2.6494e-28	2.6524e-26	Nitab4.5_0000295	783501	799109	2226	-
Novel00742	0	18.3814	-6.7161	3.5284e-07	4.5384e-06	Nitab4.5_0000295	404109	408629	2632	-
Novel00743	0	57.9344	-8.3739	7.9225e-12	1.9221e-10	Nitab4.5_0000296	584634	598556	3261	-
Novel00744	16.7432	0.65727	4.6098	0.00016795	0.0012648	Nitab4.5_0000296	88012	88994	732	-
Novel00752	13.0831	0	6.0961	1.0652e-05	0.00010556	Nitab4.5_0000302	66366	69362	2675	-
Novel00764	27.9435	1.69794	4.0185	4.8613e-07	6.109e-06	Nitab4.5_0000309	28424	30308	744	-
Novel00792	21.1776	1.72362	3.6158	1.2775e-05	0.00012438	Nitab4.5_0000334	430660	446067	1079	-
Novel00807	10.1181	0	5.7277	4.8802e-05	0.00041914	Nitab4.5_0000339	241408	242752	1186	-
Novel00812	2.18201	21.5291	-3.2905	2.0443e-05	0.00019111	Nitab4.5_0000341	391935	400409	853	-
Novel00823	4.4783	0	4.5489	0.0080896	0.03636	Nitab4.5_0000343	550092	551965	1793	-
Novel00847	7.91849	519.122	-6.0357	6.9598e-82	9.1655e-79	Nitab4.5_0000353	746664	780402	4507	-
Novel00861	23.0165	191.091	-3.0497	9.0577e-32	1.1572e-29	Nitab4.5_0000362	846186	847925	1364	-
Novel00865	9.81896	0.710338	3.8197	0.0024146	0.013126	Nitab4.5_0000370	38011	41198	2874	-
Novel00876	0	42.3548	-7.9201	1.6959e-10	3.5149e-09	Nitab4.5_0000378	71939	81855	3679	-
Novel00877	0	5.62456	-5.0042	0.0020779	0.011542	Nitab4.5_0000379	957948	961516	1264	-
Novel00906	16.708	81.2113	-2.2773	5.0845e-10	9.9255e-09	Nitab4.5_0000397	69898	71803	1754	-
Novel00925	127.357	0.354322	8.4198	2.7173e-12	6.999e-11	Nitab4.5_0000410	496111	498614	2208	-
Novel00928	0	56.2962	-8.3303	1.1009e-11	2.6224e-10	Nitab4.5_0000411	148258	150737	1982	-
Novel00932	3.7833	17.1696	-2.1745	0.0018785	0.010576	Nitab4.5_0000416	1021091	1027047	2711	-
Novel00958	0	10.6704	-5.9336	2.6401e-05	0.00024055	Nitab4.5_0000432	300709	323423	1743	-
Novel00991	0	18.6775	-6.7399	2.6825e-07	3.5263e-06	Nitab4.5_0000457	492222	498789	817	-
Novel01003	213.079	36.7509	2.5296	2.447e-30	2.8053e-28	Nitab4.5_0000470	552689	556606	3328	-
Novel01027	20.3856	0	6.7364	2.7355e-07	3.5933e-06	Nitab4.5_0000490	379792	381912	1269	-
Novel01065	87.8165	1.99919	5.4086	9.5775e-17	3.9071e-15	Nitab4.5_0000519	277288	279213	1926	-
Novel01073	388.403	79.7459	2.2891	2.5161e-42	6.2428e-40	Nitab4.5_0000524	833523	835817	1589	-
Novel01086	7.29385	58.2203	-2.9979	8.5088e-12	2.0604e-10	Nitab4.5_0000529	715125	726725	2010	-
Novel01091	6.64275	26.7598	-2.0122	0.0002568	0.0018419	Nitab4.5_0000532	427290	432128	4270	-
Novel01099	41.5457	5.27532	2.9935	1.0309e-08	1.6959e-07	Nitab4.5_0000535	312965	329237	1240	-
Novel01117	18.9956	0	6.6361	4.0392e-07	5.1477e-06	Nitab4.5_0000547	921439	923461	767	-
Novel01128	38.88	0	7.6699	7.0272e-10	1.3502e-08	Nitab4.5_0000552	741804	744249	1211	-
Novel01130	12.0273	0	5.9768	1.3753e-05	0.00013305	Nitab4.5_0000553	844355	853482	1788	-
Novel01136	2.86826	29.074	-3.3482	3.4964e-07	4.4983e-06	Nitab4.5_0000559	792205	794402	1842	-
Novel01141	0	97.5763	-9.125	3.745e-14	1.1721e-12	Nitab4.5_0000562	898859	899908	816	-
Novel01144	4.68079	0	4.6189	0.0063077	0.029537	Nitab4.5_0000564	744926	756996	663	-
Novel01145	10.6988	0	5.8095	3.6641e-05	0.00032357	Nitab4.5_0000565	65785	66421	532	-
Novel01149	0	82.7449	-8.8859	2.3715e-13	6.839e-12	Nitab4.5_0000567	498885	510972	1832	-
Novel01158	57.7877	10.2802	2.4834	9.3982e-10	1.7798e-08	Nitab4.5_0000575	85190	86508	1198	-
Novel01162	0.325534	62.9339	-7.5322	7.2095e-10	1.3832e-08	Nitab4.5_0000581	66471	75457	877	-
Novel01164	0	19.5011	-6.8005	3.2196e-07	4.1694e-06	Nitab4.5_0000581	577589	580714	750	-
Novel01166	0.316735	21.2656	-5.9631	4.3097e-06	4.624e-05	Nitab4.5_0000581	658745	659571	478	-
Novel01171	34.9733	2.08133	4.073	1.9874e-08	3.132e-07	Nitab4.5_0000587	663689	665401	951	-
Novel01175	40.1118	0.328635	6.7533	5.5902e-08	8.1868e-07	Nitab4.5_0000591	246553	247904	549	-
Novel01192	15.3002	0	6.3222	2.7211e-06	3.0237e-05	Nitab4.5_0000601	339318	342669	2427	-
Novel01193	5.34939	0	4.8095	0.0030815	0.016135	Nitab4.5_0000602	414332	415880	495	-
Novel01212	8.20007	0.356016	4.4635	0.0020068	0.011211	Nitab4.5_0000621	484873	487017	470	-
Novel01243	136.595	17.4948	2.9761	2.38e-23	1.6654e-21	Nitab4.5_0000645	225961	230899	1089	-
Novel01247	0	10.4908	-5.9048	3.3374e-05	0.00029748	Nitab4.5_0000649	777404	781063	1433	-
Novel01254	0	9.29769	-5.7349	6.232e-05	0.00052309	Nitab4.5_0000660	259641	260992	603	-
Novel01255	0	29.4936	-7.3981	5.0193e-09	8.6103e-08	Nitab4.5_0000660	8	17687	1640	-
Novel01261	26.6238	0	7.1228	2.11e-08	3.307e-07	Nitab4.5_0000668	664562	665537	976	-
Novel01267	1.61009	9.62802	-2.5972	0.0094307	0.041229	Nitab4.5_0000674	437642	439436	553	-
Novel01272	5.6574	0.354322	3.9289	0.011765	0.049373	Nitab4.5_0000675	159524	170046	781	-
Novel01279	126.344	0	9.3703	6.043e-15	2.0691e-13	Nitab4.5_0000683	810309	813738	2621	-
Novel01286	32.8707	7.7248	2.1005	0.00011443	0.00089778	Nitab4.5_0000688	611545	617399	1906	-
Novel01299	1.53976	72.1669	-5.5149	1.5668e-14	5.0898e-13	Nitab4.5_0000703	304475	306813	1198	-
Novel01316	6.60763	0.354322	4.1524	0.0069354	0.032013	Nitab4.5_0000718	91696	109205	2322	-
Novel01329	0	29.0467	-7.3771	5.8494e-09	9.9512e-08	Nitab4.5_0000732	293264	296406	916	-
Novel01366	0	6.23045	-5.1558	0.0008821	0.0054852	Nitab4.5_0000767	619796	621074	1205	-
Novel01394	33.2314	5.57488	2.5826	1.255e-06	1.4771e-05	Nitab4.5_0000791	162692	164729	1805	-
Novel01411	53.6965	1.74592	4.9555	1.3752e-11	3.2398e-10	Nitab4.5_0000812	74548	76271	1010	-
Novel01415	0	37.1376	-7.7305	6.1589e-10	1.1919e-08	Nitab4.5_0000820	641327	649048	1202	-
Novel01455	41.7131	0.354322	6.8096	3.8747e-08	5.829e-07	Nitab4.5_0000860	396077	398365	995	-
Novel01464	0.624687	69.3546	-6.7752	1.9265e-10	3.9704e-09	Nitab4.5_0000869	608488	613359	2899	-
Novel01475	11.0771	2.10702	2.4082	0.0071033	0.032638	Nitab4.5_0000874	715089	717204	1798	-
Novel01486	37.6658	5.85214	2.6818	1.5292e-07	2.0894e-06	Nitab4.5_0000878	136214	139393	1892	-
Novel01492	0.633486	72.29	-6.8364	1.3507e-10	2.8338e-09	Nitab4.5_0000885	517284	523819	5754	-
Novel01508	17.2182	1.74762	3.3092	0.00022883	0.0016651	Nitab4.5_0000898	504691	507512	1623	-
Novel01533	3.18498	24.2662	-2.9347	9.6099e-06	9.6117e-05	Nitab4.5_0000920	298199	299076	613	-
Novel01550	0	7.52608	-5.4316	0.00032491	0.0022691	Nitab4.5_0000930	462458	462936	344	-
Novel01597	7.90097	0	5.3709	0.00034947	0.0024216	Nitab4.5_0000970	178029	179933	1225	-
Novel01620	178.44	0.65727	8.0124	1.2563e-14	4.1415e-13	Nitab4.5_0000988	466500	470341	1324	-
Novel01632	124.092	9.62633	3.6817	2.2471e-25	1.8525e-23	Nitab4.5_0001000	226150	228441	1742	-
Novel01639	0.63347	12.11	-4.2571	0.00056854	0.0037264	Nitab4.5_0001006	490235	520034	713	-
Novel01641	0.950205	20.9319	-4.4594	9.4118e-06	9.432e-05	Nitab4.5_0001006	570989	591570	2041	-
Novel01656	15.4939	0.712032	4.4796	0.00017061	0.0012822	Nitab4.5_0001019	84273	90796	902	-
Novel01657	30.1342	0	7.3014	9.9144e-09	1.6378e-07	Nitab4.5_0001020	73414	79686	2860	-
Novel01658	26.7734	0	7.1325	2.7452e-08	4.2227e-07	Nitab4.5_0001020	463043	466704	835	-
Novel01678	121.233	5.54919	4.4535	2.6774e-25	2.1897e-23	Nitab4.5_0001035	516061	519378	3193	-
Novel01680	3.49293	20.1222	-2.528	0.00012475	0.00096891	Nitab4.5_0001037	361135	365100	1004	-
Novel01689	25.6209	5.85553	2.1264	0.00023014	0.0016735	Nitab4.5_0001050	559818	562213	2029	-
Novel01690	70.9853	1.06635	6.0948	6.3576e-12	1.5586e-10	Nitab4.5_0001051	360177	364796	945	-
Novel01700	7.28499	0	5.2533	0.00053078	0.0035139	Nitab4.5_0001062	227546	231564	1250	-
Novel01701	44.8628	0	7.8765	1.8853e-10	3.8903e-09	Nitab4.5_0001063	637550	648885	774	-
Novel01757	47.2472	5.95827	2.9999	1.4389e-09	2.6584e-08	Nitab4.5_0001098	289122	297274	3446	-
Novel01790	13.5847	2.45965	2.4808	0.0023463	0.01281	Nitab4.5_0001130	353750	360209	564	-
Novel01811	0	8.94168	-5.6789	8.2907e-05	0.00067407	Nitab4.5_0001151	144924	152354	2479	-
Novel01819	15.0011	90.4627	-2.5986	1.2899e-14	4.2387e-13	Nitab4.5_0001155	500721	509452	1436	-
Novel01826	31.718	2.7609	3.5191	8.0939e-08	1.1554e-06	Nitab4.5_0001161	155337	167647	5276	-
Novel01832	16.2417	0	6.4085	1.5973e-06	1.849e-05	Nitab4.5_0001163	47986	52483	727	-
Novel01835	77.5047	0	8.6649	8.5691e-13	2.3299e-11	Nitab4.5_0001165	506134	506954	712	-
Novel01844	60.5059	6.64462	3.196	2.5676e-11	5.8583e-10	Nitab4.5_0001178	114406	116417	1060	-
Novel01859	23.5267	2.37751	3.2866	9.4893e-06	9.5023e-05	Nitab4.5_0001188	610640	615268	1252	-
Novel01866	21.1248	2.7849	2.9303	0.00010459	0.00082859	Nitab4.5_0001192	381005	382647	1110	-
Novel01908	7.51386	33.2522	-2.1366	2.2555e-05	0.00020884	Nitab4.5_0001230	96785	117049	1556	-
Novel01913	117.097	23.4498	2.3177	1.9631e-16	7.7979e-15	Nitab4.5_0001232	126833	131069	4207	-
Novel01925	3.11467	85.8549	-4.7654	4.904e-19	2.4501e-17	Nitab4.5_0001245	345804	372177	1583	-
Novel01934	64.8262	8.95015	2.8526	1.6848e-11	3.9262e-10	Nitab4.5_0001254	460573	462195	629	-
Novel01940	4.17917	0	4.4479	0.011176	0.047351	Nitab4.5_0001261	66740	68744	1382	-
Novel01995	0	38.4762	-7.782	4.1762e-10	8.2655e-09	Nitab4.5_0001318	234685	243949	1092	-
Novel02004	16.4529	2.45796	2.7577	0.00043739	0.0029512	Nitab4.5_0001334	220222	221790	693	-
Novel02010	11.8603	0	5.9595	4.0651e-05	0.00035562	Nitab4.5_0001352	161593	201589	1488	-
Novel02044	29.4748	5.47213	2.4229	6.6059e-05	0.00055087	Nitab4.5_0001377	63947	65507	1057	-
Novel02076	2.26994	34.7723	-3.9625	1.5379e-08	2.466e-07	Nitab4.5_0001411	548686	550239	1108	-
Novel02093	95.5505	0	8.9676	1.3131e-13	3.8962e-12	Nitab4.5_0001427	485559	490203	1012	-
Novel02096	6.96825	0	5.1892	0.00066586	0.0042914	Nitab4.5_0001432	423653	428670	1725	-
Novel02098	14.3676	2.48873	2.5506	0.0028274	0.015009	Nitab4.5_0001433	53423	58144	2625	-
Novel02111	114	0	9.2213	1.6898e-14	5.4721e-13	Nitab4.5_0001448	296435	301434	2756	-
Novel02123	5.37573	0	4.8152	0.0049391	0.0241	Nitab4.5_0001459	216530	219541	2451	-
Novel02124	4.1616	68.5056	-4.0537	7.7287e-16	2.8974e-14	Nitab4.5_0001460	40954	53343	6085	-
Novel02126	0	5.24116	-4.904	0.0030738	0.016106	Nitab4.5_0001461	526670	527765	1026	-
Novel02132	15.837	1.41898	3.5077	0.00019633	0.0014533	Nitab4.5_0001466	87479	89062	1447	-
Novel02135	5.74531	0	4.9087	0.0020679	0.011497	Nitab4.5_0001470	14470	16324	1855	-
Novel02140	107.692	8.9143	3.5848	1.3296e-22	8.7774e-21	Nitab4.5_0001480	387634	402283	1424	-
Novel02141	67.5184	0	8.4653	3.5587e-12	9.0304e-11	Nitab4.5_0001480	392789	398002	4569	-
Novel02174	4.12642	18.0939	-2.1326	0.001103	0.0066697	Nitab4.5_0001511	411191	412485	813	-
Novel02214	0	223.679	-10.323	4.7281e-18	2.1643e-16	Nitab4.5_0001538	231938	237162	1396	-
Novel02219	0	37.6633	-7.7496	6.2382e-10	1.2056e-08	Nitab4.5_0001539	463976	465560	698	-
Novel02220	101.744	0	9.0578	5.6096e-14	1.7211e-12	Nitab4.5_0001544	52079	54181	1335	-
Novel02221	17.4647	3.83065	2.1937	0.0014662	0.0085428	Nitab4.5_0001544	87900	95625	1187	-
Novel02235	3.1586	17.7156	-2.484	0.00040817	0.0027756	Nitab4.5_0001557	362896	365987	785	-
Novel02254	40.7889	6.56417	2.6327	2.2602e-07	3.005e-06	Nitab4.5_0001574	324107	325520	744	-
Novel02262	54.8843	1.77839	4.9843	9.4996e-12	2.2874e-10	Nitab4.5_0001579	301962	304016	1113	-
Novel02268	164.247	0.356016	8.7861	2.211e-13	6.4104e-12	Nitab4.5_0001586	182434	184043	1231	-
Novel02279	119.385	25.9043	2.2032	5.6669e-15	1.9534e-13	Nitab4.5_0001601	356354	359128	1356	-
Novel02326	2.4724	18.7512	-2.9001	0.00021707	0.0015917	Nitab4.5_0001645	71106	76697	974	-
Novel02350	21.3711	4.56667	2.2368	0.00065026	0.0041988	Nitab4.5_0001679	258933	265065	5256	-
Novel02390	43.5871	209.486	-2.2646	5.8575e-25	4.6714e-23	Nitab4.5_0001727	279180	280596	1417	-
Novel02395	2.50756	12.7091	-2.3355	0.0053492	0.025729	Nitab4.5_0001737	298480	300870	805	-
Novel02398	0.316735	69.2961	-7.6691	2.9281e-10	5.9161e-09	Nitab4.5_0001740	339766	341796	732	-
Novel02412	13.9102	1.77669	2.9965	0.00084846	0.0053052	Nitab4.5_0001752	375080	375914	606	-
Novel02418	60.3128	4.86623	3.6379	1.6389e-13	4.7961e-12	Nitab4.5_0001759	47212	50241	2813	-
Novel02421	16.4616	422.722	-4.6831	1.9785e-79	2.209e-76	Nitab4.5_0001761	170303	171323	1021	-
Novel02434	5.05901	0	4.7277	0.0046611	0.022917	Nitab4.5_0001778	223354	224895	450	-
Novel02449	13.5319	1.31454	3.3136	0.0010919	0.0066107	Nitab4.5_0001791	240184	242997	2651	-
Novel02475	22.8141	2.70614	3.053	2.0517e-05	0.0001917	Nitab4.5_0001828	6986	12726	596	-
Novel02479	7.33775	0.356016	4.2999	0.0040464	0.020381	Nitab4.5_0001829	472016	473428	659	-
Novel02499	0	270.03	-10.593	5.133e-19	2.5595e-17	Nitab4.5_0001856	221910	227662	4558	-
Novel02501	11.7633	0	5.9435	1.7714e-05	0.00016746	Nitab4.5_0001861	467220	469286	940	-
Novel02509	40.1206	0	7.7153	5.5052e-10	1.0702e-08	Nitab4.5_0001867	354132	358103	3810	-
Novel02515	0	200.207	-10.162	1.6227e-17	7.105e-16	Nitab4.5_0001874	123067	134966	2567	-
Novel02516	0	12.0431	-6.1081	1.5073e-05	0.0001444	Nitab4.5_0001874	135759	136533	712	-
Novel02519	15.2739	1.9975	2.8968	0.0008151	0.005124	Nitab4.5_0001875	327202	330021	1829	-
Novel02530	0	18.5115	-6.7296	3.3802e-07	4.3609e-06	Nitab4.5_0001883	462355	463805	598	-
Novel02558	0	20.3738	-6.8658	1.2796e-07	1.7681e-06	Nitab4.5_0001918	212215	215100	760	-
Novel02561	49.7898	0.684651	6.1698	1.0565e-08	1.7347e-07	Nitab4.5_0001924	377596	380292	1346	-
Novel02574	23.2803	3.36849	2.7639	0.00010313	0.00081853	Nitab4.5_0001947	147205	149262	1469	-
Novel02575	19.2948	2.40658	2.9972	6.3835e-05	0.00053414	Nitab4.5_0001947	430303	431765	679	-
Novel02578	0	26.4227	-7.239	1.6576e-08	2.6415e-07	Nitab4.5_0001951	32387	60428	668	-
Novel02584	22.858	0.708645	5.0415	1.3253e-05	0.0001287	Nitab4.5_0001955	210294	211672	836	-
Novel02594	18.0718	4.07714	2.1326	0.0015789	0.0091032	Nitab4.5_0001968	364366	391855	1357	-
Novel02607	0.950221	30.7482	-5.0139	1.4176e-07	1.9468e-06	Nitab4.5_0001982	1599	9087	1395	-
Novel02616	5.74532	0	4.9089	0.0027976	0.014877	Nitab4.5_0001991	426382	426968	409	-
Novel02617	0	29.7211	-7.4104	4.3699e-09	7.5316e-08	Nitab4.5_0001998	126417	129880	810	-
Novel02630	22.8141	133.714	-2.553	6.5176e-21	3.8125e-19	Nitab4.5_0002008	125494	129024	1428	-
Novel02647	25.4359	5.96166	2.1028	0.00030917	0.0021716	Nitab4.5_0002027	332579	335981	816	-
Novel02663	107.041	17.096	2.636	2.5714e-17	1.1089e-15	Nitab4.5_0002053	176352	179681	1501	-
Novel02668	0	12.8511	-6.1993	5.7841e-06	6.0494e-05	Nitab4.5_0002063	190834	192618	897	-
Novel02676	4.81265	81.8838	-4.1044	1.1565e-18	5.5774e-17	Nitab4.5_0002070	363708	366244	1838	-
Novel02695	0	5.84875	-5.0664	0.0013112	0.0077453	Nitab4.5_0002088	217189	221748	839	-
Novel02700	6.32601	0	5.05	0.00098311	0.0060354	Nitab4.5_0002099	207865	216453	8260	-
Novel02701	30.9175	0.356016	6.378	4.1418e-07	5.2719e-06	Nitab4.5_0002099	207825	218937	4746	-
Novel02711	0	30.6319	-7.452	4.3422e-09	7.4888e-08	Nitab4.5_0002116	282924	284112	1004	-
Novel02713	37.6394	151.147	-2.0037	1.4267e-16	5.738e-15	Nitab4.5_0002119	270204	276195	2332	-
Novel02723	0	13.1489	-6.2335	4.7471e-06	5.0427e-05	Nitab4.5_0002139	145965	148904	869	-
Novel02764	0.64227	21.9331	-5.1149	8.5692e-06	8.6773e-05	Nitab4.5_0002198	333231	341798	1697	-
Novel02785	0	177.421	-9.9872	6.1014e-17	2.5292e-15	Nitab4.5_0002227	194028	199982	2751	-
Novel02817	0	272.738	-10.608	4.711e-19	2.3582e-17	Nitab4.5_0002267	217874	230611	1815	-
Novel02825	1.56611	11.0402	-2.8082	0.0036895	0.018834	Nitab4.5_0002285	199675	209084	670	-
Novel02836	21.9254	125.906	-2.524	4.8754e-20	2.6667e-18	Nitab4.5_0002311	40820	52126	2183	-
Novel02840	0	64.993	-8.5404	2.9554e-12	7.5668e-11	Nitab4.5_0002315	86137	87311	1175	-
Novel02842	2.84183	22.2685	-2.9701	8.4245e-05	0.00068365	Nitab4.5_0002317	162532	169443	908	-
Novel02870	0	7.9267	-5.5045	0.00019524	0.0014463	Nitab4.5_0002356	299117	310262	763	-
Novel02895	46.7104	0	7.9332	1.416e-10	2.9612e-09	Nitab4.5_0002394	148976	155658	1344	-
Novel02941	0.316735	9.33185	-4.7773	0.00090013	0.0055868	Nitab4.5_0002470	379606	381193	753	-
Novel02942	25.2776	0	7.0488	3.6641e-08	5.5334e-07	Nitab4.5_0002471	67506	68993	1168	-
Novel02948	0.307952	46.6203	-7.0983	8.4191e-09	1.4016e-07	Nitab4.5_0002474	364148	365321	962	-
Novel02961	3.43142	16.9059	-2.2897	0.0018563	0.010473	Nitab4.5_0002493	140504	141421	788	-
Novel03002	77.276	0	8.6603	9.2468e-13	2.5062e-11	Nitab4.5_0002561	133584	159379	3236	-
Novel03035	0	4.12682	-4.5634	0.0077774	0.035228	Nitab4.5_0002616	52056	53488	560	-
Novel03043	0	104.145	-9.2182	2.3911e-14	7.6373e-13	Nitab4.5_0002626	345135	347448	1371	-
Novel03047	0	17.149	-6.6192	6.0768e-07	7.5206e-06	Nitab4.5_0002634	263156	269115	861	-
Novel03056	50.8717	0	8.0563	8.1564e-11	1.7455e-09	Nitab4.5_0002654	263318	265937	1038	-
Novel03060	184.897	14.5645	3.6687	3.97e-31	4.8897e-29	Nitab4.5_0002658	72545	74589	1120	-
Novel03074	0	41.896	-7.9051	1.8454e-10	3.8126e-09	Nitab4.5_0002669	239977	249568	1796	-
Novel03126	0	19.6276	-6.8128	1.9592e-07	2.6321e-06	Nitab4.5_0002769	133329	136852	855	-
Novel03151	230.491	10.7424	4.4256	7.1079e-46	2.1278e-43	Nitab4.5_0002809	263031	265513	1686	-
Novel03157	11.4114	1.06466	3.4499	0.0013888	0.0081498	Nitab4.5_0002817	143051	144878	838	-
Novel03165	14.8341	2.04887	2.8447	0.00099176	0.0060834	Nitab4.5_0002831	342906	350439	1308	-
Novel03203	5.76286	53.7304	-3.2315	1.3328e-11	3.1458e-10	Nitab4.5_0002906	181628	188936	2033	-
Novel03208	18.3973	4.5136	2.0297	0.0017216	0.0098118	Nitab4.5_0002914	292473	296050	2993	-
Novel03212	5.95653	48.4826	-3.0173	4.526e-10	8.9133e-09	Nitab4.5_0002922	111405	118838	2627	-
Novel03213	0	23.3111	-7.058	4.6074e-08	6.8431e-07	Nitab4.5_0002922	312268	315940	869	-
Novel03227	22.6558	0	6.8918	1.169e-07	1.6275e-06	Nitab4.5_0002936	197011	201369	1550	-
Novel03228	1.25817	21.6626	-4.1	3.7713e-06	4.095e-05	Nitab4.5_0002936	109827	112573	1798	-
Novel03248	87.0859	0	8.8335	5.8259e-13	1.6123e-11	Nitab4.5_0002977	117675	119859	956	-
Novel03289	9.51101	1.01329	3.2049	0.0042349	0.021166	Nitab4.5_0003069	226370	228838	2282	-
Novel03293	9.51978	0	5.6388	7.6924e-05	0.00063185	Nitab4.5_0003074	268978	275385	719	-
Novel03317	0	43.9756	-7.9731	1.7545e-10	3.6321e-09	Nitab4.5_0003102	144446	147935	778	-
Novel03334	1.26694	54.742	-5.4333	1.0185e-11	2.4398e-10	Nitab4.5_0003151	70438	81707	2007	-
Novel03336	0	53.0458	-8.2452	1.8463e-11	4.2869e-10	Nitab4.5_0003160	156224	157127	904	-
Novel03344	127.084	0.354322	8.4167	2.2745e-12	5.9e-11	Nitab4.5_0003168	151595	152588	994	-
Novel03349	1.25817	11.2695	-3.1606	0.0016492	0.0094408	Nitab4.5_0003177	291713	295776	1127	-
Novel03352	213.483	19.0695	3.4699	2.2486e-35	3.7618e-33	Nitab4.5_0003180	243751	247624	3454	-
Novel03362	0	32.2389	-7.5268	2.1349e-09	3.8527e-08	Nitab4.5_0003195	20863	29367	1631	-
Novel03372	21.6439	119.427	-2.4674	6.4226e-18	2.9012e-16	Nitab4.5_0003203	199893	203305	930	-
Novel03397	0	6.58478	-5.2353	0.00065637	0.0042351	Nitab4.5_0003244	103277	105145	1743	-
Novel03399	137.123	15.4596	3.1429	2.0162e-24	1.5117e-22	Nitab4.5_0003245	172815	179009	5524	-
Novel03411	34.1113	3.11523	3.4544	4.1589e-08	6.2365e-07	Nitab4.5_0003264	45142	49408	3617	-
Novel03422	38.3874	7.19575	2.4093	1.6862e-06	1.9426e-05	Nitab4.5_0003275	26111	28169	1483	-
Novel03508	0.307952	21.7021	-5.9958	3.8437e-06	4.1666e-05	Nitab4.5_0003413	240946	245179	991	-
Novel03510	37.6833	0	7.6243	9.4415e-10	1.7867e-08	Nitab4.5_0003415	220736	223471	1353	-
Novel03542	89.726	15.9646	2.4937	4.8874e-12	1.2191e-10	Nitab4.5_0003473	139147	140457	1016	-
Novel03544	11.7722	0	5.9444	1.7761e-05	0.00016777	Nitab4.5_0003477	254126	257519	2242	-
Novel03553	36.3813	6.94079	2.3929	5.895e-06	6.1513e-05	Nitab4.5_0003501	115582	117437	1399	-
Novel03565	0	23.3623	-7.0647	4.563e-08	6.791e-07	Nitab4.5_0003539	16479	25435	3163	-
Novel03609	0	5.21886	-4.8987	0.0023815	0.012967	Nitab4.5_0003619	268101	270451	964	-
Novel03614	118.778	0	9.2812	1.1687e-14	3.8724e-13	Nitab4.5_0003627	284029	289394	2365	-
Novel03632	0.307952	132.951	-8.6094	6.9314e-13	1.9037e-11	Nitab4.5_0003650	206050	226564	687	-
Novel03680	4.34647	0	4.5128	0.010852	0.046248	Nitab4.5_0003754	225031	225904	709	-
Novel03681	5.05907	0	4.7277	0.0035844	0.018373	Nitab4.5_0003760	278126	279483	1358	-
Novel03708	9.74863	1.3933	2.8159	0.0060048	0.028341	Nitab4.5_0003786	265342	267694	1734	-
Novel03716	2.24354	26.493	-3.5765	8.3806e-07	1.0118e-05	Nitab4.5_0003795	132102	133636	1152	-
Novel03722	0.959005	15.0762	-3.9884	0.00014669	0.0011213	Nitab4.5_0003800	202009	216669	2381	-
Novel03735	38.5896	6.92188	2.4799	3.6186e-07	4.6451e-06	Nitab4.5_0003828	48034	51165	1949	-
Novel03741	13.2943	2.84474	2.2466	0.0075106	0.034182	Nitab4.5_0003838	520	3680	2185	-
Novel03752	64.5359	14.3813	2.158	4.3754e-09	7.5384e-08	Nitab4.5_0003872	155091	156996	1433	-
Novel03754	5.72773	0	4.9051	0.0020066	0.01121	Nitab4.5_0003874	167439	173356	2309	-
Novel03769	215.841	21.1166	3.3546	1.3018e-40	3.0118e-38	Nitab4.5_0003907	29591	30770	840	-
Novel03778	21.7936	3.44386	2.6584	6.8806e-05	0.00057145	Nitab4.5_0003933	248408	251774	1967	-
Novel03791	3.72177	21.6849	-2.5271	0.00024707	0.001781	Nitab4.5_0003952	14451	16256	1806	-
Novel03809	51.3561	0.65727	6.2195	1.0015e-08	1.6508e-07	Nitab4.5_0003985	120296	123785	3290	-
Novel03811	2.56029	254.353	-6.6496	2.4563e-35	4.0959e-33	Nitab4.5_0003989	76136	77664	1529	-
Novel03827	0.325534	80.333	-7.8825	7.4694e-11	1.6051e-09	Nitab4.5_0004013	117116	121016	1686	-
Novel03831	2.83306	206.355	-6.1795	3.9068e-33	5.4974e-31	Nitab4.5_0004024	238154	240001	1659	-
Novel03859	6.05324	114.628	-4.2511	6.876e-26	5.8859e-24	Nitab4.5_0004073	17613	19472	1106	-
Novel03918	0	57.4157	-8.3584	9.6427e-12	2.3164e-10	Nitab4.5_0004201	8053	9883	906	-
Novel03922	4.75107	0	4.6366	0.0054132	0.025988	Nitab4.5_0004207	212834	214930	1870	-
Novel03924	8.46411	1.06466	3.0191	0.010312	0.044344	Nitab4.5_0004209	215101	217279	664	-
Novel03931	1.23181	182.698	-7.1733	8.6237e-22	5.3622e-20	Nitab4.5_0004226	241021	248602	4443	-
Novel03958	0	50.2044	-8.1661	3.1098e-11	7.0052e-10	Nitab4.5_0004278	139015	142519	2418	-
Novel03966	1.25817	54.7505	-5.4344	9.0113e-12	2.177e-10	Nitab4.5_0004295	2668	3899	872	-
Novel03968	0.325534	19.5163	-5.8393	7.8141e-06	7.9693e-05	Nitab4.5_0004298	406	2339	1489	-
Novel03969	7.97129	0	5.3814	0.00029416	0.0020767	Nitab4.5_0004303	75487	78454	2665	-
Novel03972	1.24937	31.1334	-4.6224	4.6603e-08	6.9158e-07	Nitab4.5_0004305	15291	20701	1258	-
Novel03978	0.941422	11.1173	-3.551	0.0014661	0.0085428	Nitab4.5_0004309	52785	72634	3770	-
Novel04004	45.6018	0	7.8994	1.508e-10	3.1446e-09	Nitab4.5_0004360	235372	238459	2621	-
Novel04011	102.756	3.41987	4.8951	3.3949e-21	2.0158e-19	Nitab4.5_0004383	135138	145625	1153	-
Novel04033	4.06489	18.5047	-2.1737	0.001388	0.0081473	Nitab4.5_0004441	59118	64428	1594	-
Novel04046	23.5266	0	6.9437	8.5901e-08	1.2204e-06	Nitab4.5_0004476	152742	155460	1871	-
Novel04051	114.942	0	9.2332	1.5077e-14	4.9135e-13	Nitab4.5_0004491	222667	237172	2165	-
Novel04059	14.2709	1.75101	3.0391	0.00059549	0.0038833	Nitab4.5_0004517	174710	188558	1185	-
Novel04060	342.037	76.1531	2.1681	1.7741e-33	2.5813e-31	Nitab4.5_0004517	178700	202914	922	-
Novel04071	0	66.9617	-8.5838	2.2534e-12	5.8541e-11	Nitab4.5_0004558	124690	128391	1081	-
Novel04098	19.6467	0.356016	5.7226	1.0842e-05	0.00010725	Nitab4.5_0004622	136142	147583	1356	-
Novel04177	15.5115	0	6.3438	2.0486e-06	2.3242e-05	Nitab4.5_0004816	68085	69847	529	-
Novel04201	44.1322	0	7.8516	3.3388e-10	6.6881e-09	Nitab4.5_0004858	20653	22500	730	-
Novel04210	0	14.9033	-6.4137	1.7622e-06	2.0239e-05	Nitab4.5_0004879	100875	107577	1585	-
Novel04216	62.565	0	8.355	8.5955e-12	2.0804e-10	Nitab4.5_0004898	5099	8163	740	-
Novel04224	0	41.9169	-7.9038	2.7772e-10	5.6245e-09	Nitab4.5_0004914	120826	122131	1117	-
Novel04228	9.4934	0	5.6355	7.9603e-05	0.00065061	Nitab4.5_0004922	51607	52815	853	-
Novel04240	246.829	1.04067	7.8942	1.6731e-20	9.4324e-19	Nitab4.5_0004953	114858	117108	1924	-
Novel04275	22.7965	93.725	-2.0385	3.2969e-12	8.4076e-11	Nitab4.5_0005034	41069	57527	1077	-
Novel04276	0	72.9131	-8.7051	7.6935e-13	2.1007e-11	Nitab4.5_0005040	105072	117686	1604	-
Novel04310	8.88634	69.0191	-2.9575	6.4703e-13	1.7819e-11	Nitab4.5_0005113	25376	28461	1801	-
Novel04327	52.7018	4.70364	3.4744	0.00038939	0.0026633	Nitab4.5_0005155	161742	166499	569	-
Novel04334	0	108.91	-9.2838	1.349e-14	4.4271e-13	Nitab4.5_0005163	115058	120353	5003	-
Novel04337	8.52558	0	5.481	0.00019021	0.0014131	Nitab4.5_0005188	43287	44065	678	-
Novel04343	0.325534	6.5334	-4.2646	0.0046759	0.022981	Nitab4.5_0005213	112837	118277	2037	-
Novel04346	6.35238	39.9601	-2.6575	5.2845e-08	7.7746e-07	Nitab4.5_0005217	203574	204864	723	-
Novel04348	1.88288	33.5072	-4.1436	1.4855e-08	2.3894e-07	Nitab4.5_0005221	20569	23683	2008	-
Novel04349	0	20.439	-6.8695	1.5621e-07	2.1315e-06	Nitab4.5_0005221	17803	20392	2479	-
Novel04439	7.92729	34.9519	-2.1416	6.1449e-06	6.3862e-05	Nitab4.5_0005447	157499	164231	1689	-
Novel04445	24.6354	0	7.0118	4.2438e-08	6.35e-07	Nitab4.5_0005455	168599	173864	1863	-
Novel04455	73.5361	0	8.5887	3.4304e-12	8.7307e-11	Nitab4.5_0005493	89940	91328	1068	-
Novel04458	0	14.0595	-6.3326	3.0654e-06	3.3828e-05	Nitab4.5_0005503	19367	21516	1273	-
Novel04463	12.3001	2.68215	2.1726	0.0096298	0.041925	Nitab4.5_0005525	26709	37407	8738	-
Novel04469	2.55151	34.9504	-3.7839	1.2996e-08	2.1092e-07	Nitab4.5_0005535	14926	19968	670	-
Novel04480	64.6151	0	8.4021	5.2671e-12	1.3067e-10	Nitab4.5_0005559	72570	74997	2131	-
Novel04492	9.76623	0	5.6776	7.0277e-05	0.00058288	Nitab4.5_0005578	78606	80534	1778	-
Novel04537	0	10.7988	-5.9474	2.2495e-05	0.00020836	Nitab4.5_0005738	147349	170467	835	-
Novel04538	51.655	8.20734	2.643	1.4373e-09	2.6563e-08	Nitab4.5_0005740	68626	73243	1004	-
Novel04543	6.05321	0.328635	4.0226	0.0089443	0.039513	Nitab4.5_0005745	155571	176982	829	-
Novel04562	0.316735	13.5033	-5.3098	8.5077e-05	0.00068968	Nitab4.5_0005796	31015	37824	1257	-
Novel04601	13.3119	3.08785	2.1011	0.0083891	0.037499	Nitab4.5_0005923	15458	18428	622	-
Novel04604	21.8815	0	6.8396	1.244e-07	1.7221e-06	Nitab4.5_0005936	159498	162613	1245	-
Novel04612	0	58.5659	-8.3881	6.8342e-12	1.6699e-10	Nitab4.5_0005959	138033	146376	1072	-
Novel04614	8.92144	48.8061	-2.4569	2.0799e-08	3.2657e-07	Nitab4.5_0005970	994	3153	1201	-
Novel04631	0	175.499	-9.9723	7.3746e-17	3.0325e-15	Nitab4.5_0006017	33865	37752	1725	-
Novel04641	0	114.938	-9.3611	6.6818e-15	2.2727e-13	Nitab4.5_0006037	16510	20063	2392	-
Novel04672	0	220.872	-10.304	5.0949e-18	2.3239e-16	Nitab4.5_0006126	88456	94871	2484	-
Novel04678	25.9552	5.43967	2.241	0.00024933	0.0017942	Nitab4.5_0006139	41939	43018	1021	-
Novel04701	72.7447	1.72193	5.3954	2.6537e-14	8.4446e-13	Nitab4.5_0006191	12004	15580	1200	-
Novel04715	83.9977	0	8.7804	4.0736e-13	1.1452e-11	Nitab4.5_0006228	24008	27089	1667	-
Novel04716	0	32.6432	-7.5445	3.4503e-09	6.0583e-08	Nitab4.5_0006231	16497	20667	904	-
Novel04721	42.6105	8.93829	2.2489	6.1022e-07	7.5502e-06	Nitab4.5_0006245	113838	129670	2486	-
Novel04730	0	101.736	-9.1853	2.7768e-14	8.8089e-13	Nitab4.5_0006299	59285	76680	804	-
Novel04733	4.75109	0	4.6366	0.0047578	0.023314	Nitab4.5_0006308	125970	127542	987	-
Novel04742	4.11764	0	4.4301	0.0091477	0.040221	Nitab4.5_0006336	140614	142895	718	-
Novel04754	0.967804	7.85302	-3.0432	0.010445	0.044801	Nitab4.5_0006386	97966	99305	633	-
Novel04767	0	14.5507	-6.3792	2.2435e-06	2.5257e-05	Nitab4.5_0006412	6485	7366	764	-
Novel04781	31.4187	0.328635	6.3996	4.353e-07	5.5161e-06	Nitab4.5_0006458	83542	86481	880	-
Novel04791	1.54854	12.3632	-2.978	0.0016191	0.0092932	Nitab4.5_0006478	153642	156832	2322	-
Novel04812	20.3768	0	6.736	3.2591e-07	4.2163e-06	Nitab4.5_0006530	93393	97410	1527	-
Novel04827	0	4.46054	-4.6762	0.0055064	0.026337	Nitab4.5_0006582	129743	132167	2071	-
Novel04834	169.386	21.6062	2.9626	1.1543e-29	1.256e-27	Nitab4.5_0006598	70957	92928	2870	-
Novel04861	13.2152	66.0528	-2.3163	1.6555e-10	3.4383e-09	Nitab4.5_0006706	59614	60534	796	-
Novel04926	214.09	0	10.13	1.9635e-17	8.546e-16	Nitab4.5_0006926	56196	73645	5961	-
Novel04949	0.633486	78.6861	-6.9568	5.8496e-11	1.2709e-09	Nitab4.5_0007029	6702	10537	911	-
Novel04951	13.5407	1.39668	3.2888	0.00071827	0.0045929	Nitab4.5_0007034	3771	42058	1403	-
Novel04962	0	7.9027	-5.501	0.00019211	0.001426	Nitab4.5_0007077	37646	44110	3511	-
Novel04963	776.576	0.65727	10.133	8.2869e-23	5.5491e-21	Nitab4.5_0007080	22298	24791	1975	-
Novel04964	0	95.0992	-9.0891	5.5206e-14	1.6968e-12	Nitab4.5_0007082	127866	129080	1111	-
Novel04965	0	71.3128	-8.6713	1.1263e-12	3.0286e-11	Nitab4.5_0007090	7093	14274	1122	-
Novel04985	5.71889	0.328635	3.9414	0.01061	0.045367	Nitab4.5_0007166	97487	101733	1666	-
Novel04987	7.6457	0.328635	4.3596	0.0031448	0.016414	Nitab4.5_0007174	76842	79645	1851	-
Novel05001	227.103	5.16918	5.4524	7.7489e-40	1.7154e-37	Nitab4.5_0007219	131819	135071	3153	-
Novel05014	1.58369	71.244	-5.4934	1.256e-14	4.1415e-13	Nitab4.5_0007269	110837	125765	1959	-
Novel05025	0.959021	8.892	-3.2265	0.0051785	0.025046	Nitab4.5_0007307	127226	128841	902	-
Novel05040	2.85065	21.8252	-2.9365	2.3181e-05	0.00021398	Nitab4.5_0007358	10006	23682	410	-
Novel05041	40.5603	0	7.7302	4.6258e-10	9.0957e-09	Nitab4.5_0007362	66269	78201	1451	-
Novel05065	161.106	0	9.7199	4.3642e-16	1.674e-14	Nitab4.5_0007448	53657	59496	3132	-
Novel05068	6.61637	27.4309	-2.0465	0.00013187	0.0010179	Nitab4.5_0007467	40884	41847	794	-
Novel05072	0	80.7627	-8.8517	2.6915e-13	7.7055e-12	Nitab4.5_0007477	1269	4605	1282	-
Novel05100	67.4043	4.35101	3.9175	5.6288e-14	1.7259e-12	Nitab4.5_0007615	8971	15641	1104	-
Novel05116	15.1332	2.3792	2.6538	0.00093286	0.0057635	Nitab4.5_0007663	81760	87126	1234	-
Novel05141	62.2659	0.356016	7.3875	1.404e-09	2.5996e-08	Nitab4.5_0007787	111705	114778	1397	-
Novel05145	16.1626	2.13271	2.9478	0.00051331	0.0034075	Nitab4.5_0007795	98611	100297	1338	-
Novel05150	149.141	0.708645	7.752	1.0099e-13	3.0315e-12	Nitab4.5_0007808	28364	35198	4794	-
Novel05158	3.76569	34.7071	-3.1948	1.5713e-07	2.1429e-06	Nitab4.5_0007846	57290	59290	1226	-
Novel05168	17.0688	0	6.4822	9.2332e-07	1.1088e-05	Nitab4.5_0007887	1887	3642	996	-
Novel05174	0.64227	103.064	-7.3453	2.7612e-12	7.1086e-11	Nitab4.5_0007918	34154	38750	1594	-
Novel05181	0	36.4737	-7.707	7.2339e-10	1.3868e-08	Nitab4.5_0007957	71259	93419	820	-
Novel05199	0	498.853	-11.479	3.3804e-22	2.1757e-20	Nitab4.5_0008027	6645	9327	1645	-
Novel05232	20.5002	1.39499	3.8881	1.3333e-05	0.0001294	Nitab4.5_0008137	69790	71703	739	-
Novel05240	7.92727	0	5.3749	0.00027785	0.0019754	Nitab4.5_0008183	90472	94780	484	-
Novel05280	45.1532	4.13359	3.4458	5.1237e-10	9.9982e-09	Nitab4.5_0008371	105776	108643	1290	-
Novel05285	10.8131	0.354322	4.8601	0.00047302	0.0031669	Nitab4.5_0008388	32192	33687	679	-
Novel05292	9.10635	0.328635	4.6159	0.0012921	0.0076473	Nitab4.5_0008402	45075	48107	1468	-
Novel05319	0	18.7786	-6.7461	2.7413e-07	3.599e-06	Nitab4.5_0008519	16821	19402	1793	-
Novel05320	8.22639	0	5.4289	0.00031749	0.0022234	Nitab4.5_0008521	55496	56966	847	-
Novel05345	0	17.928	-6.6817	4.7769e-07	6.0089e-06	Nitab4.5_0008631	5939	8117	714	-
Novel05366	19.6732	0	6.6861	4.4033e-07	5.5758e-06	Nitab4.5_0008749	54459	60583	2352	-
Novel05405	27.1166	0	7.1507	2.0237e-08	3.1864e-07	Nitab4.5_0008939	24405	33905	1099	-
Novel05423	0	7.98993	-5.5137	0.00021858	0.0015999	Nitab4.5_0008992	27538	30376	1833	-
Novel05500	45.9976	1.41898	5.0503	6.7715e-10	1.305e-08	Nitab4.5_0009463	79235	79919	530	-
Novel05502	42.408	2.10702	4.3497	4.1969e-10	8.3032e-09	Nitab4.5_0009478	33921	38410	2737	-
Novel05506	0	34.8271	-7.6397	1.1233e-09	2.1095e-08	Nitab4.5_0009505	45326	46840	721	-
Novel05526	0	12.1887	-6.1222	9.3696e-06	9.3934e-05	Nitab4.5_0009661	19842	44002	1001	-
Novel05554	15.3443	0.682957	4.4723	0.00029406	0.0020763	Nitab4.5_0009792	73158	76631	680	-
Novel05568	22.427	5.62795	2.0087	0.00084691	0.0052968	Nitab4.5_0009852	62852	64150	971	-
Novel05573	200.646	0	10.037	4.8595e-17	2.0391e-15	Nitab4.5_0009878	43218	50611	2220	-
Novel05589	0.307952	17.4091	-5.6798	2.7819e-05	0.0002519	Nitab4.5_0009978	36210	45371	1819	-
Novel05661	18.9429	0.682957	4.7783	3.8909e-05	0.00034178	Nitab4.5_0010443	47738	53038	1210	-
Novel05679	83.5228	0	8.7728	4.1051e-13	1.1534e-11	Nitab4.5_0010571	6146	11602	1136	-
Novel05682	43.8331	2.10025	4.3965	1.3752e-09	2.5517e-08	Nitab4.5_0010612	1240	6417	785	-
Novel05692	93.8434	0	8.9412	1.3014e-13	3.8659e-12	Nitab4.5_0010680	30575	32642	2068	-
Novel05699	27.3717	0.684651	5.3068	3.9739e-06	4.2923e-05	Nitab4.5_0010705	31590	33136	1547	-
Novel05718	1242.54	304.27	2.0292	5.5708e-83	7.7329e-80	Nitab4.5_0010882	60913	61938	854	-
Novel05735	142.859	3.82557	5.2297	1.2277e-26	1.1005e-24	Nitab4.5_0011021	5027	12802	1699	-
Novel05746	52.4647	0	8.1022	4.1631e-11	9.2162e-10	Nitab4.5_0011131	42002	49014	1359	-
Novel05780	7.5842	45.3758	-2.5813	1.5645e-08	2.5039e-07	Nitab4.5_0011413	40217	41741	1059	-
Novel05785	15.0187	2.78659	2.4335	0.0022389	0.012329	Nitab4.5_0011474	32939	36323	2813	-
Novel05789	37.6479	3.50032	3.4373	3.8455e-08	5.7902e-07	Nitab4.5_0011485	1207	15617	2733	-
Novel05819	0	118.185	-9.401	5.0954e-15	1.7659e-13	Nitab4.5_0011811	40769	43418	1474	-
Novel05825	12.6169	58.4973	-2.2097	3.9142e-09	6.7962e-08	Nitab4.5_0011868	11318	20441	2573	-
Novel05829	65.504	0	8.4232	5.9954e-12	1.4754e-10	Nitab4.5_0011900	37833	47339	2412	-
Novel05843	23.0606	3.11861	2.889	2.2211e-05	0.00020625	Nitab4.5_0012103	5988	6995	546	-
Novel05865	115.593	13.8661	3.0616	8.4698e-22	5.2793e-20	Nitab4.5_0012397	39243	40738	703	-
Novel05883	8.91269	1.39668	2.6812	0.011596	0.048772	Nitab4.5_0012593	27293	27901	463	-
Novel05936	23.2716	0	6.9274	1.2981e-07	1.7928e-06	Nitab4.5_0013457	15441	20384	1431	-
Novel05937	29.6418	3.87863	2.9533	3.0957e-06	3.4134e-05	Nitab4.5_0013457	21999	25141	1953	-
Novel05986	7.03861	0.356016	4.2391	0.0048782	0.023841	Nitab4.5_0014470	12794	15110	2317	-
Novel06004	0	43.4317	-7.9583	1.6347e-10	3.3976e-09	Nitab4.5_0014898	5628	7497	1184	-
Novel06014	3.20256	201.959	-5.9946	5.346e-34	8.005e-32	Nitab4.5_0015191	5053	12295	2188	-
Novel06052	14.57	2.43396	2.5865	0.001378	0.0080961	Nitab4.5_0016475	2640	3783	1064	-
Novel06058	6.01806	126.217	-4.3919	3.3605e-28	3.3191e-26	Nitab4.5_0016865	5860	9497	2136	-
Novel06059	0	27.3761	-7.291	9.9705e-09	1.6455e-07	Nitab4.5_0016886	7421	9140	1126	-
Novel06060	0	5.80076	-5.0568	0.0014149	0.0082897	Nitab4.5_0016886	9471	10394	715	-
Novel06063	92.9898	18.2546	2.3458	1.4646e-12	3.9076e-11	Nitab4.5_0016995	5932	7429	936	-
Novel06069	24.125	5.80076	2.0443	0.00041063	0.0027908	Nitab4.5_0017132	7511	8954	678	-
Novel06075	13.9717	2.78829	2.3309	0.0030548	0.016014	Nitab4.5_0017207	76	1254	467	-
Novel06088	0	196.005	-10.131	2.1406e-17	9.2855e-16	Nitab4.5_0017572	1731	4474	1637	-
Novel06123	173.979	33.6545	2.373	1.699e-24	1.2908e-22	Nitab4.5_0019308	3305	4598	809	-
Novel06138	177.586	5.60056	5.0016	3.4868e-34	5.3458e-32	Nitab4.5_0020575	3844	6783	1259	-
Novel06140	47.5197	7.97468	2.5769	1.0181e-07	1.4291e-06	Nitab4.5_0020745	1068	2249	999	-
Novel06158	1.24937	10.222	-3.0143	0.0050112	0.024398	Nitab4.5_0021519	10	1466	832	-
Novel06161	13.8311	0	6.1802	6.485e-06	6.707e-05	Nitab4.5_0021622	1322	4577	663	-
Novel06169	0.307952	178.542	-9.0349	3.884e-14	1.2149e-12	Nitab4.5_0022113	99	6858	5265	-
Novel06170	0	11.783	-6.0748	1.0957e-05	0.00010824	Nitab4.5_0022151	1694	4400	2466	-
Novel06180	1.26697	8.90921	-2.8173	0.0097551	0.042369	Nitab4.5_0022697	143	2678	2043	-
Novel06184	85.3174	7.24205	3.5547	5.0721e-18	2.3156e-16	Nitab4.5_0022822	1121	4631	2180	-
Novel06189	12.0889	0.356016	5.021	0.00030018	0.0021143	Nitab4.5_0023181	388	2450	1945	-
Novel06212	0	19.5898	-6.8105	2.2587e-07	3.0038e-06	Nitab4.5_0024466	105	2444	2190	-
Novel06214	39.1088	4.54268	3.1172	2.9681e-08	4.5397e-07	Nitab4.5_0024653	4	1584	1459	-
Novel06275	3.79205	16.0569	-2.0782	0.0064349	0.03004	Nitab4.5_0028530	3226	5154	1374	-
Novel06276	0	12.1083	-6.1146	9.3457e-06	9.375e-05	Nitab4.5_0028615	1472	5140	1807	-
Novel06282	2.87703	19.4497	-2.7645	0.00019014	0.0014129	Nitab4.5_0028850	414	2516	1055	-
Novel06307	6.03568	28.5862	-2.2479	4.3979e-05	0.00038187	Nitab4.5_0030021	86	4600	3615	-
Novel06392	2.82431	57.2223	-4.3294	1.4528e-13	4.2833e-12	Nitab4.5_0032729	1157	4573	2856	-
Novel06418	27.3543	4.76179	2.5098	4.5535e-05	0.00039425	Nitab4.5_0033693	262	1588	536	-
Novel06442	0	50.7984	-8.1818	3.1592e-11	7.1072e-10	Nitab4.5_0034455	1	3647	2592	-
Novel06467	174.19	10.3367	4.0708	4.4793e-35	7.3034e-33	Nitab4.5_0035553	1	4349	3291	-
Novel06499	0	252.404	-10.496	1.1301e-18	5.4654e-17	Nitab4.5_0036383	648	4279	3346	-
Novel06527	0.923855	230.88	-7.9267	1.313e-20	7.4677e-19	Nitab4.5_0037157	1	3417	2440	-
Novel06578	9.69588	1.36761	2.8183	0.0076907	0.034884	Nitab4.5_0039742	638	3788	613	-
Novel06588	9.51104	0.708645	3.773	0.0036368	0.018597	Nitab4.5_0040202	1899	2594	563	-
Novel06602	18.4589	0	6.5933	5.9585e-07	7.3849e-06	Nitab4.5_0040696	314	2999	845	-
Novel06618	0	5.47043	-4.9717	0.0018395	0.010391	Nitab4.5_0041247	2520	3907	1293	-
Novel06675	0.967804	27.0065	-4.8259	4.4587e-07	5.639e-06	Nitab4.5_0043381	1097	3380	1344	-
Novel06692	31.4892	0	7.3641	6.1692e-09	1.0464e-07	Nitab4.5_0043896	2533	3806	1077	-
Novel06695	107.868	10.6447	3.3331	5.9131e-21	3.4748e-19	Nitab4.5_0044154	1337	3798	1670	-
Novel06716	0	61.4997	-8.461	4.8335e-12	1.2063e-10	Nitab4.5_0044777	1383	3739	1203	-
[truncated: 97 more rows]

## Sheet: C3 (OC vs KC)
Table S5 Detailed information on differentially expressed genes in the comparison C3: OC vs. KC.
[truncated: 1,245 more rows]
