# Supplementary material for: Analysis of mechanisms underlying accelerated plant growth induced by NtGLK85 overexpression in tobacco
Source: Sci Rep. 2025 Nov 18;15:40584. doi: 10.1038/s41598-025-24323-x (PMC12627591; doi:10.1038/s41598-025-24323-x)
Supplement: Supplementary file 2 — Supplementary Material 2 [file 41598_2025_24323_MOESM2_ESM.xlsx]

## Sheet: C1
Table S2 Detailed information on the enrichment of GO terms by differentially expressed genes (DEGs) in C1
GO_accession	Description	Term_type	Over_represented_pValue	Corrected_pValue	DEG_item	DEG_list	Bg_item	Bg_list	Up	Up_Gene_names	Down	Down_Gene_names
GO:0010333	terpene synthase activity	molecular_function	9.0373e-05	0.21464	9	242	29	3366	6	Novel07309,Novel08052,Novel08112,Novel07751,Novel07126,Novel06985	3	Novel00032,Novel07486,Novel06110
GO:0003678	DNA helicase activity	molecular_function	0.00019479	0.21464	11	242	41	3366	8	Novel03289,Novel01512,Novel02700,Novel00719,Novel02701,Novel07626,Novel05150,Novel07716	3	Novel06442,Novel06499,Novel06169
GO:0016838	carbon-oxygen lyase activity, acting on phosphates	molecular_function	0.00021552	0.21464	9	242	32	3366	6	Novel08112,Novel07309,Novel08052,Novel07126,Novel06985,Novel07751	3	Novel07486,Novel00032,Novel06110
GO:0008094	DNA-dependent ATPase activity	molecular_function	0.00024124	0.21464	11	242	42	3366	8	Novel00719,Novel02701,Novel01512,Novel03289,Novel02700,Novel07626,Novel05150,Novel07716	3	Novel06442,Novel06499,Novel06169
GO:0043085	positive regulation of catalytic activity	biological_process	0.00039108	0.23197	4	242	6	3366	3	Novel03165,Novel00702,Novel03410	1	Novel03968
GO:0044093	positive regulation of molecular function	biological_process	0.00039108	0.23197	4	242	6	3366	3	Novel03410,Novel00702,Novel03165	1	Novel03968
GO:0004386	helicase activity	molecular_function	0.00058282	0.29632	12	242	54	3366	9	Novel01512,Novel03289,Novel02700,Novel00719,Novel02701,Novel07626,Novel05150,Novel07716,Novel02838	3	Novel06442,Novel06499,Novel06169
GO:0016835	carbon-oxygen lyase activity	molecular_function	0.0008931	0.39732	9	242	38	3366	6	Novel08052,Novel07309,Novel08112,Novel07751,Novel06985,Novel07126	3	Novel00032,Novel07486,Novel06110
GO:0000287	magnesium ion binding	molecular_function	0.0018086	0.7152	8	242	34	3366	5	Novel07126,Novel07751,Novel08112,Novel08052,Novel07309	3	Novel06110,Novel06014,Novel07486
GO:0006974	cellular response to DNA damage stimulus	biological_process	0.0024749	0.88083	15	242	91	3366	11	Novel02701,Novel01074,Novel00719,Novel02700,Novel03289,Novel07716,Novel05150,Novel07626,Novel00439,Novel03410,Novel00702	4	Novel06442,Novel01543,Novel06169,Novel06499
GO:0000723	telomere maintenance	biological_process	0.0045826	1	7	242	27	3366	6	Novel05150,Novel07626,Novel00719,Novel02701,Novel03289,Novel02700	1	Novel06169
GO:0032200	telomere organization	biological_process	0.0045826	1	7	242	27	3366	6	Novel02701,Novel07626,Novel00719,Novel05150,Novel02700,Novel03289	1	Novel06169
GO:0060249	anatomical structure homeostasis	biological_process	0.0045826	1	7	242	27	3366	6	Novel02701,Novel00719,Novel07626,Novel05150,Novel02700,Novel03289	1	Novel06169
GO:0009982	pseudouridine synthase activity	molecular_function	0.0045891	1	2	242	2	3366	2	Novel08210,Novel06739	0
GO:0033554	cellular response to stress	biological_process	0.0060257	1	15	242	100	3366	11	Novel05150,Novel07626,Novel03410,Novel00439,Novel07716,Novel00702,Novel00719,Novel02701,Novel01074,Novel03289,Novel02700	4	Novel01543,Novel06499,Novel06169,Novel06442
GO:0006281	DNA repair	biological_process	0.0074795	1	13	242	83	3366	9	Novel05150,Novel07626,Novel00439,Novel07716,Novel00702,Novel00719,Novel02701,Novel03289,Novel02700	4	Novel01543,Novel06499,Novel06169,Novel06442
GO:0008047	enzyme activator activity	molecular_function	0.008397	1	5	242	18	3366	5	Novel03165,Novel04338,Novel01736,Novel02330,Novel05980	0
GO:0051259	protein complex oligomerization	biological_process	0.0089649	1	4	242	12	3366	4	Novel05147,Novel00609,Novel02520,Novel00588	0
GO:0004518	nuclease activity	molecular_function	0.0093296	1	17	242	123	3366	8	Novel03697,Novel03969,Novel04697,Novel00439,Novel08190,Novel05986,Novel05680,Novel00571	9	Novel04964,Novel00876,Novel02727,Novel00042,Novel00699,Novel03939,Novel01543,Novel00032,Novel03362
GO:0004523	RNA-DNA hybrid ribonuclease activity	molecular_function	0.0097117	1	12	242	74	3366	4	Novel05986,Novel05680,Novel03697,Novel00571	8	Novel00032,Novel03362,Novel02727,Novel03939,Novel00876,Novel00042,Novel04964,Novel00699
GO:0016702	oxidoreductase activity, acting on single donors with incorporation of molecular oxygen, incorporation of two atoms of oxygen	molecular_function	0.0099467	1	4	242	13	3366	4	Novel07704,Novel07763,Novel08026,Novel07518	0
GO:0043248	proteasome assembly	biological_process	0.00998	1	3	242	7	3366	3	Novel07128,Novel02971,Novel04985	0
GO:0016887	ATPase activity	molecular_function	0.010345	1	13	242	85	3366	9	Novel02700,Novel03289,Novel01512,Novel02701,Novel00719,Novel07716,Novel02838,Novel07626,Novel05150	4	Novel06442,Novel06527,Novel06169,Novel06499
GO:0046983	protein dimerization activity	molecular_function	0.010589	1	17	242	129	3366	11	Novel05292,Novel00627,Novel03544,Novel04337,Novel07801,Novel00752,Novel07613,Novel05505,Novel04046,Novel07516,Novel05065	6	Novel04896,Novel04631,Novel00991,Novel04965,Novel00170,Novel04664
GO:0000347	THO complex	cellular_component	0.011812	1	3	242	7	3366	2	Novel01757,Novel04051	1	Novel05589
GO:0016893	endonuclease activity, active with either ribo- or deoxyribonucleic acids and producing 5-phosphomonoesters	molecular_function	0.012133	1	13	242	86	3366	5	Novel00571,Novel03697,Novel05986,Novel05680,Novel04697	8	Novel00876,Novel04964,Novel00699,Novel00042,Novel00032,Novel03362,Novel03939,Novel02727
GO:0004540	ribonuclease activity	molecular_function	0.012145	1	13	242	86	3366	5	Novel03697,Novel00571,Novel05986,Novel05680,Novel08190	8	Novel04964,Novel00699,Novel00042,Novel00876,Novel03939,Novel02727,Novel03362,Novel00032
GO:0004519	endonuclease activity	molecular_function	0.013262	1	14	242	97	3366	6	Novel03697,Novel00571,Novel05986,Novel05680,Novel04697,Novel00439	8	Novel00876,Novel04964,Novel00699,Novel00042,Novel00032,Novel03362,Novel03939,Novel02727
GO:0016701	oxidoreductase activity, acting on single donors with incorporation of molecular oxygen	molecular_function	0.013264	1	4	242	14	3366	4	Novel07518,Novel08026,Novel07763,Novel07704	0
GO:0051213	dioxygenase activity	molecular_function	0.013523	1	4	242	14	3366	4	Novel08026,Novel07518,Novel07704,Novel07763	0
GO:0033865	nucleoside bisphosphate metabolic process	biological_process	0.013923	1	2	242	3	3366	0		2	Novel03362,Novel06937
GO:0033875	ribonucleoside bisphosphate metabolic process	biological_process	0.013923	1	2	242	3	3366	0		2	Novel03362,Novel06937
GO:0034032	purine nucleoside bisphosphate metabolic process	biological_process	0.013923	1	2	242	3	3366	0		2	Novel06937,Novel03362
GO:0016891	endoribonuclease activity, producing 5-phosphomonoesters	molecular_function	0.014121	1	12	242	78	3366	4	Novel05986,Novel05680,Novel03697,Novel00571	8	Novel00032,Novel03362,Novel02727,Novel03939,Novel00876,Novel00042,Novel04964,Novel00699
GO:0003885	D-arabinono-1,4-lactone oxidase activity	molecular_function	0.014261	1	2	242	3	3366	2	Novel05292,Novel03544	0
GO:0016899	oxidoreductase activity, acting on the CH-OH group of donors, oxygen as acceptor	molecular_function	0.014261	1	2	242	3	3366	2	Novel03544,Novel05292	0
GO:0000446	nucleoplasmic THO complex	cellular_component	0.015033	1	2	242	3	3366	1	Novel01757	1	Novel05589
GO:0004521	endoribonuclease activity	molecular_function	0.015593	1	12	242	79	3366	4	Novel03697,Novel00571,Novel05986,Novel05680	8	Novel00699,Novel04964,Novel00042,Novel00876,Novel03939,Novel02727,Novel03362,Novel00032
GO:0006919	activation of cysteine-type endopeptidase activity involved in apoptotic process	biological_process	0.015882	1	2	242	3	3366	1	Novel03410	1	Novel03968
GO:0010950	positive regulation of endopeptidase activity	biological_process	0.015882	1	2	242	3	3366	1	Novel03410	1	Novel03968
GO:0010952	positive regulation of peptidase activity	biological_process	0.015882	1	2	242	3	3366	1	Novel03410	1	Novel03968
GO:0043280	positive regulation of cysteine-type endopeptidase activity involved in apoptotic process	biological_process	0.015882	1	2	242	3	3366	1	Novel03410	1	Novel03968
GO:0043281	regulation of cysteine-type endopeptidase activity involved in apoptotic process	biological_process	0.015882	1	2	242	3	3366	1	Novel03410	1	Novel03968
GO:0051345	positive regulation of hydrolase activity	biological_process	0.015882	1	2	242	3	3366	1	Novel03410	1	Novel03968
GO:2000116	regulation of cysteine-type endopeptidase activity	biological_process	0.015882	1	2	242	3	3366	1	Novel03410	1	Novel03968
GO:2001056	positive regulation of cysteine-type endopeptidase activity	biological_process	0.015882	1	2	242	3	3366	1	Novel03410	1	Novel03968
GO:0032801	receptor catabolic process	biological_process	0.016678	1	3	242	8	3366	2	Novel00396,Novel05280	1	Novel06867
GO:0015159	polysaccharide transmembrane transporter activity	molecular_function	0.017314	1	2	242	3	3366	2	Novel03544,Novel02350	0
GO:0015774	polysaccharide transport	biological_process	0.017314	1	2	242	3	3366	2	Novel03544,Novel02350	0
GO:0033037	polysaccharide localization	biological_process	0.017314	1	2	242	3	3366	2	Novel02350,Novel03544	0
GO:0016043	cellular component organization	biological_process	0.017417	1	29	242	269	3366	23	Novel04985,Novel03694,Novel02520,Novel06731,Novel02011,Novel02700,Novel01826,Novel03289,Novel02701,Novel00719,Novel07516,Novel04812,Novel05147,Novel00609,Novel00588,Novel03410,Novel07626,Novel04701,Novel05150,Novel02971,Novel00571,Novel06739,Novel07128	6	Novel06169,Novel07594,Novel04537,Novel04672,Novel06819,Novel07349
GO:0051262	protein tetramerization	biological_process	0.017514	1	2	242	3	3366	2	Novel02520,Novel05147	0
GO:0009057	macromolecule catabolic process	biological_process	0.017937	1	7	242	38	3366	5	Novel00702,Novel03165,Novel00396,Novel04697,Novel05280	2	Novel06867,Novel06392
GO:0006950	response to stress	biological_process	0.019131	1	21	242	178	3366	14	Novel07716,Novel06467,Novel00439,Novel02701,Novel01074,Novel00719,Novel02700,Novel03289,Novel00588,Novel05150,Novel07626,Novel03410,Novel05065,Novel00702	7	Novel05276,Novel06648,Novel06169,Novel06499,Novel07874,Novel06442,Novel01543
GO:0016829	lyase activity	molecular_function	0.020455	1	10	242	68	3366	7	Novel08112,Novel08052,Novel07309,Novel06985,Novel01278,Novel07126,Novel07751	3	Novel07486,Novel00032,Novel06110
GO:0009378	four-way junction helicase activity	molecular_function	0.021424	1	3	242	9	3366	1	Novel07716	2	Novel06499,Novel06442
GO:0019209	kinase activator activity	molecular_function	0.021437	1	3	242	8	3366	3	Novel01736,Novel02330,Novel05980	0
GO:0030295	protein kinase activator activity	molecular_function	0.021437	1	3	242	8	3366	3	Novel02330,Novel05980,Novel01736	0
GO:0030296	protein tyrosine kinase activator activity	molecular_function	0.021437	1	3	242	8	3366	3	Novel05980,Novel02330,Novel01736	0
GO:0030298	receptor signaling protein tyrosine kinase activator activity	molecular_function	0.021437	1	3	242	8	3366	3	Novel01736,Novel05980,Novel02330	0
GO:0030971	receptor tyrosine kinase binding	molecular_function	0.021437	1	3	242	8	3366	3	Novel01736,Novel05980,Novel02330	0
GO:1990782	protein tyrosine kinase binding	molecular_function	0.021437	1	3	242	8	3366	3	Novel01736,Novel05980,Novel02330	0
GO:0016787	hydrolase activity	molecular_function	0.024656	1	52	242	552	3366	28	Novel01512,Novel07862,Novel01657,Novel03697,Novel02700,Novel07902,Novel02701,Novel01130,Novel04051,Novel00439,Novel07145,Novel07716,Novel05680,Novel07626,Novel00609,Novel06391,Novel03289,Novel07182,Novel00719,Novel03969,Novel04697,Novel08190,Novel07457,Novel05986,Novel00571,Novel05147,Novel05150,Novel02838	24	Novel01276,Novel06527,Novel00876,Novel06499,Novel01574,Novel04012,Novel06627,Novel06937,Novel01543,Novel06392,Novel04672,Novel06442,Novel07455,Novel04964,Novel02727,Novel06169,Novel04612,Novel00042,Novel00847,Novel01774,Novel00699,Novel03939,Novel00032,Novel03362
GO:0051082	unfolded protein binding	molecular_function	0.024794	1	5	242	24	3366	4	Novel03969,Novel06522,Novel03831,Novel04051	1	Novel06212
GO:0006779	porphyrin-containing compound biosynthetic process	biological_process	0.025304	1	2	242	4	3366	1	Novel07606	1	Novel01500
GO:0001522	pseudouridine synthesis	biological_process	0.025689	1	2	242	4	3366	2	Novel06739,Novel08210	0
GO:0033644	host cell membrane	cellular_component	0.027025	1	4	242	16	3366	2	Novel00396,Novel05280	2	Novel06867,Novel03939
GO:0033643	host cell part	cellular_component	0.027597	1	8	242	50	3366	5	Novel05280,Novel00396,Novel07602,Novel05065,Novel05366	3	Novel06867,Novel04827,Novel03939
GO:0006354	DNA-templated transcription, elongation	biological_process	0.027885	1	2	242	4	3366	1	Novel01757	1	Novel05589
GO:0006368	transcription elongation from RNA polymerase II promoter	biological_process	0.027885	1	2	242	4	3366	1	Novel01757	1	Novel05589
GO:0019321	pentose metabolic process	biological_process	0.029563	1	2	242	4	3366	1	Novel01657	1	Novel04672
GO:0019566	arabinose metabolic process	biological_process	0.029563	1	2	242	4	3366	1	Novel01657	1	Novel04672
GO:0046373	L-arabinose metabolic process	biological_process	0.029563	1	2	242	4	3366	1	Novel01657	1	Novel04672
GO:0006406	mRNA export from nucleus	biological_process	0.029836	1	2	242	4	3366	1	Novel01757	1	Novel05589
GO:0006611	protein export from nucleus	biological_process	0.029836	1	2	242	4	3366	1	Novel01757	1	Novel05589
GO:0071166	ribonucleoprotein complex localization	biological_process	0.029836	1	2	242	4	3366	1	Novel01757	1	Novel05589
GO:0071426	ribonucleoprotein complex export from nucleus	biological_process	0.029836	1	2	242	4	3366	1	Novel01757	1	Novel05589
GO:0071427	mRNA-containing ribonucleoprotein complex export from nucleus	biological_process	0.029836	1	2	242	4	3366	1	Novel01757	1	Novel05589
GO:0050790	regulation of catalytic activity	biological_process	0.030206	1	5	242	25	3366	4	Novel03410,Novel03165,Novel00702,Novel01130	1	Novel03968
GO:0065009	regulation of molecular function	biological_process	0.030206	1	5	242	25	3366	4	Novel00702,Novel01130,Novel03165,Novel03410	1	Novel03968
GO:0008152	metabolic process	biological_process	0.030444	1	127	242	1552	3366	74	Novel01796,Novel03165,Novel01192,Novel01278,Novel07973,Novel03505,Novel04338,Novel00702,Novel03410,Novel07626,Novel01475,Novel03697,Novel02700,Novel08205,Novel07862,Novel01512,Novel00865,Novel01657,Novel01859,Novel08210,Novel03544,Novel02350,Novel04051,Novel07660,Novel07716,Novel00439,Novel06731,Novel07354,Novel06739,Novel05001,Novel02141,Novel05147,Novel05150,Novel07182,Novel02262,Novel08026,Nov…	53	Novel00932,Novel04899,Novel01464,Novel03902,Novel00022,Novel00947,Novel01543,Novel06392,Novel00477,Novel00318,Novel04537,Novel02499,Novel07486,Novel00018,Novel06212,Novel03362,Novel06442,Novel02950,Novel04641,Novel04612,Novel06648,Novel07594,Novel04012,Novel06059,Novel05106,Novel02836,Novel04672,Novel01500,Novel06937,Novel06819,Novel01276,Novel07245,Novel08048,Novel00742,Novel06499,Novel01574,Nov…
GO:0006753	nucleoside phosphate metabolic process	biological_process	0.030513	1	8	242	52	3366	3	Novel03227,Novel01949,Novel02520	5	Novel03902,Novel03362,Novel06819,Novel02214,Novel06937
GO:0009117	nucleotide metabolic process	biological_process	0.030513	1	8	242	52	3366	3	Novel01949,Novel02520,Novel03227	5	Novel02214,Novel06937,Novel06819,Novel03362,Novel03902
GO:0018995	host cellular component	cellular_component	0.031048	1	8	242	51	3366	5	Novel05280,Novel00396,Novel07602,Novel05366,Novel05065	3	Novel03939,Novel04827,Novel06867
GO:0043657	host cell	cellular_component	0.031048	1	8	242	51	3366	5	Novel05280,Novel00396,Novel07602,Novel05065,Novel05366	3	Novel04827,Novel03939,Novel06867
GO:0009165	nucleotide biosynthetic process	biological_process	0.031576	1	7	242	43	3366	3	Novel03227,Novel02520,Novel01949	4	Novel03902,Novel06819,Novel02214,Novel06937
GO:1901293	nucleoside phosphate biosynthetic process	biological_process	0.031576	1	7	242	43	3366	3	Novel03227,Novel01949,Novel02520	4	Novel03902,Novel06819,Novel06937,Novel02214
GO:0043112	receptor metabolic process	biological_process	0.03232	1	3	242	10	3366	2	Novel00396,Novel05280	1	Novel06867
GO:0022884	macromolecule transmembrane transporter activity	molecular_function	0.032472	1	2	242	4	3366	2	Novel03544,Novel02350	0
GO:0140097	catalytic activity, acting on DNA	molecular_function	0.033982	1	15	242	121	3366	10	Novel02701,Novel00719,Novel02700,Novel01512,Novel03289,Novel07716,Novel05150,Novel07626,Novel04697,Novel03969	5	Novel06442,Novel05054,Novel01543,Novel06169,Novel06499
GO:0005509	calcium ion binding	molecular_function	0.041737	1	4	242	19	3366	2	Novel07669,Novel05716	2	Novel06392,Novel04012
GO:0043022	ribosome binding	molecular_function	0.042804	1	2	242	5	3366	1	Novel06522	1	Novel00477
GO:0003684	damaged DNA binding	molecular_function	0.044168	1	2	242	5	3366	2	Novel00702,Novel00439	0
GO:0055086	nucleobase-containing small molecule metabolic process	biological_process	0.04435	1	8	242	56	3366	3	Novel02520,Novel01949,Novel03227	5	Novel06819,Novel06937,Novel02214,Novel03362,Novel03902
GO:0043167	ion binding	molecular_function	0.044641	1	61	242	689	3366	39	Novel07309,Novel05150,Novel08052,Novel02838,Novel01242,Novel05692,Novel05716,Novel07751,Novel05980,Novel07126,Novel06765,Novel07457,Novel07669,Novel01841,Novel08190,Novel05784,Novel01736,Novel04646,Novel07763,Novel08026,Novel00719,Novel07704,Novel03289,Novel03227,Novel07626,Novel07911,Novel03505,Novel05065,Novel07518,Novel02330,Novel04834,Novel07716,Novel08112,Novel07902,Novel01632,Novel02701,Nov…	22	Novel06276,Novel06014,Novel07640,Novel00018,Novel00847,Novel04680,Novel06442,Novel06307,Novel06937,Novel06392,Novel04675,Novel02756,Novel00932,Novel04012,Novel07486,Novel06499,Novel08048,Novel06110,Novel06527,Novel04828,Novel00142,Novel07245
GO:0017111	nucleoside-triphosphatase activity	molecular_function	0.044845	1	16	242	138	3366	11	Novel07716,Novel02700,Novel03289,Novel01512,Novel02701,Novel00719,Novel00609,Novel02838,Novel07626,Novel05150,Novel07457	5	Novel06169,Novel06499,Novel06442,Novel06527,Novel06937
GO:0016788	hydrolase activity, acting on ester bonds	molecular_function	0.045233	1	20	242	182	3366	9	Novel05680,Novel05986,Novel00571,Novel03969,Novel04051,Novel04697,Novel00439,Novel08190,Novel03697	11	Novel03939,Novel01543,Novel00032,Novel03362,Novel00042,Novel00699,Novel02727,Novel06499,Novel06442,Novel04964,Novel00876
GO:0046556	alpha-L-arabinofuranosidase activity	molecular_function	0.046734	1	2	242	5	3366	1	Novel01657	1	Novel04672
GO:0045087	innate immune response	biological_process	0.04731	1	2	242	5	3366	2	Novel05065,Novel06467	0
GO:0003697	single-stranded DNA binding	molecular_function	0.048328	1	2	242	5	3366	1	Novel00612	1	Novel04827
GO:0051028	mRNA transport	biological_process	0.048359	1	2	242	5	3366	1	Novel01757	1	Novel05589
GO:0019076	viral release from host cell	biological_process	0.051013	1	3	242	12	3366	2	Novel00396,Novel05280	1	Novel06867
GO:0035890	exit from host	biological_process	0.051013	1	3	242	12	3366	2	Novel05280,Novel00396	1	Novel06867
GO:0035891	exit from host cell	biological_process	0.051013	1	3	242	12	3366	2	Novel00396,Novel05280	1	Novel06867
GO:0006405	RNA export from nucleus	biological_process	0.051183	1	2	242	5	3366	1	Novel01757	1	Novel05589
GO:0051168	nuclear export	biological_process	0.051183	1	2	242	5	3366	1	Novel01757	1	Novel05589
GO:0015979	photosynthesis	biological_process	0.052344	1	8	242	57	3366	3	Novel02701,Novel02700,Novel07606	5	Novel02950,Novel05158,Novel00947,Novel00022,Novel08048
GO:0022857	transmembrane transporter activity	molecular_function	0.055958	1	25	242	248	3366	14	Novel01949,Novel07911,Novel07499,Novel00588,Novel07092,Novel05065,Novel07516,Novel05280,Novel00396,Novel04697,Novel02520,Novel03544,Novel02350,Novel01859	11	Novel02214,Novel03902,Novel03939,Novel00932,Novel05983,Novel07594,Novel04612,Novel04680,Novel06867,Novel00709,Novel00142
GO:0016866	intramolecular transferase activity	molecular_function	0.058536	1	2	242	6	3366	2	Novel06739,Novel08210	0
GO:0016462	pyrophosphatase activity	molecular_function	0.058552	1	16	242	143	3366	11	Novel07716,Novel01512,Novel03289,Novel02700,Novel00719,Novel02701,Novel05150,Novel07626,Novel02838,Novel00609,Novel07457	5	Novel06499,Novel06169,Novel06442,Novel06527,Novel06937
GO:0019901	protein kinase binding	molecular_function	0.059528	1	3	242	12	3366	3	Novel05980,Novel02330,Novel01736	0
GO:0004553	hydrolase activity, hydrolyzing O-glycosyl compounds	molecular_function	0.059819	1	7	242	50	3366	3	Novel01657,Novel07862,Novel07182	4	Novel04012,Novel06392,Novel06627,Novel04672
GO:0045444	fat cell differentiation	biological_process	0.061692	1	2	242	6	3366	1	Novel04742	1	Novel02076
GO:0006508	proteolysis	biological_process	0.062642	1	13	242	113	3366	6	Novel07902,Novel06391,Novel03410,Novel04697,Novel05147,Novel00702	7	Novel01276,Novel07455,Novel01774,Novel03968,Novel00847,Novel04612,Novel01574
GO:0022402	cell cycle process	biological_process	0.062642	1	7	242	49	3366	5	Novel04701,Novel01826,Novel07126,Novel03694,Novel07516	2	Novel06819,Novel04672
GO:0030154	cell differentiation	biological_process	0.064031	1	5	242	31	3366	2	Novel02838,Novel04742	3	Novel02076,Novel07349,Novel00470
GO:0048869	cellular developmental process	biological_process	0.064031	1	5	242	31	3366	2	Novel02838,Novel04742	3	Novel07349,Novel00470,Novel02076
GO:0006163	purine nucleotide metabolic process	biological_process	0.064086	1	7	242	50	3366	2	Novel01949,Novel02520	5	Novel03902,Novel03362,Novel02214,Novel06937,Novel06819
GO:0009150	purine ribonucleotide metabolic process	biological_process	0.064086	1	7	242	50	3366	2	Novel01949,Novel02520	5	Novel03902,Novel03362,Novel02214,Novel06937,Novel06819
GO:0072521	purine-containing compound metabolic process	biological_process	0.064086	1	7	242	50	3366	2	Novel02520,Novel01949	5	Novel06819,Novel06937,Novel02214,Novel03362,Novel03902
GO:0008023	transcription elongation factor complex	cellular_component	0.06415	1	2	242	6	3366	1	Novel01757	1	Novel05589
GO:0046872	metal ion binding	molecular_function	0.064227	1	33	242	351	3366	18	Novel07518,Novel07911,Novel05065,Novel07902,Novel08112,Novel07751,Novel07126,Novel08052,Novel02838,Novel07309,Novel05716,Novel01242,Novel08026,Novel07704,Novel05784,Novel07669,Novel01841,Novel07763	15	Novel00932,Novel04012,Novel04675,Novel06392,Novel00142,Novel06110,Novel04828,Novel07245,Novel07486,Novel08048,Novel06014,Novel00847,Novel00018,Novel06276,Novel04680
GO:0031503	protein-containing complex localization	biological_process	0.06512	1	2	242	6	3366	1	Novel01757	1	Novel05589
GO:0018149	peptide cross-linking	biological_process	0.066518	1	1	242	1	3366	1	Novel08205	0
GO:0004181	metallocarboxypeptidase activity	molecular_function	0.066684	1	1	242	1	3366	1	Novel07902	0
GO:0004140	dephospho-CoA kinase activity	molecular_function	0.066864	1	1	242	1	3366	0		1	Novel06937
GO:0032400	melanosome localization	biological_process	0.067144	1	1	242	1	3366	1	Novel07671	0
GO:0032401	establishment of melanosome localization	biological_process	0.067144	1	1	242	1	3366	1	Novel07671	0
GO:0032402	melanosome transport	biological_process	0.067144	1	1	242	1	3366	1	Novel07671	0
GO:0033059	cellular pigmentation	biological_process	0.067144	1	1	242	1	3366	1	Novel07671	0
GO:0042470	melanosome	cellular_component	0.067144	1	1	242	1	3366	1	Novel07671	0
GO:0043473	pigmentation	biological_process	0.067144	1	1	242	1	3366	1	Novel07671	0
GO:0048770	pigment granule	cellular_component	0.067144	1	1	242	1	3366	1	Novel07671	0
GO:0051875	pigment granule localization	biological_process	0.067144	1	1	242	1	3366	1	Novel07671	0
GO:0051904	pigment granule transport	biological_process	0.067144	1	1	242	1	3366	1	Novel07671	0
GO:0051905	establishment of pigment granule localization	biological_process	0.067144	1	1	242	1	3366	1	Novel07671	0
GO:0005215	transporter activity	molecular_function	0.067276	1	25	242	253	3366	14	Novel00396,Novel05280,Novel05065,Novel07516,Novel07092,Novel01949,Novel07499,Novel07911,Novel00588,Novel01859,Novel03544,Novel02350,Novel02520,Novel04697	11	Novel05983,Novel00932,Novel03902,Novel03939,Novel02214,Novel00142,Novel04680,Novel06867,Novel00709,Novel07594,Novel04612
GO:0018836	alkylmercury lyase activity	molecular_function	0.06749	1	1	242	1	3366	1	Novel01278	0
GO:0018941	organomercury metabolic process	biological_process	0.06749	1	1	242	1	3366	1	Novel01278	0
GO:0018942	organometal metabolic process	biological_process	0.06749	1	1	242	1	3366	1	Novel01278	0
GO:0046413	organomercury catabolic process	biological_process	0.06749	1	1	242	1	3366	1	Novel01278	0
GO:0030688	preribosome, small subunit precursor	cellular_component	0.06769	1	1	242	1	3366	1	Novel07457	0
GO:0045862	positive regulation of proteolysis	biological_process	0.067754	1	2	242	6	3366	1	Novel03410	1	Novel03968
GO:0031360	intrinsic component of thylakoid membrane	cellular_component	0.067847	1	1	242	1	3366	0		1	Novel08048
GO:0031361	integral component of thylakoid membrane	cellular_component	0.067847	1	1	242	1	3366	0		1	Novel08048
GO:0043169	cation binding	molecular_function	0.068222	1	33	242	353	3366	18	Novel07669,Novel01841,Novel05784,Novel07763,Novel08026,Novel07704,Novel07309,Novel02838,Novel08052,Novel01242,Novel05716,Novel07751,Novel07126,Novel08112,Novel07902,Novel07911,Novel05065,Novel07518	15	Novel04680,Novel06276,Novel06014,Novel00018,Novel00847,Novel07486,Novel08048,Novel06110,Novel04828,Novel00142,Novel07245,Novel06392,Novel04675,Novel00932,Novel04012
GO:0030507	spectrin binding	molecular_function	0.068346	1	1	242	1	3366	0		1	Novel07349
GO:0004109	coproporphyrinogen oxidase activity	molecular_function	0.068403	1	1	242	1	3366	0		1	Novel01500
GO:0030896	checkpoint clamp complex	cellular_component	0.068422	1	1	242	1	3366	1	Novel01074	0
GO:0070652	HAUS complex	cellular_component	0.06914	1	1	242	1	3366	0		1	Novel06819
GO:0006164	purine nucleotide biosynthetic process	biological_process	0.069597	1	6	242	41	3366	2	Novel02520,Novel01949	4	Novel03902,Novel02214,Novel06937,Novel06819
GO:0009152	purine ribonucleotide biosynthetic process	biological_process	0.069597	1	6	242	41	3366	2	Novel02520,Novel01949	4	Novel06819,Novel06937,Novel02214,Novel03902
GO:0072522	purine-containing compound biosynthetic process	biological_process	0.069597	1	6	242	41	3366	2	Novel01949,Novel02520	4	Novel03902,Novel06819,Novel02214,Novel06937
GO:0000288	nuclear-transcribed mRNA catabolic process, deadenylation-dependent decay	biological_process	0.06978	1	1	242	1	3366	1	Novel03165	0
GO:0000290	deadenylation-dependent decapping of nuclear-transcribed mRNA	biological_process	0.06978	1	1	242	1	3366	1	Novel03165	0
GO:0110154	RNA decapping	biological_process	0.06978	1	1	242	1	3366	1	Novel03165	0
GO:0110156	methylguanosine-cap decapping	biological_process	0.06978	1	1	242	1	3366	1	Novel03165	0
GO:0046422	violaxanthin de-epoxidase activity	molecular_function	0.070186	1	1	242	1	3366	1	Novel00308	0
GO:0009259	ribonucleotide metabolic process	biological_process	0.070505	1	7	242	51	3366	2	Novel01949,Novel02520	5	Novel03902,Novel03362,Novel02214,Novel06937,Novel06819
GO:0019693	ribose phosphate metabolic process	biological_process	0.070505	1	7	242	51	3366	2	Novel01949,Novel02520	5	Novel06937,Novel02214,Novel06819,Novel03362,Novel03902
GO:0005780	extrinsic component of intraperoxisomal membrane	cellular_component	0.070619	1	1	242	1	3366	1	Novel04812	0
GO:0031312	extrinsic component of organelle membrane	cellular_component	0.070619	1	1	242	1	3366	1	Novel04812	0
GO:0045033	peroxisome inheritance	biological_process	0.070619	1	1	242	1	3366	1	Novel04812	0
GO:0048308	organelle inheritance	biological_process	0.070619	1	1	242	1	3366	1	Novel04812	0
GO:0006231	dTMP biosynthetic process	biological_process	0.070707	1	1	242	1	3366	1	Novel03227	0
GO:0009157	deoxyribonucleoside monophosphate biosynthetic process	biological_process	0.070707	1	1	242	1	3366	1	Novel03227	0
GO:0009162	deoxyribonucleoside monophosphate metabolic process	biological_process	0.070707	1	1	242	1	3366	1	Novel03227	0
GO:0009176	pyrimidine deoxyribonucleoside monophosphate metabolic process	biological_process	0.070707	1	1	242	1	3366	1	Novel03227	0
GO:0009177	pyrimidine deoxyribonucleoside monophosphate biosynthetic process	biological_process	0.070707	1	1	242	1	3366	1	Novel03227	0
GO:0009219	pyrimidine deoxyribonucleotide metabolic process	biological_process	0.070707	1	1	242	1	3366	1	Novel03227	0
GO:0009221	pyrimidine deoxyribonucleotide biosynthetic process	biological_process	0.070707	1	1	242	1	3366	1	Novel03227	0
GO:0009262	deoxyribonucleotide metabolic process	biological_process	0.070707	1	1	242	1	3366	1	Novel03227	0
GO:0009263	deoxyribonucleotide biosynthetic process	biological_process	0.070707	1	1	242	1	3366	1	Novel03227	0
GO:0009265	2-deoxyribonucleotide biosynthetic process	biological_process	0.070707	1	1	242	1	3366	1	Novel03227	0
GO:0009394	2-deoxyribonucleotide metabolic process	biological_process	0.070707	1	1	242	1	3366	1	Novel03227	0
GO:0019692	deoxyribose phosphate metabolic process	biological_process	0.070707	1	1	242	1	3366	1	Novel03227	0
GO:0042083	5,10-methylenetetrahydrofolate-dependent methyltransferase activity	molecular_function	0.070707	1	1	242	1	3366	1	Novel03227	0
GO:0046073	dTMP metabolic process	biological_process	0.070707	1	1	242	1	3366	1	Novel03227	0
GO:0046385	deoxyribose phosphate biosynthetic process	biological_process	0.070707	1	1	242	1	3366	1	Novel03227	0
GO:0050797	thymidylate synthase (FAD) activity	molecular_function	0.070707	1	1	242	1	3366	1	Novel03227	0
GO:0006084	acetyl-CoA metabolic process	biological_process	0.071018	1	1	242	1	3366	0		1	Novel03362
GO:0006637	acyl-CoA metabolic process	biological_process	0.071018	1	1	242	1	3366	0		1	Novel03362
GO:0008814	citrate CoA-transferase activity	molecular_function	0.071018	1	1	242	1	3366	0		1	Novel03362
GO:0009346	citrate lyase complex	cellular_component	0.071018	1	1	242	1	3366	0		1	Novel03362
GO:0035383	thioester metabolic process	biological_process	0.071018	1	1	242	1	3366	0		1	Novel03362
GO:0042721	TIM22 mitochondrial import inner membrane insertion complex	cellular_component	0.071447	1	1	242	1	3366	0		1	Novel00958
GO:0033014	tetrapyrrole biosynthetic process	biological_process	0.071817	1	3	242	14	3366	1	Novel07606	2	Novel00932,Novel01500
GO:0033926	glycopeptide alpha-N-acetylgalactosaminidase activity	molecular_function	0.071831	1	1	242	1	3366	0		1	Novel06627
GO:0042592	homeostatic process	biological_process	0.072773	1	7	242	48	3366	6	Novel02701,Novel05150,Novel00719,Novel07626,Novel02700,Novel03289	1	Novel06169
GO:0009916	alternative oxidase activity	molecular_function	0.073134	1	1	242	1	3366	0		1	Novel02836
GO:0004057	arginyltransferase activity	molecular_function	0.073885	1	1	242	1	3366	1	Novel04697	0
GO:0016598	protein arginylation	biological_process	0.073885	1	1	242	1	3366	1	Novel04697	0
GO:0043189	H4/H2A histone acetyltransferase complex	cellular_component	0.074169	1	1	242	1	3366	0		1	Novel00318
GO:1902562	H4 histone acetyltransferase complex	cellular_component	0.074169	1	1	242	1	3366	0		1	Novel00318
GO:0071840	cellular component organization or biogenesis	biological_process	0.074188	1	30	242	318	3366	24	Novel01826,Novel03289,Novel02011,Novel02700,Novel00719,Novel02701,Novel04985,Novel03694,Novel06731,Novel02520,Novel06739,Novel07457,Novel02971,Novel00571,Novel07128,Novel04812,Novel05147,Novel07516,Novel03410,Novel07626,Novel05150,Novel04701,Novel00609,Novel00588	6	Novel04537,Novel06169,Novel07594,Novel07349,Novel06819,Novel04672
GO:0008818	cobalamin 5-phosphate synthase activity	molecular_function	0.075157	1	1	242	1	3366	0		1	Novel00932
GO:0045202	synapse	cellular_component	0.075157	1	1	242	1	3366	0		1	Novel00932
GO:0051073	adenosylcobinamide-GDP ribazoletransferase activity	molecular_function	0.075157	1	1	242	1	3366	0		1	Novel00932
GO:0009260	ribonucleotide biosynthetic process	biological_process	0.077235	1	6	242	42	3366	2	Novel01949,Novel02520	4	Novel06937,Novel02214,Novel06819,Novel03902
GO:0046390	ribose phosphate biosynthetic process	biological_process	0.077235	1	6	242	42	3366	2	Novel01949,Novel02520	4	Novel03902,Novel06819,Novel06937,Novel02214
GO:0002831	regulation of response to biotic stimulus	biological_process	0.077375	1	1	242	1	3366	1	Novel06467	0
GO:0009627	systemic acquired resistance	biological_process	0.077375	1	1	242	1	3366	1	Novel06467	0
GO:0009814	defense response, incompatible interaction	biological_process	0.077375	1	1	242	1	3366	1	Novel06467	0
GO:0010112	regulation of systemic acquired resistance	biological_process	0.077375	1	1	242	1	3366	1	Novel06467	0
GO:0031347	regulation of defense response	biological_process	0.077375	1	1	242	1	3366	1	Novel06467	0
GO:0032101	regulation of response to external stimulus	biological_process	0.077375	1	1	242	1	3366	1	Novel06467	0
GO:0045088	regulation of innate immune response	biological_process	0.077375	1	1	242	1	3366	1	Novel06467	0
GO:0016818	hydrolase activity, acting on acid anhydrides, in phosphorus-containing anhydrides	molecular_function	0.078054	1	16	242	149	3366	11	Novel07457,Novel02838,Novel00609,Novel05150,Novel07626,Novel02700,Novel01512,Novel03289,Novel02701,Novel00719,Novel07716	5	Novel06937,Novel06442,Novel06527,Novel06169,Novel06499
GO:0000782	telomere cap complex	cellular_component	0.078326	1	1	242	1	3366	1	Novel00612	0
GO:0000783	nuclear telomere cap complex	cellular_component	0.078326	1	1	242	1	3366	1	Novel00612	0
GO:0140445	chromosome, telomeric repeat region	cellular_component	0.078326	1	1	242	1	3366	1	Novel00612	0
GO:1990879	CST complex	cellular_component	0.078326	1	1	242	1	3366	1	Novel00612	0
GO:0016071	mRNA metabolic process	biological_process	0.080881	1	5	242	32	3366	5	Novel04338,Novel04051,Novel03165,Novel08190,Novel07291	0
GO:0015934	large ribosomal subunit	cellular_component	0.082327	1	2	242	7	3366	1	Novel01835	1	Novel03902
GO:0055114	oxidation-reduction process	biological_process	0.08261	1	20	242	201	3366	15	Novel07518,Novel07973,Novel07306,Novel07606,Novel07704,Novel00865,Novel01859,Novel08026,Novel03544,Novel07763,Novel00308,Novel02350,Novel03780,Novel05292,Novel01841	5	Novel06014,Novel02836,Novel01500,Novel06767,Novel07245
GO:0007031	peroxisome organization	biological_process	0.082795	1	2	242	7	3366	2	Novel04812,Novel02011	0
GO:0015097	mercury ion transmembrane transporter activity	molecular_function	0.084314	1	2	242	7	3366	1	Novel07499	1	Novel04680
GO:0015694	mercury ion transport	biological_process	0.084314	1	2	242	7	3366	1	Novel07499	1	Novel04680
GO:0046689	response to mercury ion	biological_process	0.084314	1	2	242	7	3366	1	Novel07499	1	Novel04680
GO:0050787	detoxification of mercury ion	biological_process	0.084314	1	2	242	7	3366	1	Novel07499	1	Novel04680
GO:0061687	detoxification of inorganic compound	biological_process	0.084314	1	2	242	7	3366	1	Novel07499	1	Novel04680
GO:0005816	spindle pole body	cellular_component	0.084924	1	1	242	1	3366	1	Novel01826	0
GO:0005823	central plaque of spindle pole body	cellular_component	0.084924	1	1	242	1	3366	1	Novel01826	0
GO:0030474	spindle pole body duplication	biological_process	0.084924	1	1	242	1	3366	1	Novel01826	0
GO:0051300	spindle pole body organization	biological_process	0.084924	1	1	242	1	3366	1	Novel01826	0
GO:0098519	nucleotide phosphatase activity, acting on free nucleotides	molecular_function	0.086204	1	2	242	7	3366	0		2	Novel06499,Novel06442
GO:0007049	cell cycle	biological_process	0.086667	1	8	242	63	3366	6	Novel03694,Novel07516,Novel04701,Novel01826,Novel07126,Novel01074	2	Novel06819,Novel04672
GO:0140013	meiotic nuclear division	biological_process	0.08669	1	2	242	7	3366	1	Novel04701	1	Novel04672
GO:1903046	meiotic cell cycle process	biological_process	0.08669	1	2	242	7	3366	1	Novel04701	1	Novel04672
GO:0052547	regulation of peptidase activity	biological_process	0.088666	1	2	242	7	3366	1	Novel03410	1	Novel03968
GO:0052548	regulation of endopeptidase activity	biological_process	0.088666	1	2	242	7	3366	1	Novel03410	1	Novel03968
GO:0006996	organelle organization	biological_process	0.090711	1	18	242	177	3366	14	Novel00719,Novel02701,Novel03289,Novel01826,Novel02700,Novel02011,Novel06731,Novel06739,Novel05150,Novel04701,Novel03410,Novel07626,Novel00609,Novel04812	4	Novel07594,Novel06169,Novel06819,Novel04672
GO:0032502	developmental process	biological_process	0.098602	1	8	242	66	3366	4	Novel05065,Novel07092,Novel02838,Novel04742	4	Novel00470,Novel02076,Novel05962,Novel07349
GO:0008324	cation transmembrane transporter activity	molecular_function	0.10032	1	15	242	144	3366	8	Novel05280,Novel01859,Novel00396,Novel04697,Novel01949,Novel07499,Novel07911,Novel05065	7	Novel05983,Novel02214,Novel07594,Novel03939,Novel04680,Novel06867,Novel00709
GO:0044248	cellular catabolic process	biological_process	0.10193	1	7	242	55	3366	6	Novel03165,Novel00396,Novel01278,Novel00702,Novel04697,Novel05280	1	Novel06867
GO:0010942	positive regulation of cell death	biological_process	0.10235	1	2	242	7	3366	1	Novel03410	1	Novel03968
GO:0043065	positive regulation of apoptotic process	biological_process	0.10235	1	2	242	7	3366	1	Novel03410	1	Novel03968
GO:0043068	positive regulation of programmed cell death	biological_process	0.10235	1	2	242	7	3366	1	Novel03410	1	Novel03968
GO:0019887	protein kinase regulator activity	molecular_function	0.10326	1	3	242	15	3366	3	Novel01736,Novel05980,Novel02330	0
GO:0044391	ribosomal subunit	cellular_component	0.10405	1	2	242	8	3366	1	Novel01835	1	Novel03902
GO:0006397	mRNA processing	biological_process	0.1045	1	4	242	25	3366	4	Novel04338,Novel04051,Novel08190,Novel07291	0
GO:0005777	peroxisome	cellular_component	0.10458	1	2	242	8	3366	2	Novel04812,Novel02011	0
GO:0042579	microbody	cellular_component	0.10458	1	2	242	8	3366	2	Novel04812,Novel02011	0
GO:0009636	response to toxic substance	biological_process	0.10635	1	2	242	8	3366	1	Novel07499	1	Novel04680
GO:0098754	detoxification	biological_process	0.10635	1	2	242	8	3366	1	Novel07499	1	Novel04680
GO:0043021	ribonucleoprotein complex binding	molecular_function	0.1078	1	2	242	8	3366	1	Novel06522	1	Novel00477
GO:0070206	protein trimerization	biological_process	0.10845	1	2	242	8	3366	2	Novel00609,Novel00588	0
GO:0005261	cation channel activity	molecular_function	0.11035	1	5	242	35	3366	3	Novel05065,Novel00396,Novel05280	2	Novel06867,Novel00709
GO:0016491	oxidoreductase activity	molecular_function	0.11159	1	20	242	209	3366	14	Novel07704,Novel08026,Novel03780,Novel03544,Novel00308,Novel07763,Novel04697,Novel01841,Novel05292,Novel07518,Novel07306,Novel07973,Novel07606,Novel07911	6	Novel07245,Novel06767,Novel08048,Novel00022,Novel02836,Novel01500
GO:0016798	hydrolase activity, acting on glycosyl bonds	molecular_function	0.11289	1	7	242	58	3366	3	Novel07182,Novel07862,Novel01657	4	Novel04012,Novel04672,Novel06627,Novel06392
GO:0019900	kinase binding	molecular_function	0.11479	1	3	242	16	3366	3	Novel01736,Novel05980,Novel02330	0
GO:0032270	positive regulation of cellular protein metabolic process	biological_process	0.11496	1	2	242	8	3366	1	Novel03410	1	Novel03968
GO:0051247	positive regulation of protein metabolic process	biological_process	0.11496	1	2	242	8	3366	1	Novel03410	1	Novel03968
GO:0071704	organic substance metabolic process	biological_process	0.11627	1	107	242	1345	3366	62	Novel02262,Novel07182,Novel01065,Novel02520,Novel08190,Novel04697,Novel03694,Novel05366,Novel02141,Novel06739,Novel07354,Novel05001,Novel05150,Novel05147,Novel08210,Novel01859,Novel02700,Novel03697,Novel01657,Novel08205,Novel01512,Novel07862,Novel07716,Novel06731,Novel00439,Novel04051,Novel02350,Novel07660,Novel01192,Novel03165,Novel01796,Novel01278,Novel01475,Novel03410,Novel07626,Novel04338,Nov…	45	Novel06442,Novel07594,Novel04612,Novel06648,Novel00018,Novel03362,Novel06212,Novel04537,Novel00318,Novel00477,Novel07486,Novel02499,Novel00932,Novel04899,Novel06392,Novel01543,Novel01464,Novel03902,Novel07917,Novel06767,Novel03968,Novel06307,Novel07455,Novel08016,Novel06867,Novel06169,Novel05589,Novel04827,Novel07640,Novel06014,Novel01774,Novel00847,Novel00798,Novel02214,Novel01276,Novel01574,Nov…
GO:0016817	hydrolase activity, acting on acid anhydrides	molecular_function	0.11785	1	16	242	158	3366	11	Novel07457,Novel02838,Novel00609,Novel05150,Novel07626,Novel02701,Novel00719,Novel02700,Novel03289,Novel01512,Novel07716	5	Novel06937,Novel06527,Novel06442,Novel06169,Novel06499
GO:0044403	symbiotic process	biological_process	0.11841	1	14	242	136	3366	7	Novel05280,Novel03906,Novel05680,Novel01844,Novel00396,Novel05150,Novel05065	7	Novel00684,Novel07767,Novel00318,Novel07594,Novel01500,Novel06212,Novel06867
GO:0006403	RNA localization	biological_process	0.12064	1	2	242	8	3366	1	Novel01757	1	Novel05589
GO:0050657	nucleic acid transport	biological_process	0.12064	1	2	242	8	3366	1	Novel01757	1	Novel05589
GO:0050658	RNA transport	biological_process	0.12064	1	2	242	8	3366	1	Novel01757	1	Novel05589
GO:0051236	establishment of RNA localization	biological_process	0.12064	1	2	242	8	3366	1	Novel01757	1	Novel05589
GO:0000041	transition metal ion transport	biological_process	0.12249	1	3	242	17	3366	2	Novel07499,Novel06184	1	Novel04680
GO:0006352	DNA-templated transcription, initiation	biological_process	0.12262	1	4	242	27	3366	1	Novel07291	3	Novel05106,Novel06059,Novel04899
GO:0015985	energy coupled proton transport, down electrochemical gradient	biological_process	0.12329	1	5	242	37	3366	2	Novel02520,Novel01949	3	Novel06819,Novel02214,Novel03902
GO:0015986	ATP synthesis coupled proton transport	biological_process	0.12329	1	5	242	37	3366	2	Novel01949,Novel02520	3	Novel02214,Novel06819,Novel03902
GO:0022607	cellular component assembly	biological_process	0.12555	1	12	242	116	3366	10	Novel07516,Novel04985,Novel03694,Novel05147,Novel00609,Novel02520,Novel00588,Novel02971,Novel01826,Novel07128	2	Novel07594,Novel06819
GO:0016032	viral process	biological_process	0.12849	1	13	242	126	3366	6	Novel03906,Novel05680,Novel00396,Novel01844,Novel05280,Novel05150	7	Novel00684,Novel00318,Novel07767,Novel06212,Novel06867,Novel07594,Novel01500
GO:0015075	ion transmembrane transporter activity	molecular_function	0.13007	1	16	242	162	3366	8	Novel01859,Novel04697,Novel05280,Novel00396,Novel07499,Novel01949,Novel07911,Novel05065	8	Novel04612,Novel07594,Novel04680,Novel06867,Novel00709,Novel05983,Novel02214,Novel03939
GO:0005751	mitochondrial respiratory chain complex IV	cellular_component	0.13138	1	1	242	2	3366	1	Novel07911	0
GO:0045277	respiratory chain complex IV	cellular_component	0.13138	1	1	242	2	3366	1	Novel07911	0
GO:0008544	epidermis development	biological_process	0.13154	1	1	242	2	3366	0		1	Novel05962
GO:0004096	catalase activity	molecular_function	0.13162	1	1	242	2	3366	1	Novel07306	0
GO:0042157	lipoprotein metabolic process	biological_process	0.13163	1	3	242	18	3366	2	Novel01192,Novel07354	1	Novel00477
GO:0015995	chlorophyll biosynthetic process	biological_process	0.13168	1	1	242	2	3366	1	Novel07606	0
GO:0016634	oxidoreductase activity, acting on the CH-CH group of donors, oxygen as acceptor	molecular_function	0.13207	1	1	242	2	3366	0		1	Novel01500
GO:0000075	cell cycle checkpoint	biological_process	0.13217	1	1	242	2	3366	1	Novel01074	0
GO:0000077	DNA damage checkpoint	biological_process	0.13217	1	1	242	2	3366	1	Novel01074	0
GO:0031570	DNA integrity checkpoint	biological_process	0.13217	1	1	242	2	3366	1	Novel01074	0
GO:0005778	peroxisomal membrane	cellular_component	0.13296	1	1	242	2	3366	1	Novel04812	0
GO:0031903	microbody membrane	cellular_component	0.13296	1	1	242	2	3366	1	Novel04812	0
GO:0051648	vesicle localization	biological_process	0.13331	1	1	242	2	3366	1	Novel07671	0
GO:0051650	establishment of vesicle localization	biological_process	0.13331	1	1	242	2	3366	1	Novel07671	0
GO:0000226	microtubule cytoskeleton organization	biological_process	0.1335	1	2	242	9	3366	1	Novel01826	1	Novel06819
GO:0051225	spindle assembly	biological_process	0.13368	1	1	242	2	3366	0		1	Novel06819
GO:0031175	neuron projection development	biological_process	0.13382	1	1	242	2	3366	0		1	Novel07349
GO:0048666	neuron development	biological_process	0.13382	1	1	242	2	3366	0		1	Novel07349
GO:0015936	coenzyme A metabolic process	biological_process	0.13387	1	1	242	2	3366	0		1	Novel06937
GO:0015937	coenzyme A biosynthetic process	biological_process	0.13387	1	1	242	2	3366	0		1	Novel06937
GO:0033866	nucleoside bisphosphate biosynthetic process	biological_process	0.13387	1	1	242	2	3366	0		1	Novel06937
GO:0034030	ribonucleoside bisphosphate biosynthetic process	biological_process	0.13387	1	1	242	2	3366	0		1	Novel06937
GO:0034033	purine nucleoside bisphosphate biosynthetic process	biological_process	0.13387	1	1	242	2	3366	0		1	Novel06937
GO:0006754	ATP biosynthetic process	biological_process	0.13397	1	5	242	38	3366	2	Novel01949,Novel02520	3	Novel06819,Novel02214,Novel03902
GO:0009141	nucleoside triphosphate metabolic process	biological_process	0.13397	1	5	242	38	3366	2	Novel01949,Novel02520	3	Novel06819,Novel02214,Novel03902
GO:0009142	nucleoside triphosphate biosynthetic process	biological_process	0.13397	1	5	242	38	3366	2	Novel02520,Novel01949	3	Novel06819,Novel02214,Novel03902
GO:0009144	purine nucleoside triphosphate metabolic process	biological_process	0.13397	1	5	242	38	3366	2	Novel02520,Novel01949	3	Novel03902,Novel06819,Novel02214
GO:0009145	purine nucleoside triphosphate biosynthetic process	biological_process	0.13397	1	5	242	38	3366	2	Novel01949,Novel02520	3	Novel03902,Novel06819,Novel02214
GO:0009199	ribonucleoside triphosphate metabolic process	biological_process	0.13397	1	5	242	38	3366	2	Novel01949,Novel02520	3	Novel02214,Novel06819,Novel03902
GO:0009201	ribonucleoside triphosphate biosynthetic process	biological_process	0.13397	1	5	242	38	3366	2	Novel01949,Novel02520	3	Novel03902,Novel06819,Novel02214
GO:0009205	purine ribonucleoside triphosphate metabolic process	biological_process	0.13397	1	5	242	38	3366	2	Novel02520,Novel01949	3	Novel02214,Novel06819,Novel03902
GO:0009206	purine ribonucleoside triphosphate biosynthetic process	biological_process	0.13397	1	5	242	38	3366	2	Novel01949,Novel02520	3	Novel06819,Novel02214,Novel03902
GO:0051321	meiotic cell cycle	biological_process	0.13398	1	2	242	9	3366	1	Novel04701	1	Novel04672
GO:0001649	osteoblast differentiation	biological_process	0.13476	1	1	242	2	3366	0		1	Novel00470
GO:0030278	regulation of ossification	biological_process	0.13476	1	1	242	2	3366	0		1	Novel00470
GO:0045667	regulation of osteoblast differentiation	biological_process	0.13476	1	1	242	2	3366	0		1	Novel00470
GO:0019207	kinase regulator activity	molecular_function	0.13488	1	3	242	17	3366	3	Novel01736,Novel05980,Novel02330	0
GO:0000462	maturation of SSU-rRNA from tricistronic rRNA transcript (SSU-rRNA, 5.8S rRNA, LSU-rRNA)	biological_process	0.13512	1	1	242	2	3366	1	Novel07457	0
GO:0030490	maturation of SSU-rRNA	biological_process	0.13512	1	1	242	2	3366	1	Novel07457	0
GO:0015144	carbohydrate transmembrane transporter activity	molecular_function	0.13523	1	2	242	9	3366	2	Novel02350,Novel03544	0
GO:0001836	release of cytochrome c from mitochondria	biological_process	0.13562	1	1	242	2	3366	1	Novel03410	0
GO:0008637	apoptotic mitochondrial changes	biological_process	0.13562	1	1	242	2	3366	1	Novel03410	0
GO:0017053	transcription repressor complex	cellular_component	0.13758	1	1	242	2	3366	0		1	Novel07767
GO:0000123	histone acetyltransferase complex	cellular_component	0.13767	1	1	242	2	3366	0		1	Novel00318
GO:0008852	exodeoxyribonuclease I activity	molecular_function	0.1382	1	1	242	2	3366	0		1	Novel01543
GO:0007218	neuropeptide signaling pathway	biological_process	0.13837	1	2	242	9	3366	1	Novel00565	1	Novel03902
GO:0090407	organophosphate biosynthetic process	biological_process	0.13856	1	8	242	71	3366	4	Novel02520,Novel01949,Novel07354,Novel03227	4	Novel06937,Novel02214,Novel06819,Novel03902
GO:0090305	nucleic acid phosphodiester bond hydrolysis	biological_process	0.13874	1	1	242	2	3366	1	Novel04697	0
GO:0031325	positive regulation of cellular metabolic process	biological_process	0.13895	1	3	242	18	3366	2	Novel03410,Novel01065	1	Novel03968
GO:0051173	positive regulation of nitrogen compound metabolic process	biological_process	0.13895	1	3	242	18	3366	2	Novel03410,Novel01065	1	Novel03968
GO:2001070	starch binding	molecular_function	0.13926	1	1	242	2	3366	1	Novel00612	0
GO:0008193	tRNA guanylyltransferase activity	molecular_function	0.13948	1	1	242	2	3366	0		1	Novel06014
GO:0022890	inorganic cation transmembrane transporter activity	molecular_function	0.13991	1	14	242	140	3366	7	Novel00396,Novel05280,Novel05065,Novel04697,Novel07911,Novel01949,Novel07499	7	Novel05983,Novel03939,Novel00709,Novel06867,Novel04680,Novel07594,Novel02214
GO:0016682	oxidoreductase activity, acting on diphenols and related substances as donors, oxygen as acceptor	molecular_function	0.14035	1	1	242	2	3366	0		1	Novel02836
GO:0000956	nuclear-transcribed mRNA catabolic process	biological_process	0.14059	1	1	242	2	3366	1	Novel03165	0
GO:0009888	tissue development	biological_process	0.14154	1	2	242	9	3366	1	Novel02838	1	Novel05962
GO:0008410	CoA-transferase activity	molecular_function	0.14184	1	1	242	2	3366	0		1	Novel03362
GO:0039674	exit of virus from host cell nucleus	biological_process	0.14186	1	1	242	2	3366	0		1	Novel00318
GO:0046755	viral budding	biological_process	0.14186	1	1	242	2	3366	0		1	Novel00318
GO:0046765	viral budding from nuclear membrane	biological_process	0.14186	1	1	242	2	3366	0		1	Novel00318
GO:0046802	exit of virus from host cell nucleus by nuclear egress	biological_process	0.14186	1	1	242	2	3366	0		1	Novel00318
GO:1901137	carbohydrate derivative biosynthetic process	biological_process	0.14208	1	10	242	95	3366	5	Novel02350,Novel01949,Novel02520,Novel03227,Novel07354	5	Novel03902,Novel06648,Novel06819,Novel02214,Novel06937
GO:1902600	proton transmembrane transport	biological_process	0.14275	1	8	242	72	3366	2	Novel01949,Novel02520	6	Novel03902,Novel03939,Novel02214,Novel07594,Novel06819,Novel05983
GO:0006220	pyrimidine nucleotide metabolic process	biological_process	0.14388	1	1	242	2	3366	1	Novel03227	0
GO:0006221	pyrimidine nucleotide biosynthetic process	biological_process	0.14388	1	1	242	2	3366	1	Novel03227	0
GO:0009123	nucleoside monophosphate metabolic process	biological_process	0.14388	1	1	242	2	3366	1	Novel03227	0
GO:0009124	nucleoside monophosphate biosynthetic process	biological_process	0.14388	1	1	242	2	3366	1	Novel03227	0
GO:0009129	pyrimidine nucleoside monophosphate metabolic process	biological_process	0.14388	1	1	242	2	3366	1	Novel03227	0
GO:0009130	pyrimidine nucleoside monophosphate biosynthetic process	biological_process	0.14388	1	1	242	2	3366	1	Novel03227	0
GO:0045132	meiotic chromosome segregation	biological_process	0.14404	1	1	242	2	3366	1	Novel04701	0
GO:0000781	chromosome, telomeric region	cellular_component	0.14539	1	1	242	2	3366	1	Novel00612	0
GO:0005200	structural constituent of cytoskeleton	molecular_function	0.1461	1	1	242	2	3366	1	Novel01826	0
GO:0005506	iron ion binding	molecular_function	0.14878	1	4	242	29	3366	1	Novel01841	3	Novel08048,Novel07245,Novel00018
GO:0080134	regulation of response to stress	biological_process	0.1535	1	1	242	2	3366	1	Novel06467	0
GO:0000978	RNA polymerase II cis-regulatory region sequence-specific DNA binding	molecular_function	0.15399	1	1	242	2	3366	1	Novel02838	0
GO:0000987	cis-regulatory region sequence-specific DNA binding	molecular_function	0.15399	1	1	242	2	3366	1	Novel02838	0
GO:0001216	DNA-binding transcription activator activity	molecular_function	0.15399	1	1	242	2	3366	1	Novel02838	0
GO:0001228	DNA-binding transcription activator activity, RNA polymerase II-specific	molecular_function	0.15399	1	1	242	2	3366	1	Novel02838	0
GO:0001837	epithelial to mesenchymal transition	biological_process	0.15399	1	1	242	2	3366	1	Novel02838	0
GO:0048762	mesenchymal cell differentiation	biological_process	0.15399	1	1	242	2	3366	1	Novel02838	0
GO:0060485	mesenchyme development	biological_process	0.15399	1	1	242	2	3366	1	Novel02838	0
GO:0010038	response to metal ion	biological_process	0.15509	1	2	242	10	3366	1	Novel07499	1	Novel04680
GO:0098800	inner mitochondrial membrane protein complex	cellular_component	0.1558	1	6	242	51	3366	2	Novel01949,Novel07911	4	Novel00958,Novel02214,Novel06819,Novel00018
GO:0032559	adenyl ribonucleotide binding	molecular_function	0.15585	1	26	242	289	3366	19	Novel06765,Novel05980,Novel02330,Novel05692,Novel03505,Novel05150,Novel07626,Novel01512,Novel03289,Novel03831,Novel02700,Novel00719,Novel02701,Novel01632,Novel04646,Novel01736,Novel04834,Novel08190,Novel07716	7	Novel07640,Novel02756,Novel06937,Novel06442,Novel06307,Novel06527,Novel06499
GO:0009893	positive regulation of metabolic process	biological_process	0.15827	1	3	242	19	3366	2	Novel01065,Novel03410	1	Novel03968
GO:0010604	positive regulation of macromolecule metabolic process	biological_process	0.15827	1	3	242	19	3366	2	Novel01065,Novel03410	1	Novel03968
GO:0019058	viral life cycle	biological_process	0.16275	1	7	242	63	3366	3	Novel00396,Novel03906,Novel05280	4	Novel06867,Novel06212,Novel00318,Novel07594
GO:0030162	regulation of proteolysis	biological_process	0.16497	1	2	242	10	3366	1	Novel03410	1	Novel03968
GO:1901363	heterocyclic compound binding	molecular_function	0.16691	1	79	242	987	3366	52	Novel02330,Novel07911,Novel07626,Novel00194,Novel07973,Novel03505,Novel00702,Novel01859,Novel01632,Novel08210,Novel02942,Novel02700,Novel03697,Novel03831,Novel01512,Novel07716,Novel00439,Novel04834,Novel07660,Novel06739,Novel05001,Novel03809,Novel05150,Novel04046,Novel01242,Novel07669,Novel08190,Novel01841,Novel05680,Novel00752,Novel05065,Novel02701,Novel00612,Novel07751,Novel05980,Novel06765,Nov…	27	Novel00932,Novel04631,Novel00142,Novel06527,Novel00042,Novel00018,Novel03362,Novel03939,Novel06442,Novel02727,Novel06937,Novel04965,Novel00991,Novel02756,Novel00876,Novel07245,Novel08048,Novel06499,Novel07640,Novel00847,Novel00699,Novel06276,Novel00032,Novel04964,Novel06307,Novel04680,Novel04827
GO:0016791	phosphatase activity	molecular_function	0.16824	1	3	242	20	3366	1	Novel04051	2	Novel06499,Novel06442
GO:0097159	organic cyclic compound binding	molecular_function	0.16945	1	79	242	988	3366	52	Novel02701,Novel00612,Novel05680,Novel00752,Novel05065,Novel00719,Novel03289,Novel03227,Novel06161,Novel07291,Novel05784,Novel01736,Novel04646,Novel03399,Novel07751,Novel05980,Novel05986,Novel07457,Novel06765,Novel00571,Novel02838,Novel07306,Novel05692,Novel05716,Novel01859,Novel01632,Novel08210,Novel03831,Novel01512,Novel02942,Novel02700,Novel03697,Novel00439,Novel04834,Novel07716,Novel07660,Nov…	27	Novel00876,Novel07245,Novel06499,Novel08048,Novel06937,Novel04965,Novel00991,Novel02756,Novel06307,Novel04964,Novel04827,Novel04680,Novel07640,Novel00847,Novel00699,Novel06276,Novel00032,Novel06527,Novel04631,Novel00142,Novel00932,Novel06442,Novel02727,Novel00018,Novel00042,Novel03362,Novel03939
GO:1901135	carbohydrate derivative metabolic process	biological_process	0.17725	1	11	242	112	3366	5	Novel02350,Novel01949,Novel02520,Novel03227,Novel07354	6	Novel03902,Novel03362,Novel06648,Novel06819,Novel02214,Novel06937
GO:0006725	cellular aromatic compound metabolic process	biological_process	0.17845	1	67	242	824	3366	38	Novel02700,Novel03697,Novel08210,Novel07660,Novel04051,Novel00439,Novel07716,Novel03165,Novel01796,Novel00702,Novel04338,Novel03505,Novel07626,Novel01475,Novel02262,Novel05366,Novel03694,Novel04697,Novel08190,Novel02520,Novel01065,Novel06739,Novel02141,Novel05150,Novel02011,Novel02701,Novel05065,Novel07606,Novel01949,Novel03289,Novel03227,Novel00719,Novel04646,Novel03399,Novel04480,Novel07291,Nov…	29	Novel00318,Novel04537,Novel02499,Novel04899,Novel00932,Novel03902,Novel01464,Novel01543,Novel06392,Novel06442,Novel07594,Novel00018,Novel03362,Novel00742,Novel06499,Novel01574,Novel06059,Novel05106,Novel06937,Novel06819,Novel04672,Novel01500,Novel07917,Novel05589,Novel06169,Novel06014,Novel07640,Novel02214,Novel00798
GO:1901360	organic cyclic compound metabolic process	biological_process	0.17852	1	68	242	837	3366	38	Novel02701,Novel02011,Novel07606,Novel01949,Novel05065,Novel00719,Novel03289,Novel03227,Novel07291,Novel04480,Novel04646,Novel03399,Novel07457,Novel01757,Novel08210,Novel03697,Novel02700,Novel00439,Novel07716,Novel07660,Novel04051,Novel01796,Novel03165,Novel01475,Novel07626,Novel03505,Novel04338,Novel00702,Novel02262,Novel08190,Novel04697,Novel01065,Novel02520,Novel03694,Novel05366,Novel02141,Nov…	30	Novel01574,Novel06499,Novel00742,Novel05106,Novel06059,Novel06819,Novel06937,Novel01500,Novel04672,Novel07917,Novel06767,Novel05589,Novel06169,Novel07640,Novel06014,Novel02214,Novel00798,Novel04537,Novel00318,Novel02499,Novel04899,Novel00932,Novel06392,Novel01543,Novel03902,Novel01464,Novel06442,Novel07594,Novel00018,Novel03362
GO:1901575	organic substance catabolic process	biological_process	0.17867	1	8	242	75	3366	6	Novel00702,Novel04697,Novel03165,Novel00396,Novel01278,Novel05280	2	Novel06867,Novel06392
GO:0098803	respiratory chain complex	cellular_component	0.17939	1	2	242	11	3366	1	Novel07911	1	Novel00018
GO:0008234	cysteine-type peptidase activity	molecular_function	0.1803	1	5	242	42	3366	2	Novel06391,Novel01130	3	Novel07455,Novel01276,Novel01774
GO:0010035	response to inorganic substance	biological_process	0.18069	1	2	242	11	3366	1	Novel07499	1	Novel04680
GO:0065008	regulation of biological quality	biological_process	0.18205	1	8	242	73	3366	7	Novel02701,Novel00719,Novel02700,Novel03289,Novel07626,Novel05150,Novel05065	1	Novel06169
GO:0006913	nucleocytoplasmic transport	biological_process	0.18239	1	3	242	20	3366	2	Novel01757,Novel00588	1	Novel05589
GO:0051169	nuclear transport	biological_process	0.18239	1	3	242	20	3366	2	Novel00588,Novel01757	1	Novel05589
GO:0019867	outer membrane	cellular_component	0.18535	1	3	242	21	3366	1	Novel00609	2	Novel00709,Novel00477
GO:0034357	photosynthetic membrane	cellular_component	0.18602	1	6	242	53	3366	2	Novel02701,Novel02700	4	Novel00947,Novel05158,Novel02950,Novel08048
GO:0046483	heterocycle metabolic process	biological_process	0.18608	1	67	242	826	3366	38	Novel03505,Novel04338,Novel00702,Novel07626,Novel01475,Novel03165,Novel01796,Novel04051,Novel07660,Novel07716,Novel00439,Novel03697,Novel02700,Novel08210,Novel05150,Novel06739,Novel02141,Novel05366,Novel03694,Novel02520,Novel01065,Novel04697,Novel08190,Novel02262,Novel05065,Novel01949,Novel07606,Novel02011,Novel02701,Novel01757,Novel07457,Novel03399,Novel04646,Novel04480,Novel07291,Novel03227,Nov…	29	Novel01464,Novel03902,Novel01543,Novel06392,Novel00932,Novel04899,Novel02499,Novel00318,Novel04537,Novel03362,Novel00018,Novel07594,Novel06442,Novel04672,Novel01500,Novel06937,Novel06819,Novel06059,Novel05106,Novel06499,Novel00742,Novel01574,Novel00798,Novel02214,Novel06014,Novel07640,Novel06169,Novel05589,Novel07917
GO:0043933	protein-containing complex subunit organization	biological_process	0.18649	1	10	242	101	3366	8	Novel07128,Novel00571,Novel02971,Novel00588,Novel02520,Novel00609,Novel05147,Novel04985	2	Novel04537,Novel07594
GO:0030554	adenyl nucleotide binding	molecular_function	0.18765	1	26	242	296	3366	19	Novel05150,Novel07626,Novel05692,Novel03505,Novel05980,Novel02330,Novel06765,Novel04834,Novel08190,Novel07716,Novel04646,Novel01736,Novel00719,Novel02701,Novel01632,Novel01512,Novel03289,Novel03831,Novel02700	7	Novel06937,Novel02756,Novel07640,Novel06499,Novel06527,Novel06442,Novel06307
GO:0004559	alpha-mannosidase activity	molecular_function	0.18814	1	1	242	3	3366	0		1	Novel04012
GO:0006013	mannose metabolic process	biological_process	0.18814	1	1	242	3	3366	0		1	Novel04012
GO:0015923	mannosidase activity	molecular_function	0.18814	1	1	242	3	3366	0		1	Novel04012
GO:0003854	3-beta-hydroxy-delta5-steroid dehydrogenase activity	molecular_function	0.18937	1	1	242	3	3366	0		1	Novel06767
GO:0016229	steroid dehydrogenase activity	molecular_function	0.18937	1	1	242	3	3366	0		1	Novel06767
GO:0033764	steroid dehydrogenase activity, acting on the CH-OH group of donors, NAD or NADP as acceptor	molecular_function	0.18937	1	1	242	3	3366	0		1	Novel06767
GO:0005669	transcription factor TFIID complex	cellular_component	0.18974	1	1	242	3	3366	0		1	Novel06059
GO:0043170	macromolecule metabolic process	biological_process	0.19044	1	88	242	1115	3366	53	Novel03694,Novel05366,Novel01065,Novel08190,Novel04697,Novel02262,Novel05147,Novel05150,Novel06739,Novel07354,Novel05001,Novel02141,Novel04051,Novel02350,Novel07660,Novel07716,Novel06731,Novel00439,Novel03697,Novel02700,Novel01512,Novel08205,Novel08210,Novel04338,Novel00702,Novel03505,Novel01475,Novel07626,Novel03410,Novel01192,Novel01796,Novel03165,Novel03399,Novel00308,Novel04646,Novel07291,Nov…	35	Novel04612,Novel07594,Novel06648,Novel06442,Novel06212,Novel00018,Novel02499,Novel00477,Novel04537,Novel00318,Novel01464,Novel03902,Novel06392,Novel01543,Novel04899,Novel06867,Novel06169,Novel05589,Novel04827,Novel03968,Novel06307,Novel07455,Novel07917,Novel00798,Novel01774,Novel00847,Novel07640,Novel06014,Novel06499,Novel00742,Novel01574,Novel01276,Novel04672,Novel05106,Novel06059
GO:0000280	nuclear division	biological_process	0.19052	1	2	242	11	3366	1	Novel04701	1	Novel04672
GO:0048285	organelle fission	biological_process	0.19052	1	2	242	11	3366	1	Novel04701	1	Novel04672
GO:0046148	pigment biosynthetic process	biological_process	0.19059	1	1	242	3	3366	1	Novel07606	0
GO:0005654	nucleoplasm	cellular_component	0.1906	1	6	242	54	3366	3	Novel01757,Novel02011,Novel06731	3	Novel05589,Novel00318,Novel06059
GO:0006139	nucleobase-containing compound metabolic process	biological_process	0.19104	1	64	242	788	3366	37	Novel02141,Novel06739,Novel05150,Novel02262,Novel01065,Novel02520,Novel08190,Novel04697,Novel03694,Novel05366,Novel03165,Novel01796,Novel01475,Novel07626,Novel03505,Novel04338,Novel00702,Novel08210,Novel02700,Novel03697,Novel07716,Novel00439,Novel04051,Novel07660,Novel07457,Novel01757,Novel00719,Novel03227,Novel03289,Novel07291,Novel04480,Novel03399,Novel04646,Novel01949,Novel05065,Novel02701,Nov…	27	Novel00018,Novel03362,Novel06442,Novel07594,Novel04899,Novel06392,Novel01543,Novel01464,Novel03902,Novel04537,Novel00318,Novel02499,Novel07640,Novel06014,Novel00798,Novel02214,Novel07917,Novel06169,Novel05589,Novel05106,Novel06059,Novel04672,Novel06819,Novel06937,Novel01574,Novel06499,Novel00742
GO:0008235	metalloexopeptidase activity	molecular_function	0.19201	1	1	242	3	3366	1	Novel07902	0
GO:0000118	histone deacetylase complex	cellular_component	0.19217	1	1	242	3	3366	1	Novel06731	0
GO:0070823	HDA1 complex	cellular_component	0.19217	1	1	242	3	3366	1	Novel06731	0
GO:0016469	proton-transporting two-sector ATPase complex	cellular_component	0.19303	1	7	242	66	3366	2	Novel02520,Novel01949	5	Novel03902,Novel05983,Novel02214,Novel06819,Novel07594
GO:0022008	neurogenesis	biological_process	0.19353	1	1	242	3	3366	0		1	Novel07349
GO:0030182	neuron differentiation	biological_process	0.19353	1	1	242	3	3366	0		1	Novel07349
GO:0048699	generation of neurons	biological_process	0.19353	1	1	242	3	3366	0		1	Novel07349
GO:0006289	nucleotide-excision repair	biological_process	0.19495	1	1	242	3	3366	1	Novel00702	0
GO:0003755	peptidyl-prolyl cis-trans isomerase activity	molecular_function	0.19629	1	1	242	3	3366	0		1	Novel07079
GO:0016859	cis-trans isomerase activity	molecular_function	0.19629	1	1	242	3	3366	0		1	Novel07079
GO:0140098	catalytic activity, acting on RNA	molecular_function	0.19647	1	16	242	170	3366	7	Novel03697,Novel08190,Novel07716,Novel05986,Novel05680,Novel00571,Novel02838	9	Novel04964,Novel00876,Novel02727,Novel00042,Novel00699,Novel07640,Novel03939,Novel00032,Novel03362
GO:0015994	chlorophyll metabolic process	biological_process	0.19763	1	1	242	3	3366	1	Novel07606	0
GO:0030686	90S preribosome	cellular_component	0.1977	1	1	242	3	3366	1	Novel07457	0
GO:0016579	protein deubiquitination	biological_process	0.19872	1	1	242	3	3366	1	Novel06391	0
GO:0070646	protein modification by small protein removal	biological_process	0.19872	1	1	242	3	3366	1	Novel06391	0
GO:0005201	extracellular matrix structural constituent	molecular_function	0.19906	1	1	242	3	3366	0		1	Novel00878
GO:0003747	translation release factor activity	molecular_function	0.19955	1	1	242	3	3366	1	Novel00571	0
GO:0008079	translation termination factor activity	molecular_function	0.19955	1	1	242	3	3366	1	Novel00571	0
GO:0043531	ADP binding	molecular_function	0.20013	1	6	242	51	3366	4	Novel01736,Novel05980,Novel04834,Novel02330	2	Novel06499,Novel06442
GO:0031248	protein acetyltransferase complex	cellular_component	0.20084	1	1	242	3	3366	0		1	Novel00318
GO:1902493	acetyltransferase complex	cellular_component	0.20084	1	1	242	3	3366	0		1	Novel00318
GO:0000939	condensed chromosome inner kinetochore	cellular_component	0.20096	1	1	242	3	3366	1	Novel04337	0
GO:0031511	Mis6-Sim4 complex	cellular_component	0.20096	1	1	242	3	3366	1	Novel04337	0
GO:0005267	potassium channel activity	molecular_function	0.20171	1	2	242	11	3366	1	Novel05065	1	Novel00709
GO:0042025	host cell nucleus	cellular_component	0.2018	1	4	242	32	3366	3	Novel05065,Novel05366,Novel07602	1	Novel04827
GO:0005876	spindle microtubule	cellular_component	0.2031	1	1	242	3	3366	1	Novel07126	0
GO:0031369	translation initiation factor binding	molecular_function	0.20321	1	1	242	3	3366	1	Novel05001	0
GO:0031966	mitochondrial membrane	cellular_component	0.20335	1	7	242	67	3366	3	Novel07911,Novel00609,Novel01949	4	Novel02214,Novel06819,Novel00958,Novel00018
GO:0140103	catalytic activity, acting on a glycoprotein	molecular_function	0.2046	1	1	242	3	3366	0		1	Novel06627
GO:0008192	RNA guanylyltransferase activity	molecular_function	0.2047	1	1	242	3	3366	0		1	Novel06014
GO:0070568	guanylyltransferase activity	molecular_function	0.2047	1	1	242	3	3366	0		1	Novel06014
GO:0005216	ion channel activity	molecular_function	0.20552	1	5	242	43	3366	3	Novel00396,Novel05065,Novel05280	2	Novel00709,Novel06867
GO:0015267	channel activity	molecular_function	0.20552	1	5	242	43	3366	3	Novel00396,Novel05065,Novel05280	2	Novel00709,Novel06867
GO:0022803	passive transmembrane transporter activity	molecular_function	0.20552	1	5	242	43	3366	3	Novel05280,Novel05065,Novel00396	2	Novel06867,Novel00709
GO:0015293	symporter activity	molecular_function	0.20557	1	1	242	3	3366	0		1	Novel00932
GO:0006112	energy reserve metabolic process	biological_process	0.20644	1	1	242	3	3366	1	Novel00865	0
GO:0042381	hemolymph coagulation	biological_process	0.20783	1	1	242	3	3366	1	Novel05065	0
GO:0044265	cellular macromolecule catabolic process	biological_process	0.2113	1	3	242	22	3366	3	Novel00702,Novel03165,Novel04697	0
GO:0005740	mitochondrial envelope	cellular_component	0.21346	1	7	242	68	3366	3	Novel01949,Novel00609,Novel07911	4	Novel00018,Novel00958,Novel02214,Novel06819
GO:0009451	RNA modification	biological_process	0.21471	1	3	242	22	3366	2	Novel08210,Novel06739	1	Novel06014
GO:0003896	DNA primase activity	molecular_function	0.21475	1	1	242	3	3366	1	Novel02838	0
GO:0000977	RNA polymerase II transcription regulatory region sequence-specific DNA binding	molecular_function	0.21535	1	1	242	3	3366	1	Novel02838	0
GO:0098687	chromosomal region	cellular_component	0.21626	1	5	242	44	3366	4	Novel04701,Novel07126,Novel00612,Novel04337	1	Novel07594
GO:0051276	chromosome organization	biological_process	0.21636	1	9	242	89	3366	7	Novel07626,Novel06731,Novel05150,Novel00719,Novel02701,Novel03289,Novel02700	2	Novel07594,Novel06169
GO:0034641	cellular nitrogen compound metabolic process	biological_process	0.21769	1	73	242	919	3366	44	Novel03694,Novel05366,Novel01065,Novel02520,Novel08190,Novel04697,Novel02262,Novel05150,Novel06739,Novel05001,Novel02141,Novel04051,Novel07660,Novel07716,Novel00439,Novel03697,Novel02700,Novel08210,Novel04338,Novel00702,Novel03505,Novel01475,Novel07626,Novel01796,Novel03165,Novel03399,Novel00308,Novel04646,Novel07291,Novel04480,Novel03227,Novel03289,Novel00719,Novel01757,Novel05692,Novel00571,Nov…	29	Novel07594,Novel06442,Novel03362,Novel00018,Novel02499,Novel04537,Novel00318,Novel01464,Novel03902,Novel06392,Novel01543,Novel00932,Novel04899,Novel06169,Novel05589,Novel07917,Novel00798,Novel02214,Novel07640,Novel06014,Novel06499,Novel00742,Novel01574,Novel01500,Novel04672,Novel06819,Novel06937,Novel05106,Novel06059
GO:0098813	nuclear chromosome segregation	biological_process	0.22057	1	2	242	12	3366	2	Novel07126,Novel04701	0
GO:0098798	mitochondrial protein complex	cellular_component	0.22094	1	6	242	57	3366	2	Novel07911,Novel01949	4	Novel00958,Novel06819,Novel02214,Novel00018
GO:0046915	transition metal ion transmembrane transporter activity	molecular_function	0.22223	1	2	242	12	3366	1	Novel07499	1	Novel04680
GO:0019068	virion assembly	biological_process	0.22359	1	3	242	23	3366	0		3	Novel06212,Novel00318,Novel07594
GO:0004197	cysteine-type endopeptidase activity	molecular_function	0.22421	1	3	242	23	3366	1	Novel01130	2	Novel07455,Novel01276
GO:0009579	thylakoid	cellular_component	0.22438	1	6	242	56	3366	2	Novel02701,Novel02700	4	Novel00947,Novel05158,Novel02950,Novel08048
GO:0006812	cation transport	biological_process	0.2255	1	13	242	142	3366	6	Novel06184,Novel01859,Novel05065,Novel02520,Novel01949,Novel07499	7	Novel05983,Novel03902,Novel03939,Novel04680,Novel02214,Novel07594,Novel06819
GO:0019637	organophosphate metabolic process	biological_process	0.22554	1	9	242	93	3366	4	Novel07354,Novel03227,Novel01949,Novel02520	5	Novel06819,Novel06937,Novel02214,Novel03362,Novel03902
GO:0020037	heme binding	molecular_function	0.22784	1	4	242	35	3366	2	Novel01841,Novel07306	2	Novel08048,Novel07245
GO:0006778	porphyrin-containing compound metabolic process	biological_process	0.22848	1	2	242	12	3366	1	Novel07606	1	Novel01500
GO:0005524	ATP binding	molecular_function	0.2287	1	24	242	279	3366	17	Novel06765,Novel02330,Novel03505,Novel05692,Novel07626,Novel05150,Novel02700,Novel03289,Novel01512,Novel03831,Novel01632,Novel02701,Novel00719,Novel01736,Novel04646,Novel07716,Novel08190	7	Novel07640,Novel02756,Novel06937,Novel06307,Novel06442,Novel06527,Novel06499
GO:0003700	DNA-binding transcription factor activity	molecular_function	0.23234	1	8	242	82	3366	7	Novel07291,Novel01475,Novel02838,Novel07660,Novel03694,Novel05366,Novel05065	1	Novel07594
GO:0019069	viral capsid assembly	biological_process	0.23359	1	2	242	13	3366	0		2	Novel06212,Novel07594
GO:0044419	interspecies interaction between organisms	biological_process	0.23504	1	20	242	229	3366	12	Novel06467,Novel04051,Novel00172,Novel05150,Novel00588,Novel05065,Novel05280,Novel03906,Novel06602,Novel01844,Novel00396,Novel05680	8	Novel07594,Novel05276,Novel06867,Novel00318,Novel01500,Novel06212,Novel00684,Novel07767
GO:0005746	mitochondrial respirasome	cellular_component	0.23606	1	2	242	13	3366	1	Novel07911	1	Novel00018
GO:0070469	respirasome	cellular_component	0.23606	1	2	242	13	3366	1	Novel07911	1	Novel00018
GO:0009522	photosystem I	cellular_component	0.23701	1	2	242	12	3366	2	Novel02701,Novel02700	0
GO:0016614	oxidoreductase activity, acting on CH-OH group of donors	molecular_function	0.23776	1	3	242	24	3366	2	Novel03544,Novel05292	1	Novel06767
GO:0033647	host intracellular organelle	cellular_component	0.23883	1	4	242	34	3366	3	Novel05366,Novel05065,Novel07602	1	Novel04827
GO:0033648	host intracellular membrane-bounded organelle	cellular_component	0.23883	1	4	242	34	3366	3	Novel07602,Novel05366,Novel05065	1	Novel04827
GO:0006807	nitrogen compound metabolic process	biological_process	0.23926	1	90	242	1159	3366	52	Novel03165,Novel01796,Novel01192,Novel03410,Novel07626,Novel01475,Novel03505,Novel04338,Novel00702,Novel08210,Novel08205,Novel03697,Novel02700,Novel00439,Novel06731,Novel07716,Novel07660,Novel04051,Novel02141,Novel06739,Novel07354,Novel05001,Novel05150,Novel05147,Novel02262,Novel04697,Novel08190,Novel02520,Novel01065,Novel05366,Novel03694,Novel07606,Novel01949,Novel05065,Novel07902,Novel01835,Nov…	38	Novel04899,Novel00932,Novel01543,Novel06392,Novel03902,Novel01464,Novel00318,Novel04537,Novel00477,Novel02499,Novel00018,Novel03362,Novel06442,Novel04612,Novel06648,Novel07594,Novel06059,Novel05106,Novel06937,Novel06819,Novel04672,Novel01500,Novel01276,Novel01574,Novel06499,Novel00742,Novel06014,Novel07640,Novel00847,Novel01774,Novel02214,Novel00798,Novel07917,Novel07455,Novel06307,Novel03968,Nov…
GO:0033013	tetrapyrrole metabolic process	biological_process	0.24199	1	3	242	23	3366	1	Novel07606	2	Novel00932,Novel01500
GO:0098655	cation transmembrane transport	biological_process	0.24214	1	8	242	82	3366	2	Novel01949,Novel02520	6	Novel02214,Novel07594,Novel06819,Novel03902,Novel03939,Novel05983
GO:0098662	inorganic cation transmembrane transport	biological_process	0.24214	1	8	242	82	3366	2	Novel02520,Novel01949	6	Novel05983,Novel03939,Novel03902,Novel07594,Novel06819,Novel02214
GO:0022411	cellular component disassembly	biological_process	0.24231	1	2	242	13	3366	1	Novel00571	1	Novel04537
GO:0032984	protein-containing complex disassembly	biological_process	0.24231	1	2	242	13	3366	1	Novel00571	1	Novel04537
GO:0006511	ubiquitin-dependent protein catabolic process	biological_process	0.24266	1	2	242	13	3366	2	Novel00702,Novel04697	0
GO:0019941	modification-dependent protein catabolic process	biological_process	0.24266	1	2	242	13	3366	2	Novel00702,Novel04697	0
GO:0043632	modification-dependent macromolecule catabolic process	biological_process	0.24266	1	2	242	13	3366	2	Novel04697,Novel00702	0
GO:0009539	photosystem II reaction center	cellular_component	0.24333	1	3	242	24	3366	0		3	Novel02950,Novel05158,Novel00947
GO:0006694	steroid biosynthetic process	biological_process	0.24525	1	1	242	4	3366	0		1	Novel06767
GO:0031981	nuclear lumen	cellular_component	0.24531	1	9	242	95	3366	6	Novel01074,Novel07126,Novel02011,Novel07457,Novel06731,Novel01757	3	Novel06059,Novel00318,Novel05589
GO:0052126	movement in host environment	biological_process	0.24567	1	3	242	24	3366	2	Novel00396,Novel05280	1	Novel06867
GO:0006476	protein deacetylation	biological_process	0.24639	1	1	242	4	3366	1	Novel06731	0
GO:0016575	histone deacetylation	biological_process	0.24639	1	1	242	4	3366	1	Novel06731	0
GO:0035601	protein deacylation	biological_process	0.24639	1	1	242	4	3366	1	Novel06731	0
GO:0098732	macromolecule deacylation	biological_process	0.24639	1	1	242	4	3366	1	Novel06731	0
GO:0004129	cytochrome-c oxidase activity	molecular_function	0.24659	1	2	242	13	3366	2	Novel04697,Novel07911	0
GO:0016675	oxidoreductase activity, acting on a heme group of donors	molecular_function	0.24659	1	2	242	13	3366	2	Novel07911,Novel04697	0
GO:0016676	oxidoreductase activity, acting on a heme group of donors, oxygen as acceptor	molecular_function	0.24659	1	2	242	13	3366	2	Novel04697,Novel07911	0
GO:0001671	ATPase activator activity	molecular_function	0.24713	1	1	242	4	3366	1	Novel04338	0
GO:0032555	purine ribonucleotide binding	molecular_function	0.24952	1	27	242	322	3366	20	Novel01632,Novel02701,Novel00719,Novel02700,Novel01512,Novel03289,Novel03831,Novel07716,Novel04834,Novel08190,Novel01736,Novel04646,Novel02330,Novel05980,Novel06765,Novel07457,Novel07626,Novel05150,Novel03505,Novel05692	7	Novel06527,Novel06442,Novel06307,Novel06499,Novel07640,Novel06937,Novel02756
GO:0007051	spindle organization	biological_process	0.25229	1	1	242	4	3366	0		1	Novel06819
GO:0065003	protein-containing complex assembly	biological_process	0.25315	1	8	242	84	3366	7	Novel07128,Novel02971,Novel00588,Novel00609,Novel02520,Novel04985,Novel05147	1	Novel07594
GO:0000272	polysaccharide catabolic process	biological_process	0.25527	1	1	242	4	3366	0		1	Novel06392
GO:0016558	protein import into peroxisome matrix	biological_process	0.25535	1	1	242	4	3366	1	Novel02011	0
GO:0016560	protein import into peroxisome matrix, docking	biological_process	0.25535	1	1	242	4	3366	1	Novel02011	0
GO:0006415	translational termination	biological_process	0.25542	1	1	242	4	3366	1	Novel00571	0
GO:0006811	ion transport	biological_process	0.25659	1	16	242	184	3366	6	Novel01859,Novel06184,Novel02520,Novel01949,Novel07499,Novel05065	10	Novel00142,Novel07594,Novel04612,Novel00709,Novel04680,Novel05983,Novel06819,Novel02214,Novel03939,Novel03902
GO:0015318	inorganic molecular entity transmembrane transporter activity	molecular_function	0.25693	1	14	242	157	3366	7	Novel07911,Novel01949,Novel07499,Novel04697,Novel05065,Novel05280,Novel00396	7	Novel07594,Novel02214,Novel00709,Novel04680,Novel06867,Novel03939,Novel05983
GO:0045735	nutrient reservoir activity	molecular_function	0.25712	1	1	242	4	3366	1	Novel00172	0
GO:0000166	nucleotide binding	molecular_function	0.25802	1	30	242	363	3366	23	Novel07626,Novel05150,Novel07973,Novel03505,Novel05692,Novel02330,Novel05980,Novel07457,Novel06765,Novel07716,Novel08190,Novel04834,Novel01736,Novel04646,Novel01859,Novel01632,Novel02701,Novel00719,Novel03227,Novel02700,Novel03831,Novel01512,Novel03289	7	Novel06937,Novel02756,Novel07640,Novel06499,Novel06527,Novel06307,Novel06442
GO:1901265	nucleoside phosphate binding	molecular_function	0.25802	1	30	242	363	3366	23	Novel04834,Novel08190,Novel07716,Novel01736,Novel04646,Novel00719,Novel01632,Novel01859,Novel02701,Novel03831,Novel01512,Novel03289,Novel03227,Novel02700,Novel07626,Novel05150,Novel03505,Novel05692,Novel07973,Novel05980,Novel02330,Novel07457,Novel06765	7	Novel06499,Novel06527,Novel06442,Novel06307,Novel06937,Novel02756,Novel07640
GO:0005488	binding	molecular_function	0.25871	1	129	242	1714	3366	82	Novel00194,Novel07626,Novel07973,Novel02330,Novel01042,Novel07716,Novel02350,Novel03544,Novel08210,Novel05232,Novel03697,Novel03831,Novel08052,Novel04046,Novel07309,Novel06522,Novel01242,Novel03809,Novel01841,Novel07669,Novel08081,Novel00752,Novel07613,Novel05505,Novel05065,Novel00612,Novel07902,Novel02838,Novel05692,Novel05980,Novel05986,Novel06765,Novel07126,Novel05292,Novel03399,Novel07763,Nov…	47	Novel06392,Novel00932,Novel07486,Novel04828,Novel06212,Novel07349,Novel07875,Novel02727,Novel04675,Novel00991,Novel04965,Novel02756,Novel04012,Novel00958,Novel00876,Novel07245,Novel00798,Novel07640,Novel06014,Novel04680,Novel06307,Novel00142,Novel04631,Novel06527,Novel06110,Novel07454,Novel00477,Novel03362,Novel03939,Novel00042,Novel00018,Novel04896,Novel06442,Novel06937,Novel00170,Novel04664,Nov…
GO:0005874	microtubule	cellular_component	0.26011	1	1	242	4	3366	1	Novel07126	0
GO:0072527	pyrimidine-containing compound metabolic process	biological_process	0.26031	1	1	242	4	3366	1	Novel03227	0
GO:0072528	pyrimidine-containing compound biosynthetic process	biological_process	0.26031	1	1	242	4	3366	1	Novel03227	0
GO:0010498	proteasomal protein catabolic process	biological_process	0.26092	1	1	242	4	3366	1	Novel00702	0
GO:0043161	proteasome-mediated ubiquitin-dependent protein catabolic process	biological_process	0.26092	1	1	242	4	3366	1	Novel00702	0
GO:0009847	spore germination	biological_process	0.26109	1	1	242	4	3366	1	Novel07092	0
GO:0005852	eukaryotic translation initiation factor 3 complex	cellular_component	0.26111	1	1	242	4	3366	1	Novel05001	0
GO:0009424	bacterial-type flagellum hook	cellular_component	0.26159	1	1	242	4	3366	1	Novel07516	0
GO:0005743	mitochondrial inner membrane	cellular_component	0.26276	1	6	242	60	3366	2	Novel01949,Novel07911	4	Novel02214,Novel06819,Novel00958,Novel00018
GO:0048731	system development	biological_process	0.26341	1	2	242	14	3366	1	Novel02838	1	Novel07349
GO:0016780	phosphotransferase activity, for other substituted phosphate groups	molecular_function	0.26467	1	1	242	4	3366	0		1	Novel00932
GO:0031023	microtubule organizing center organization	biological_process	0.2654	1	1	242	4	3366	1	Novel01826	0
GO:0000981	DNA-binding transcription factor activity, RNA polymerase II-specific	molecular_function	0.26624	1	1	242	4	3366	1	Novel02838	0
GO:0033178	proton-transporting two-sector ATPase complex, catalytic domain	cellular_component	0.26789	1	2	242	14	3366	1	Novel02520	1	Novel03902
GO:0008380	RNA splicing	biological_process	0.26836	1	2	242	14	3366	2	Novel04338,Novel02141	0
GO:0044877	protein-containing complex binding	molecular_function	0.26844	1	4	242	37	3366	2	Novel07516,Novel06522	2	Novel00477,Novel07349
GO:0009521	photosystem	cellular_component	0.27133	1	5	242	48	3366	2	Novel02701,Novel02700	3	Novel02950,Novel05158,Novel00947
GO:0033646	host intracellular part	cellular_component	0.2723	1	4	242	36	3366	3	Novel05366,Novel05065,Novel07602	1	Novel04827
GO:0043656	host intracellular region	cellular_component	0.2723	1	4	242	36	3366	3	Novel05065,Novel05366,Novel07602	1	Novel04827
GO:0098660	inorganic ion transmembrane transport	biological_process	0.27245	1	8	242	85	3366	2	Novel02520,Novel01949	6	Novel05983,Novel03902,Novel03939,Novel02214,Novel06819,Novel07594
GO:0008135	translation factor activity, RNA binding	molecular_function	0.27258	1	2	242	14	3366	2	Novel05001,Novel00571	0
GO:0090079	translation regulator activity, nucleic acid binding	molecular_function	0.27258	1	2	242	14	3366	2	Novel00571,Novel05001	0
GO:0032553	ribonucleotide binding	molecular_function	0.27318	1	27	242	326	3366	20	Novel07457,Novel06765,Novel02330,Novel05980,Novel05692,Novel03505,Novel05150,Novel07626,Novel02700,Novel01512,Novel03289,Novel03831,Novel02701,Novel01632,Novel00719,Novel04646,Novel01736,Novel07716,Novel08190,Novel04834	7	Novel07640,Novel02756,Novel06937,Novel06442,Novel06307,Novel06527,Novel06499
GO:0046034	ATP metabolic process	biological_process	0.27417	1	5	242	49	3366	2	Novel02520,Novel01949	3	Novel03902,Novel02214,Novel06819
GO:0015002	heme-copper terminal oxidase activity	molecular_function	0.27436	1	2	242	14	3366	2	Novel07911,Novel04697	0
GO:0004536	deoxyribonuclease activity	molecular_function	0.2744	1	3	242	25	3366	2	Novel04697,Novel03969	1	Novel01543
GO:0000346	transcription export complex	cellular_component	0.27583	1	1	242	4	3366	1	Novel04051	0
GO:0000445	THO complex part of transcription export complex	cellular_component	0.27583	1	1	242	4	3366	1	Novel04051	0
GO:0015672	monovalent inorganic cation transport	biological_process	0.28017	1	9	242	98	3366	3	Novel01949,Novel02520,Novel05065	6	Novel05983,Novel02214,Novel07594,Novel06819,Novel03902,Novel03939
GO:0015931	nucleobase-containing compound transport	biological_process	0.28115	1	2	242	14	3366	1	Novel01757	1	Novel05589
GO:0044237	cellular metabolic process	biological_process	0.28412	1	97	242	1268	3366	55	Novel07291,Novel04480,Novel00308,Novel03399,Novel04646,Novel00719,Novel03227,Novel06391,Novel03289,Novel01757,Novel05692,Novel00571,Novel07457,Novel02701,Novel03117,Novel01835,Novel02011,Novel01949,Novel07606,Novel05065,Novel05280,Novel00396,Novel01065,Novel02520,Novel08190,Novel04697,Novel03694,Novel05366,Novel02262,Novel05150,Novel02141,Novel07354,Novel06739,Novel05001,Novel07716,Novel06731,Nov…	42	Novel06867,Novel06169,Novel05589,Novel04827,Novel07917,Novel03968,Novel06307,Novel00798,Novel05158,Novel02214,Novel07640,Novel06014,Novel01574,Novel08048,Novel06499,Novel00742,Novel01500,Novel04672,Novel06819,Novel06937,Novel05106,Novel06059,Novel04641,Novel07594,Novel06648,Novel02950,Novel06442,Novel03362,Novel06212,Novel00018,Novel07486,Novel02499,Novel04537,Novel00318,Novel00947,Novel06392,Nov…
GO:0009056	catabolic process	biological_process	0.28778	1	8	242	86	3366	6	Novel01278,Novel00396,Novel03165,Novel05280,Novel00702,Novel04697	2	Novel06867,Novel06392
GO:0017076	purine nucleotide binding	molecular_function	0.2884	1	27	242	329	3366	20	Novel01512,Novel03831,Novel03289,Novel02700,Novel00719,Novel01632,Novel02701,Novel01736,Novel04646,Novel04834,Novel08190,Novel07716,Novel07457,Novel06765,Novel05980,Novel02330,Novel03505,Novel05692,Novel07626,Novel05150	7	Novel06442,Novel06307,Novel06527,Novel06499,Novel07640,Novel02756,Novel06937
GO:0046906	tetrapyrrole binding	molecular_function	0.29304	1	4	242	39	3366	2	Novel07306,Novel01841	2	Novel07245,Novel08048
GO:0072511	divalent inorganic cation transport	biological_process	0.29321	1	2	242	15	3366	1	Novel07499	1	Novel04680
GO:0006259	DNA metabolic process	biological_process	0.29397	1	27	242	318	3366	15	Novel00719,Novel02701,Novel03289,Novel03227,Novel02700,Novel03697,Novel02262,Novel04480,Novel00439,Novel07716,Novel02141,Novel05150,Novel07626,Novel00702,Novel05065	12	Novel07917,Novel06442,Novel01574,Novel06499,Novel00742,Novel02499,Novel06169,Novel06392,Novel01543,Novel04672,Novel00798,Novel01464
GO:0044257	cellular protein catabolic process	biological_process	0.29559	1	2	242	15	3366	2	Novel04697,Novel00702	0
GO:0051603	proteolysis involved in cellular protein catabolic process	biological_process	0.29559	1	2	242	15	3366	2	Novel04697,Novel00702	0
GO:0006959	humoral immune response	biological_process	0.29573	1	1	242	4	3366	1	Novel05065	0
GO:0009611	response to wounding	biological_process	0.29704	1	2	242	15	3366	1	Novel05065	1	Novel07874
GO:1990904	ribonucleoprotein complex	cellular_component	0.2983	1	3	242	27	3366	2	Novel01835,Novel07457	1	Novel03902
GO:0019866	organelle inner membrane	cellular_component	0.29894	1	6	242	63	3366	2	Novel01949,Novel07911	4	Novel02214,Novel06819,Novel00958,Novel00018
GO:0008643	carbohydrate transport	biological_process	0.30068	1	2	242	15	3366	2	Novel03544,Novel02350	0
GO:0031967	organelle envelope	cellular_component	0.30083	1	7	242	76	3366	3	Novel00609,Novel07911,Novel01949	4	Novel00018,Novel02214,Novel06819,Novel00958
GO:0030246	carbohydrate binding	molecular_function	0.30108	1	3	242	27	3366	2	Novel04697,Novel00612	1	Novel00958
GO:0005984	disaccharide metabolic process	biological_process	0.30261	1	1	242	5	3366	0		1	Novel07486
GO:0005991	trehalose metabolic process	biological_process	0.30261	1	1	242	5	3366	0		1	Novel07486
GO:0005992	trehalose biosynthetic process	biological_process	0.30261	1	1	242	5	3366	0		1	Novel07486
GO:0046351	disaccharide biosynthetic process	biological_process	0.30261	1	1	242	5	3366	0		1	Novel07486
GO:0033177	proton-transporting two-sector ATPase complex, proton-transporting domain	cellular_component	0.30342	1	5	242	51	3366	1	Novel01949	4	Novel02214,Novel07594,Novel06819,Novel05983
GO:0007399	nervous system development	biological_process	0.30523	1	1	242	5	3366	0		1	Novel07349
GO:0006625	protein targeting to peroxisome	biological_process	0.30534	1	1	242	5	3366	1	Novel02011	0
GO:0015919	peroxisomal membrane transport	biological_process	0.30534	1	1	242	5	3366	1	Novel02011	0
GO:0043574	peroxisomal transport	biological_process	0.30534	1	1	242	5	3366	1	Novel02011	0
GO:0072662	protein localization to peroxisome	biological_process	0.30534	1	1	242	5	3366	1	Novel02011	0
GO:0072663	establishment of protein localization to peroxisome	biological_process	0.30534	1	1	242	5	3366	1	Novel02011	0
GO:0008053	mitochondrial fusion	biological_process	0.30816	1	1	242	5	3366	1	Novel00609	0
GO:0048284	organelle fusion	biological_process	0.30816	1	1	242	5	3366	1	Novel00609	0
GO:0045595	regulation of cell differentiation	biological_process	0.30824	1	1	242	5	3366	0		1	Novel00470
GO:0016782	transferase activity, transferring sulfur-containing groups	molecular_function	0.30949	1	1	242	5	3366	0		1	Novel03362
GO:0051656	establishment of organelle localization	biological_process	0.30985	1	1	242	5	3366	1	Novel07671	0
GO:0003676	nucleic acid binding	molecular_function	0.31034	1	52	242	666	3366	33	Novel02942,Novel03697,Novel02700,Novel01512,Novel01632,Novel08210,Novel02701,Novel07660,Novel00612,Novel07716,Novel00439,Novel05680,Novel05065,Novel00702,Novel07911,Novel00752,Novel00194,Novel03289,Novel03399,Novel05784,Novel06161,Novel07669,Novel07291,Novel05986,Novel00571,Novel05001,Novel06739,Novel03809,Novel07751,Novel05716,Novel01242,Novel02838,Novel04046	19	Novel04631,Novel00142,Novel00876,Novel06499,Novel00932,Novel04965,Novel00991,Novel04964,Novel04680,Novel02727,Novel04827,Novel00042,Novel00847,Novel00699,Novel00018,Novel03939,Novel03362,Novel06276,Novel00032
GO:0035639	purine ribonucleoside triphosphate binding	molecular_function	0.31098	1	25	242	307	3366	18	Novel06765,Novel07457,Novel02330,Novel05692,Novel03505,Novel05150,Novel07626,Novel01512,Novel03289,Novel03831,Novel02700,Novel00719,Novel02701,Novel01632,Novel04646,Novel01736,Novel08190,Novel07716	7	Novel07640,Novel02756,Novel06937,Novel06442,Novel06307,Novel06527,Novel06499
GO:0030247	polysaccharide binding	molecular_function	0.31098	1	1	242	5	3366	1	Novel00612	0
GO:0005739	mitochondrion	cellular_component	0.31212	1	8	242	89	3366	3	Novel00609,Novel01949,Novel07911	5	Novel03968,Novel00018,Novel00958,Novel06819,Novel02214
GO:0032993	protein-DNA complex	cellular_component	0.3135	1	1	242	5	3366	1	Novel00612	0
GO:0009507	chloroplast	cellular_component	0.31358	1	1	242	5	3366	1	Novel00308	0
GO:0009536	plastid	cellular_component	0.31358	1	1	242	5	3366	1	Novel00308	0
GO:0098542	defense response to other organism	biological_process	0.31486	1	4	242	38	3366	3	Novel05065,Novel06467,Novel00588	1	Novel05276
GO:0045156	electron transporter, transferring electrons within the cyclic electron transport pathway of photosynthesis activity	molecular_function	0.315	1	1	242	5	3366	0		1	Novel00022
GO:0031555	transcriptional attenuation	biological_process	0.31619	1	1	242	5	3366	0		1	Novel04537
GO:0031556	transcriptional attenuation by ribosome	biological_process	0.31619	1	1	242	5	3366	0		1	Novel04537
GO:0030054	cell junction	cellular_component	0.31633	1	1	242	5	3366	0		1	Novel00932
GO:0005694	chromosome	cellular_component	0.31657	1	7	242	76	3366	6	Novel01074,Novel04701,Novel06731,Novel04337,Novel00612,Novel07126	1	Novel07594
GO:0000793	condensed chromosome	cellular_component	0.31788	1	3	242	27	3366	3	Novel01074,Novel04337,Novel07126	0
GO:0097190	apoptotic signaling pathway	biological_process	0.32008	1	1	242	5	3366	1	Novel03410	0
GO:0005667	transcription regulator complex	cellular_component	0.3202	1	2	242	16	3366	0		2	Novel06059,Novel07767
GO:0030077	plasma membrane light-harvesting complex	cellular_component	0.32068	1	1	242	5	3366	0		1	Novel00022
GO:0042716	plasma membrane-derived chromatophore	cellular_component	0.32068	1	1	242	5	3366	0		1	Novel00022
GO:0005227	calcium activated cation channel activity	molecular_function	0.32089	1	1	242	5	3366	1	Novel05065	0
GO:0015269	calcium-activated potassium channel activity	molecular_function	0.32089	1	1	242	5	3366	1	Novel05065	0
GO:0022839	ion gated channel activity	molecular_function	0.32089	1	1	242	5	3366	1	Novel05065	0
GO:0036459	thiol-dependent ubiquitinyl hydrolase activity	molecular_function	0.32174	1	1	242	5	3366	1	Novel06391	0
GO:0101005	ubiquitinyl hydrolase activity	molecular_function	0.32174	1	1	242	5	3366	1	Novel06391	0
GO:0051287	NAD binding	molecular_function	0.32238	1	2	242	16	3366	2	Novel01859,Novel07973	0
GO:0005996	monosaccharide metabolic process	biological_process	0.32409	1	3	242	28	3366	1	Novel01657	2	Novel04012,Novel04672
GO:0097367	carbohydrate derivative binding	molecular_function	0.32486	1	27	242	335	3366	20	Novel02700,Novel03831,Novel01512,Novel03289,Novel01632,Novel02701,Novel00719,Novel01736,Novel04646,Novel07716,Novel04834,Novel08190,Novel06765,Novel07457,Novel02330,Novel05980,Novel03505,Novel05692,Novel07626,Novel05150	7	Novel06442,Novel06307,Novel06527,Novel06499,Novel07640,Novel02756,Novel06937
GO:0055036	virion membrane	cellular_component	0.32496	1	1	242	5	3366	0		1	Novel03939
GO:0043093	FtsZ-dependent cytokinesis	biological_process	0.32506	1	2	242	16	3366	2	Novel03694,Novel07516	0
GO:0042578	phosphoric ester hydrolase activity	molecular_function	0.32518	1	3	242	28	3366	1	Novel04051	2	Novel06499,Novel06442
GO:0007017	microtubule-based process	biological_process	0.32616	1	2	242	16	3366	1	Novel01826	1	Novel06819
GO:0000276	mitochondrial proton-transporting ATP synthase complex, coupling factor F(o)	cellular_component	0.32706	1	3	242	28	3366	1	Novel01949	2	Novel06819,Novel02214
GO:0003824	catalytic activity	molecular_function	0.32726	1	95	242	1263	3366	53	Novel05680,Novel07518,Novel07606,Novel00609,Novel07902,Novel02701,Novel08112,Novel01130,Novel07126,Novel00571,Novel05986,Novel07457,Novel07751,Novel07306,Novel02838,Novel06391,Novel07704,Novel03289,Novel03227,Novel06985,Novel00719,Novel07763,Novel00308,Novel05292,Novel01278,Novel07973,Novel07626,Novel07499,Novel07911,Novel01657,Novel07862,Novel01512,Novel02700,Novel03697,Novel08210,Novel04051,Nov…	42	Novel04012,Novel02836,Novel06819,Novel06937,Novel01500,Novel06902,Novel04672,Novel01276,Novel07245,Novel00876,Novel07079,Novel06844,Novel06499,Novel08048,Novel01574,Novel00699,Novel01774,Novel00847,Novel07640,Novel06014,Novel00032,Novel06307,Novel07455,Novel04964,Novel06767,Novel06169,Novel06627,Novel00932,Novel00022,Novel06392,Novel01543,Novel06527,Novel06110,Novel00063,Novel07486,Novel00042,Nov…
GO:0005244	voltage-gated ion channel activity	molecular_function	0.33468	1	1	242	5	3366	0		1	Novel00709
GO:0005249	voltage-gated potassium channel activity	molecular_function	0.33468	1	1	242	5	3366	0		1	Novel00709
GO:0022832	voltage-gated channel activity	molecular_function	0.33468	1	1	242	5	3366	0		1	Novel00709
GO:0022843	voltage-gated cation channel activity	molecular_function	0.33468	1	1	242	5	3366	0		1	Novel00709
GO:0031975	envelope	cellular_component	0.33631	1	7	242	79	3366	3	Novel01949,Novel00609,Novel07911	4	Novel00958,Novel06819,Novel02214,Novel00018
GO:0042274	ribosomal small subunit biogenesis	biological_process	0.33735	1	1	242	5	3366	1	Novel07457	0
GO:0008150	biological_process	biological_process	0.33971	1	170	242	2305	3366	104	Novel05280,Novel06602,Novel01949,Novel04812,Novel05065,Novel07902,Novel06184,Novel03117,Novel05980,Novel07128,Novel07126,Novel06765,Novel02838,Novel05692,Novel01757,Novel00172,Novel03289,Novel03227,Novel05292,Novel01736,Novel04646,Novel07763,Novel03399,Novel02330,Novel01278,Novel03165,Novel01796,Novel07626,Novel03410,Novel07499,Novel07973,Novel08210,Novel08205,Novel03831,Novel07862,Novel00865,Nov…	66	Novel06059,Novel05106,Novel04012,Novel01500,Novel07245,Novel01574,Novel00742,Novel06014,Novel07640,Novel07767,Novel02076,Novel02214,Novel05158,Novel00798,Novel06307,Novel07455,Novel03968,Novel06767,Novel05276,Novel05589,Novel04680,Novel00684,Novel04899,Novel00932,Novel01543,Novel06392,Novel00022,Novel03902,Novel01464,Novel00318,Novel04537,Novel07486,Novel02499,Novel07349,Novel06212,Novel07594,Nov…
GO:0044238	primary metabolic process	biological_process	0.33976	1	95	242	1259	3366	55	Novel07457,Novel00571,Novel01757,Novel00719,Novel03227,Novel03289,Novel06391,Novel04480,Novel07291,Novel00308,Novel03399,Novel04646,Novel01949,Novel05065,Novel03117,Novel02701,Novel07902,Novel01835,Novel02011,Novel02141,Novel06739,Novel07354,Novel05001,Novel05150,Novel05147,Novel07182,Novel02262,Novel02520,Novel01065,Novel04697,Novel08190,Novel05366,Novel03694,Novel03165,Novel01796,Novel01192,Nov…	40	Novel06014,Novel07640,Novel00847,Novel01774,Novel00798,Novel02214,Novel07917,Novel03968,Novel06767,Novel07455,Novel06307,Novel08016,Novel06169,Novel05589,Novel06059,Novel05106,Novel04012,Novel04672,Novel06937,Novel06819,Novel01276,Novel01574,Novel06499,Novel00742,Novel00018,Novel03362,Novel06442,Novel04612,Novel06648,Novel07594,Novel04899,Novel01543,Novel06392,Novel01464,Novel03902,Novel00318,Nov…
GO:0051716	cellular response to stimulus	biological_process	0.34032	1	24	242	296	3366	18	Novel05980,Novel02141,Novel02330,Novel05680,Novel07626,Novel03410,Novel05150,Novel00702,Novel00719,Novel01074,Novel02701,Novel03289,Novel00565,Novel02262,Novel02700,Novel00439,Novel07716,Novel01736	6	Novel01543,Novel03902,Novel06442,Novel02499,Novel06499,Novel06169
GO:0032991	protein-containing complex	cellular_component	0.34503	1	33	242	422	3366	17	Novel07457,Novel07126,Novel05001,Novel01757,Novel02520,Novel06780,Novel07911,Novel01949,Novel02700,Novel02011,Novel02701,Novel01074,Novel01835,Novel04051,Novel04337,Novel00612,Novel06731	16	Novel05983,Novel00018,Novel07767,Novel03362,Novel05158,Novel02214,Novel02950,Novel05589,Novel07594,Novel06059,Novel03902,Novel00022,Novel00947,Novel06819,Novel00318,Novel00958
GO:0015077	monovalent inorganic cation transmembrane transporter activity	molecular_function	0.34689	1	9	242	104	3366	4	Novel01949,Novel07911,Novel04697,Novel05065	5	Novel05983,Novel07594,Novel02214,Novel00709,Novel03939
GO:0004601	peroxidase activity	molecular_function	0.34824	1	1	242	6	3366	1	Novel07306	0
GO:0016684	oxidoreductase activity, acting on peroxide as acceptor	molecular_function	0.34824	1	1	242	6	3366	1	Novel07306	0
GO:0004190	aspartic-type endopeptidase activity	molecular_function	0.34919	1	3	242	28	3366	1	Novel05147	2	Novel01574,Novel04612
GO:0070001	aspartic-type peptidase activity	molecular_function	0.34919	1	3	242	28	3366	1	Novel05147	2	Novel01574,Novel04612
GO:0032505	reproduction of a single-celled organism	biological_process	0.35161	1	2	242	17	3366	2	Novel07516,Novel03694	0
GO:0032506	cytokinetic process	biological_process	0.3517	1	2	242	17	3366	2	Novel03694,Novel07516	0
GO:0090529	cell septum assembly	biological_process	0.3517	1	2	242	17	3366	2	Novel07516,Novel03694	0
GO:0004529	exodeoxyribonuclease activity	molecular_function	0.35496	1	2	242	17	3366	1	Novel03969	1	Novel01543
GO:0016895	exodeoxyribonuclease activity, producing 5-phosphomonoesters	molecular_function	0.35496	1	2	242	17	3366	1	Novel03969	1	Novel01543
GO:0030163	protein catabolic process	biological_process	0.35621	1	2	242	17	3366	2	Novel04697,Novel00702	0
GO:0016278	lysine N-methyltransferase activity	molecular_function	0.35696	1	1	242	6	3366	0		1	Novel06819
GO:0016279	protein-lysine N-methyltransferase activity	molecular_function	0.35696	1	1	242	6	3366	0		1	Novel06819
GO:0018024	histone-lysine N-methyltransferase activity	molecular_function	0.35696	1	1	242	6	3366	0		1	Novel06819
GO:0042054	histone methyltransferase activity	molecular_function	0.35696	1	1	242	6	3366	0		1	Novel06819
GO:0051640	organelle localization	biological_process	0.35784	1	1	242	6	3366	1	Novel07671	0
GO:0043168	anion binding	molecular_function	0.35795	1	28	242	355	3366	21	Novel00719,Novel01632,Novel02701,Novel01512,Novel03831,Novel03289,Novel02700,Novel03227,Novel04834,Novel08190,Novel07716,Novel01736,Novel04646,Novel05980,Novel02330,Novel07457,Novel06765,Novel07626,Novel05150,Novel03505,Novel05692	7	Novel06527,Novel06442,Novel06307,Novel06499,Novel07640,Novel06937,Novel02756
GO:0001503	ossification	biological_process	0.35801	1	1	242	6	3366	0		1	Novel00470
GO:0031974	membrane-enclosed lumen	cellular_component	0.35858	1	9	242	106	3366	6	Novel01074,Novel07126,Novel07457,Novel02011,Novel06731,Novel01757	3	Novel06059,Novel00318,Novel05589
GO:0043233	organelle lumen	cellular_component	0.35858	1	9	242	106	3366	6	Novel01074,Novel07126,Novel07457,Novel02011,Novel06731,Novel01757	3	Novel06059,Novel00318,Novel05589
GO:0070013	intracellular organelle lumen	cellular_component	0.35858	1	9	242	106	3366	6	Novel01074,Novel07126,Novel02011,Novel07457,Novel06731,Novel01757	3	Novel06059,Novel00318,Novel05589
GO:0043624	cellular protein complex disassembly	biological_process	0.35869	1	1	242	6	3366	1	Novel00571	0
GO:0009878	nodule morphogenesis	biological_process	0.35939	1	1	242	6	3366	1	Novel05065	0
GO:0044111	development involved in symbiotic interaction	biological_process	0.35939	1	1	242	6	3366	1	Novel05065	0
GO:0008202	steroid metabolic process	biological_process	0.35954	1	1	242	6	3366	0		1	Novel06767
GO:0009403	toxin biosynthetic process	biological_process	0.35963	1	1	242	6	3366	0		1	Novel04641
GO:0043385	mycotoxin metabolic process	biological_process	0.35963	1	1	242	6	3366	0		1	Novel04641
GO:0043386	mycotoxin biosynthetic process	biological_process	0.35963	1	1	242	6	3366	0		1	Novel04641
GO:0099513	polymeric cytoskeletal fiber	cellular_component	0.36128	1	1	242	6	3366	1	Novel07126	0
GO:0050776	regulation of immune response	biological_process	0.36254	1	1	242	6	3366	1	Novel06467	0
GO:0034220	ion transmembrane transport	biological_process	0.36391	1	8	242	93	3366	2	Novel01949,Novel02520	6	Novel05983,Novel03902,Novel03939,Novel02214,Novel07594,Novel06819
GO:0019898	extrinsic component of membrane	cellular_component	0.36397	1	1	242	6	3366	1	Novel04812	0
GO:0075733	intracellular transport of virus	biological_process	0.3642	1	1	242	6	3366	0		1	Novel00318
GO:0009236	cobalamin biosynthetic process	biological_process	0.36463	1	1	242	6	3366	0		1	Novel00932
GO:0015078	proton transmembrane transporter activity	molecular_function	0.36486	1	7	242	81	3366	3	Novel07911,Novel01949,Novel04697	4	Novel05983,Novel03939,Novel07594,Novel02214
GO:0005747	mitochondrial respiratory chain complex I	cellular_component	0.36498	1	1	242	6	3366	0		1	Novel00018
GO:0030964	NADH dehydrogenase complex	cellular_component	0.36498	1	1	242	6	3366	0		1	Novel00018
GO:0045271	respiratory chain complex I	cellular_component	0.36498	1	1	242	6	3366	0		1	Novel00018
GO:0007127	meiosis I	biological_process	0.36672	1	1	242	6	3366	0		1	Novel04672
GO:0007131	reciprocal meiotic recombination	biological_process	0.36672	1	1	242	6	3366	0		1	Novel04672
GO:0035825	homologous recombination	biological_process	0.36672	1	1	242	6	3366	0		1	Novel04672
GO:0061982	meiosis I cell cycle process	biological_process	0.36672	1	1	242	6	3366	0		1	Novel04672
GO:0090304	nucleic acid metabolic process	biological_process	0.36686	1	57	242	739	3366	35	Novel07716,Novel00439,Novel04051,Novel07660,Novel08210,Novel02701,Novel02011,Novel02700,Novel03697,Novel07626,Novel01475,Novel05065,Novel00702,Novel04338,Novel03505,Novel03165,Novel01796,Novel01065,Novel04697,Novel04480,Novel08190,Novel07291,Novel05366,Novel03399,Novel03694,Novel04646,Novel00719,Novel02262,Novel03227,Novel03289,Novel05150,Novel01757,Novel02141,Novel07457,Novel06739	22	Novel01574,Novel02499,Novel00742,Novel06499,Novel00318,Novel04537,Novel04672,Novel01543,Novel06392,Novel01464,Novel06059,Novel05106,Novel04899,Novel07594,Novel06169,Novel05589,Novel07917,Novel06442,Novel00798,Novel06014,Novel07640,Novel00018
GO:0005753	mitochondrial proton-transporting ATP synthase complex	cellular_component	0.36734	1	3	242	30	3366	1	Novel01949	2	Novel06819,Novel02214
GO:0000775	chromosome, centromeric region	cellular_component	0.36849	1	4	242	42	3366	3	Novel04337,Novel07126,Novel04701	1	Novel07594
GO:0006401	RNA catabolic process	biological_process	0.37075	1	1	242	6	3366	1	Novel03165	0
GO:0006402	mRNA catabolic process	biological_process	0.37075	1	1	242	6	3366	1	Novel03165	0
GO:0008242	omega peptidase activity	molecular_function	0.37101	1	1	242	6	3366	1	Novel06391	0
GO:0016853	isomerase activity	molecular_function	0.37384	1	3	242	30	3366	2	Novel08210,Novel06739	1	Novel07079
GO:0005875	microtubule associated complex	cellular_component	0.37456	1	1	242	6	3366	0		1	Novel06819
GO:0000976	transcription regulatory region sequence-specific DNA binding	molecular_function	0.37535	1	1	242	6	3366	1	Novel02838	0
GO:0001067	regulatory region nucleic acid binding	molecular_function	0.37535	1	1	242	6	3366	1	Novel02838	0
GO:0016755	transferase activity, transferring amino-acyl groups	molecular_function	0.37594	1	1	242	6	3366	1	Novel04697	0
GO:0051336	regulation of hydrolase activity	biological_process	0.37827	1	2	242	18	3366	1	Novel03410	1	Novel03968
GO:0050896	response to stimulus	biological_process	0.38306	1	32	242	410	3366	22	Novel05980,Novel02141,Novel05150,Novel00719,Novel03289,Novel00565,Novel02262,Novel06467,Novel01736,Novel02330,Novel05680,Novel07626,Novel03410,Novel07499,Novel00588,Novel00702,Novel05065,Novel01074,Novel02701,Novel02700,Novel00439,Novel07716	10	Novel06442,Novel06648,Novel05276,Novel06169,Novel04680,Novel01543,Novel03902,Novel07874,Novel02499,Novel06499
GO:0019899	enzyme binding	molecular_function	0.38475	1	3	242	30	3366	3	Novel05980,Novel02330,Novel01736	0
GO:0007059	chromosome segregation	biological_process	0.38539	1	2	242	18	3366	2	Novel04701,Novel07126	0
GO:0009055	electron transfer activity	molecular_function	0.38691	1	4	242	43	3366	2	Novel04697,Novel07911	2	Novel00022,Novel08048
GO:0005737	cytoplasm	cellular_component	0.39004	1	22	242	281	3366	13	Novel03694,Novel00308,Novel04051,Novel02011,Novel07671,Novel00609,Novel01949,Novel07911,Novel06780,Novel04812,Novel07516,Novel05001,Novel02971	9	Novel05112,Novel00958,Novel03968,Novel06819,Novel02214,Novel03362,Novel06212,Novel00022,Novel00018
GO:0036094	small molecule binding	molecular_function	0.39252	1	30	242	388	3366	23	Novel04834,Novel08190,Novel07716,Novel01736,Novel04646,Novel00719,Novel01632,Novel01859,Novel02701,Novel03831,Novel01512,Novel03289,Novel03227,Novel02700,Novel07626,Novel05150,Novel03505,Novel05692,Novel07973,Novel05980,Novel02330,Novel06765,Novel07457	7	Novel06499,Novel06527,Novel06442,Novel06307,Novel06937,Novel02756,Novel07640
GO:0015980	energy derivation by oxidation of organic compounds	biological_process	0.39281	1	2	242	18	3366	2	Novel02350,Novel00865	0
GO:0015079	potassium ion transmembrane transporter activity	molecular_function	0.39401	1	2	242	18	3366	1	Novel05065	1	Novel00709
GO:0051087	chaperone binding	molecular_function	0.39573	1	1	242	7	3366	1	Novel04338	0
GO:0005741	mitochondrial outer membrane	cellular_component	0.39664	1	1	242	7	3366	1	Novel00609	0
GO:0031968	organelle outer membrane	cellular_component	0.39664	1	1	242	7	3366	1	Novel00609	0
GO:0008276	protein methyltransferase activity	molecular_function	0.40145	1	1	242	7	3366	0		1	Novel06819
GO:0009877	nodulation	biological_process	0.40274	1	1	242	7	3366	1	Novel05065	0
GO:0033179	proton-transporting V-type ATPase, V0 domain	cellular_component	0.40325	1	2	242	19	3366	0		2	Novel05983,Novel07594
GO:0015630	microtubule cytoskeleton	cellular_component	0.40472	1	3	242	31	3366	2	Novel01826,Novel07126	1	Novel06819
GO:0051239	regulation of multicellular organismal process	biological_process	0.40516	1	1	242	7	3366	0		1	Novel00470
GO:0044085	cellular component biogenesis	biological_process	0.40563	1	13	242	165	3366	11	Novel03694,Novel04985,Novel07516,Novel05147,Novel00588,Novel02520,Novel00609,Novel02971,Novel07457,Novel01826,Novel07128	2	Novel07594,Novel06819
GO:0045263	proton-transporting ATP synthase complex, coupling factor F(o)	cellular_component	0.40626	1	3	242	32	3366	1	Novel01949	2	Novel02214,Novel06819
GO:0000910	cytokinesis	biological_process	0.40655	1	2	242	19	3366	2	Novel07516,Novel03694	0
GO:0048856	anatomical structure development	biological_process	0.40809	1	4	242	45	3366	2	Novel02838,Novel05065	2	Novel07349,Novel05962
GO:0004180	carboxypeptidase activity	molecular_function	0.40857	1	1	242	7	3366	1	Novel07902	0
GO:0019954	asexual reproduction	biological_process	0.40868	1	2	242	19	3366	2	Novel03694,Novel07516	0
GO:0050793	regulation of developmental process	biological_process	0.40974	1	1	242	7	3366	0		1	Novel00470
GO:0010941	regulation of cell death	biological_process	0.41011	1	2	242	18	3366	1	Novel03410	1	Novel03968
GO:0042981	regulation of apoptotic process	biological_process	0.41011	1	2	242	18	3366	1	Novel03410	1	Novel03968
GO:0043067	regulation of programmed cell death	biological_process	0.41011	1	2	242	18	3366	1	Novel03410	1	Novel03968
GO:0044550	secondary metabolite biosynthetic process	biological_process	0.41049	1	1	242	7	3366	0		1	Novel04641
GO:0098796	membrane protein complex	cellular_component	0.4109	1	16	242	205	3366	6	Novel06780,Novel01949,Novel07911,Novel02700,Novel02701,Novel02520	10	Novel00018,Novel05983,Novel03902,Novel06819,Novel05158,Novel02214,Novel00947,Novel02950,Novel07594,Novel00958
GO:0044743	protein transmembrane import into intracellular organelle	biological_process	0.41124	1	1	242	7	3366	1	Novel02011	0
GO:0008653	lipopolysaccharide metabolic process	biological_process	0.41197	1	1	242	7	3366	1	Novel02350	0
GO:0009103	lipopolysaccharide biosynthetic process	biological_process	0.41197	1	1	242	7	3366	1	Novel02350	0
GO:0019783	ubiquitin-like protein-specific protease activity	molecular_function	0.41348	1	1	242	7	3366	1	Novel06391	0
GO:0044281	small molecule metabolic process	biological_process	0.41474	1	13	242	165	3366	4	Novel03227,Novel01657,Novel01949,Novel02520	9	Novel00932,Novel07640,Novel04012,Novel03362,Novel04672,Novel02214,Novel06937,Novel06819,Novel03902
GO:0031554	regulation of DNA-templated transcription, termination	biological_process	0.41484	1	1	242	7	3366	0		1	Novel04537
GO:0009036	type II site-specific deoxyribonuclease activity	molecular_function	0.41521	1	1	242	7	3366	1	Novel04697	0
GO:0015666	restriction endodeoxyribonuclease activity	molecular_function	0.41521	1	1	242	7	3366	1	Novel04697	0
GO:0008608	attachment of spindle microtubules to kinetochore	biological_process	0.4158	1	1	242	7	3366	1	Novel07126	0
GO:0009235	cobalamin metabolic process	biological_process	0.41663	1	1	242	7	3366	0		1	Novel00932
GO:0034655	nucleobase-containing compound catabolic process	biological_process	0.41691	1	1	242	7	3366	1	Novel03165	0
GO:1990837	sequence-specific double-stranded DNA binding	molecular_function	0.41934	1	1	242	7	3366	1	Novel02838	0
GO:0022836	gated channel activity	molecular_function	0.4195	1	2	242	19	3366	1	Novel05065	1	Novel00709
GO:0009061	anaerobic respiration	biological_process	0.42236	1	1	242	7	3366	1	Novel02350	0
GO:0007005	mitochondrion organization	biological_process	0.42827	1	2	242	20	3366	2	Novel03410,Novel00609	0
GO:0006952	defense response	biological_process	0.431	1	5	242	58	3366	3	Novel05065,Novel06467,Novel00588	2	Novel06648,Novel05276
GO:0006887	exocytosis	biological_process	0.43301	1	1	242	8	3366	1	Novel02971	0
GO:0016209	antioxidant activity	molecular_function	0.43337	1	1	242	8	3366	1	Novel07306	0
GO:0008171	O-methyltransferase activity	molecular_function	0.43565	1	1	242	8	3366	0		1	Novel06844
GO:0003924	GTPase activity	molecular_function	0.43576	1	4	242	48	3366	2	Novel07457,Novel00609	2	Novel06937,Novel06527
GO:0051701	interaction with host	biological_process	0.43611	1	4	242	46	3366	3	Novel00396,Novel05150,Novel05280	1	Novel06867
GO:0045182	translation regulator activity	molecular_function	0.43631	1	2	242	20	3366	2	Novel05001,Novel00571	0
GO:0048468	cell development	biological_process	0.43847	1	1	242	8	3366	0		1	Novel07349
GO:0004867	serine-type endopeptidase inhibitor activity	molecular_function	0.43984	1	1	242	8	3366	0		1	Novel07874
GO:0016620	oxidoreductase activity, acting on the aldehyde or oxo group of donors, NAD or NADP as acceptor	molecular_function	0.44036	1	1	242	8	3366	1	Novel07973	0
GO:0008170	N-methyltransferase activity	molecular_function	0.44216	1	1	242	8	3366	0		1	Novel06819
GO:0030684	preribosome	cellular_component	0.44396	1	1	242	8	3366	1	Novel07457	0
GO:0120036	plasma membrane bounded cell projection organization	biological_process	0.44643	1	1	242	8	3366	0		1	Novel07349
GO:0048522	positive regulation of cellular process	biological_process	0.4466	1	3	242	33	3366	2	Novel01065,Novel03410	1	Novel03968
GO:0045786	negative regulation of cell cycle	biological_process	0.4477	1	1	242	8	3366	1	Novel01074	0
GO:0019087	transformation of host cell by virus	biological_process	0.44795	1	1	242	8	3366	1	Novel05150	0
GO:0008238	exopeptidase activity	molecular_function	0.44967	1	2	242	21	3366	1	Novel07902	1	Novel00847
GO:1901564	organonitrogen compound metabolic process	biological_process	0.44994	1	39	242	526	3366	21	Novel00571,Novel07354,Novel05001,Novel05692,Novel05147,Novel03227,Novel06391,Novel02520,Novel04697,Novel08190,Novel00308,Novel01192,Novel01949,Novel03410,Novel07606,Novel00702,Novel03117,Novel07902,Novel01835,Novel08205,Novel06731	18	Novel07640,Novel00847,Novel01774,Novel03362,Novel02214,Novel03968,Novel07455,Novel06307,Novel06648,Novel04612,Novel00932,Novel01500,Novel06937,Novel06819,Novel03902,Novel00477,Novel01276,Novel01574
GO:0070069	cytochrome complex	cellular_component	0.45188	1	1	242	8	3366	1	Novel07911	0
GO:0003743	translation initiation factor activity	molecular_function	0.45205	1	1	242	8	3366	1	Novel05001	0
GO:0005815	microtubule organizing center	cellular_component	0.45276	1	1	242	8	3366	1	Novel01826	0
GO:0042651	thylakoid membrane	cellular_component	0.45305	1	1	242	8	3366	0		1	Novel08048
GO:1901362	organic cyclic compound biosynthetic process	biological_process	0.45387	1	31	242	415	3366	16	Novel03505,Novel01757,Novel05065,Novel07606,Novel01475,Novel01949,Novel02011,Novel03227,Novel07660,Novel04646,Novel05366,Novel03399,Novel03694,Novel07291,Novel02520,Novel01065	15	Novel00018,Novel04899,Novel06059,Novel00932,Novel05106,Novel03902,Novel06937,Novel02214,Novel06819,Novel01500,Novel06767,Novel00318,Novel04537,Novel05589,Novel07594
GO:0065002	intracellular protein transmembrane transport	biological_process	0.45457	1	1	242	8	3366	1	Novel02011	0
GO:0006353	DNA-templated transcription, termination	biological_process	0.45476	1	1	242	8	3366	0		1	Novel04537
GO:0019438	aromatic compound biosynthetic process	biological_process	0.45622	1	30	242	402	3366	16	Novel03505,Novel01757,Novel05065,Novel07606,Novel01475,Novel01949,Novel02011,Novel03227,Novel07660,Novel04646,Novel05366,Novel03694,Novel03399,Novel07291,Novel02520,Novel01065	14	Novel00018,Novel04899,Novel06059,Novel00932,Novel05106,Novel03902,Novel06937,Novel02214,Novel06819,Novel01500,Novel00318,Novel04537,Novel05589,Novel07594
GO:0006396	RNA processing	biological_process	0.45666	1	8	242	102	3366	7	Novel02141,Novel01796,Novel07457,Novel08190,Novel07291,Novel04338,Novel04051	1	Novel06014
GO:0004520	endodeoxyribonuclease activity	molecular_function	0.45703	1	1	242	8	3366	1	Novel04697	0
GO:0016888	endodeoxyribonuclease activity, producing 5-phosphomonoesters	molecular_function	0.45703	1	1	242	8	3366	1	Novel04697	0
GO:0007010	cytoskeleton organization	biological_process	0.45936	1	3	242	35	3366	2	Novel01826,Novel06739	1	Novel06819
GO:0030076	light-harvesting complex	cellular_component	0.46014	1	1	242	8	3366	0		1	Novel00022
GO:0009523	photosystem II	cellular_component	0.46316	1	3	242	35	3366	0		3	Novel02950,Novel05158,Novel00947
GO:0000777	condensed chromosome kinetochore	cellular_component	0.46343	1	2	242	21	3366	2	Novel07126,Novel04337	0
GO:0000779	condensed chromosome, centromeric region	cellular_component	0.46343	1	2	242	21	3366	2	Novel07126,Novel04337	0
GO:0045259	proton-transporting ATP synthase complex	cellular_component	0.46594	1	3	242	35	3366	1	Novel01949	2	Novel02214,Novel06819
GO:0009288	bacterial-type flagellum	cellular_component	0.46706	1	1	242	8	3366	1	Novel07516	0
GO:0050662	obsolete coenzyme binding	molecular_function	0.47159	1	1	242	9	3366	0		1	Novel06767
GO:0016903	oxidoreductase activity, acting on the aldehyde or oxo group of donors	molecular_function	0.47806	1	1	242	9	3366	1	Novel07973	0
GO:0000776	kinetochore	cellular_component	0.47836	1	3	242	35	3366	2	Novel04337,Novel07126	1	Novel07594
GO:0005515	protein binding	molecular_function	0.47998	1	50	242	683	3366	33	Novel08081,Novel07801,Novel01736,Novel03969,Novel05292,Novel04715,Novel06739,Novel05001,Novel07350,Novel05980,Novel07516,Novel06522,Novel04046,Novel02700,Novel06986,Novel03831,Novel02701,Novel05232,Novel04337,Novel03544,Novel02350,Novel04051,Novel00627,Novel04834,Novel02330,Novel01042,Novel05065,Novel03505,Novel04338,Novel00752,Novel03713,Novel07613,Novel05505	17	Novel06307,Novel06169,Novel04896,Novel07875,Novel05983,Novel07349,Novel06212,Novel00798,Novel07454,Novel08085,Novel04631,Novel07486,Novel04664,Novel04012,Novel00170,Novel04965,Novel00991
GO:0008270	zinc ion binding	molecular_function	0.48167	1	15	242	198	3366	7	Novel05784,Novel02838,Novel07911,Novel01242,Novel05716,Novel05065,Novel07902	8	Novel06276,Novel04675,Novel04680,Novel04828,Novel00142,Novel00932,Novel00018,Novel00847
GO:0005516	calmodulin binding	molecular_function	0.48243	1	1	242	9	3366	0		1	Novel07349
GO:0006310	DNA recombination	biological_process	0.48353	1	4	242	49	3366	1	Novel07716	3	Novel06442,Novel06499,Novel04672
GO:0016458	gene silencing	biological_process	0.48632	1	1	242	9	3366	1	Novel07516	0
GO:0031047	gene silencing by RNA	biological_process	0.48632	1	1	242	9	3366	1	Novel07516	0
GO:0016796	exonuclease activity, active with either ribo- or deoxyribonucleic acids and producing 5-phosphomonoesters	molecular_function	0.48643	1	2	242	22	3366	1	Novel03969	1	Novel01543
GO:0003677	DNA binding	molecular_function	0.48725	1	27	242	363	3366	19	Novel05680,Novel03809,Novel02838,Novel00752,Novel00194,Novel04046,Novel05065,Novel00702,Novel02701,Novel02700,Novel02942,Novel01512,Novel03289,Novel07291,Novel00439,Novel06161,Novel03399,Novel07660,Novel00612	8	Novel00932,Novel00018,Novel00991,Novel04965,Novel04631,Novel04680,Novel06499,Novel04827
GO:0003887	DNA-directed DNA polymerase activity	molecular_function	0.48777	1	1	242	9	3366	0		1	Novel05054
GO:0070011	peptidase activity, acting on L-amino acid peptides	molecular_function	0.48791	1	10	242	131	3366	4	Novel01130,Novel05147,Novel07902,Novel06391	6	Novel01574,Novel04612,Novel00847,Novel01774,Novel07455,Novel01276
GO:0022414	reproductive process	biological_process	0.48968	1	4	242	50	3366	3	Novel04701,Novel03694,Novel07516	1	Novel04672
GO:0006955	immune response	biological_process	0.48999	1	2	242	22	3366	2	Novel05065,Novel06467	0
GO:0070925	organelle assembly	biological_process	0.49201	1	2	242	23	3366	0		2	Novel07594,Novel06819
GO:0048513	animal organ development	biological_process	0.49214	1	1	242	9	3366	1	Novel02838	0
GO:0000377	RNA splicing, via transesterification reactions with bulged adenosine as nucleophile	biological_process	0.49274	1	1	242	9	3366	1	Novel04338	0
GO:0000398	mRNA splicing, via spliceosome	biological_process	0.49274	1	1	242	9	3366	1	Novel04338	0
GO:0051607	defense response to virus	biological_process	0.49421	1	1	242	9	3366	1	Novel00588	0
GO:0043244	regulation of protein-containing complex disassembly	biological_process	0.49607	1	1	242	9	3366	0		1	Novel04537
GO:0071806	protein transmembrane transport	biological_process	0.49693	1	1	242	9	3366	1	Novel02011	0
GO:0016679	oxidoreductase activity, acting on diphenols and related substances as donors	molecular_function	0.49744	1	1	242	9	3366	0		1	Novel02836
GO:0006413	translational initiation	biological_process	0.49764	1	1	242	9	3366	1	Novel05001	0
GO:0000790	nuclear chromatin	cellular_component	0.50013	1	1	242	9	3366	1	Novel06731	0
GO:0072594	establishment of protein localization to organelle	biological_process	0.50113	1	3	242	36	3366	2	Novel02011,Novel00588	1	Novel01574
GO:0018130	heterocycle biosynthetic process	biological_process	0.50125	1	30	242	409	3366	16	Novel01949,Novel07606,Novel01475,Novel05065,Novel03505,Novel01757,Novel02011,Novel03227,Novel02520,Novel01065,Novel07291,Novel05366,Novel03399,Novel03694,Novel07660,Novel04646	14	Novel00932,Novel06059,Novel05106,Novel04899,Novel00018,Novel01500,Novel06937,Novel02214,Novel06819,Novel03902,Novel00318,Novel04537,Novel07594,Novel05589
GO:0140110	transcription regulator activity	molecular_function	0.5023	1	9	242	120	3366	8	Novel02838,Novel07291,Novel01475,Novel05065,Novel05366,Novel03694,Novel07660,Novel02011	1	Novel07594
GO:0006826	iron ion transport	biological_process	0.50272	1	1	242	9	3366	1	Novel06184	0
GO:0043207	response to external biotic stimulus	biological_process	0.50573	1	4	242	49	3366	3	Novel00588,Novel06467,Novel05065	1	Novel05276
GO:0051707	response to other organism	biological_process	0.50573	1	4	242	49	3366	3	Novel06467,Novel00588,Novel05065	1	Novel05276
GO:0004527	exonuclease activity	molecular_function	0.50826	1	2	242	23	3366	1	Novel03969	1	Novel01543
GO:0000794	condensed nuclear chromosome	cellular_component	0.50905	1	2	242	23	3366	2	Novel01074,Novel07126	0
GO:0050660	flavin adenine dinucleotide binding	molecular_function	0.51348	1	1	242	10	3366	1	Novel03227	0
GO:0003724	RNA helicase activity	molecular_function	0.51466	1	1	242	10	3366	1	Novel07716	0
GO:0002376	immune system process	biological_process	0.51623	1	3	242	37	3366	3	Novel05065,Novel00588,Novel06467	0
GO:0001664	G protein-coupled receptor binding	molecular_function	0.51857	1	1	242	10	3366	1	Novel04715	0
GO:0046873	metal ion transmembrane transporter activity	molecular_function	0.52096	1	4	242	50	3366	2	Novel07499,Novel05065	2	Novel00709,Novel04680
GO:0005975	carbohydrate metabolic process	biological_process	0.52469	1	10	242	138	3366	5	Novel02350,Novel02262,Novel07182,Novel01657,Novel07862	5	Novel04672,Novel07486,Novel06392,Novel04612,Novel04012
GO:0009891	positive regulation of biosynthetic process	biological_process	0.5248	1	1	242	10	3366	1	Novel01065	0
GO:0010557	positive regulation of macromolecule biosynthetic process	biological_process	0.5248	1	1	242	10	3366	1	Novel01065	0
GO:0031328	positive regulation of cellular biosynthetic process	biological_process	0.5248	1	1	242	10	3366	1	Novel01065	0
GO:0045893	positive regulation of transcription, DNA-templated	biological_process	0.5248	1	1	242	10	3366	1	Novel01065	0
GO:0045935	positive regulation of nucleobase-containing compound metabolic process	biological_process	0.5248	1	1	242	10	3366	1	Novel01065	0
GO:0051254	positive regulation of RNA metabolic process	biological_process	0.5248	1	1	242	10	3366	1	Novel01065	0
GO:1902680	positive regulation of RNA biosynthetic process	biological_process	0.5248	1	1	242	10	3366	1	Novel01065	0
GO:1903508	positive regulation of nucleic acid-templated transcription	biological_process	0.5248	1	1	242	10	3366	1	Novel01065	0
GO:0010629	negative regulation of gene expression	biological_process	0.52587	1	2	242	24	3366	2	Novel07516,Novel03165	0
GO:0000375	RNA splicing, via transesterification reactions	biological_process	0.52711	1	1	242	10	3366	1	Novel04338	0
GO:0030030	cell projection organization	biological_process	0.52916	1	1	242	10	3366	0		1	Novel07349
GO:0002252	immune effector process	biological_process	0.52958	1	1	242	10	3366	1	Novel00588	0
GO:0017038	protein import	biological_process	0.52977	1	2	242	24	3366	2	Novel00588,Novel02011	0
GO:0008092	cytoskeletal protein binding	molecular_function	0.53145	1	3	242	39	3366	2	Novel03969,Novel06739	1	Novel07349
GO:0044260	cellular macromolecule metabolic process	biological_process	0.5333	1	70	242	958	3366	43	Novel07626,Novel03410,Novel01475,Novel00702,Novel03505,Novel03165,Novel00439,Novel06731,Novel07716,Novel07660,Novel02350,Novel08205,Novel01512,Novel03697,Novel02700,Novel05150,Novel02141,Novel07354,Novel05001,Novel04697,Novel08190,Novel01065,Novel05366,Novel03694,Novel02262,Novel05065,Novel05280,Novel00396,Novel01835,Novel03117,Novel02701,Novel02011,Novel01757,Novel00571,Novel04480,Novel07291,Nov…	27	Novel01543,Novel06392,Novel03902,Novel01464,Novel04899,Novel02499,Novel00318,Novel04537,Novel06212,Novel00018,Novel07594,Novel06648,Novel06442,Novel04672,Novel06059,Novel05106,Novel01574,Novel06499,Novel00742,Novel00798,Novel04827,Novel05589,Novel06867,Novel06169,Novel07917,Novel06307,Novel03968
GO:0000746	conjugation	biological_process	0.53334	1	1	242	10	3366	1	Novel05680	0
GO:0051301	cell division	biological_process	0.53566	1	2	242	24	3366	2	Novel03694,Novel07516	0
GO:0009607	response to biotic stimulus	biological_process	0.53658	1	4	242	51	3366	3	Novel05065,Novel00588,Novel06467	1	Novel05276
GO:0000003	reproduction	biological_process	0.53869	1	4	242	53	3366	3	Novel04701,Novel07516,Novel03694	1	Novel04672
GO:0030173	integral component of Golgi membrane	cellular_component	0.5412	1	1	242	10	3366	1	Novel04051	0
GO:0031228	intrinsic component of Golgi membrane	cellular_component	0.5412	1	1	242	10	3366	1	Novel04051	0
GO:0016705	oxidoreductase activity, acting on paired donors, with incorporation or reduction of molecular oxygen	molecular_function	0.54194	1	2	242	25	3366	1	Novel01841	1	Novel07245
GO:0043228	non-membrane-bounded organelle	cellular_component	0.54225	1	15	242	207	3366	12	Novel06731,Novel04701,Novel00308,Novel07516,Novel04337,Novel00612,Novel01074,Novel03117,Novel01835,Novel07457,Novel01826,Novel07126	3	Novel06819,Novel07594,Novel03902
GO:0042440	pigment metabolic process	biological_process	0.54528	1	1	242	10	3366	1	Novel07606	0
GO:0008134	transcription factor binding	molecular_function	0.54659	1	2	242	25	3366	2	Novel03505,Novel07516	0
GO:0000228	nuclear chromosome	cellular_component	0.54712	1	3	242	39	3366	3	Novel06731,Novel01074,Novel07126	0
GO:0005730	nucleolus	cellular_component	0.54928	1	1	242	11	3366	1	Novel07457	0
GO:0099081	supramolecular polymer	cellular_component	0.55136	1	1	242	10	3366	1	Novel07126	0
GO:0099512	supramolecular fiber	cellular_component	0.55136	1	1	242	10	3366	1	Novel07126	0
GO:0006576	cellular biogenic amine metabolic process	biological_process	0.55181	1	1	242	11	3366	1	Novel05692	0
GO:0009308	amine metabolic process	biological_process	0.55181	1	1	242	11	3366	1	Novel05692	0
GO:0044106	cellular amine metabolic process	biological_process	0.55181	1	1	242	11	3366	1	Novel05692	0
GO:0016569	covalent chromatin modification	biological_process	0.55319	1	1	242	11	3366	1	Novel06731	0
GO:0016570	histone modification	biological_process	0.55319	1	1	242	11	3366	1	Novel06731	0
GO:0033365	protein localization to organelle	biological_process	0.55401	1	3	242	39	3366	2	Novel00588,Novel02011	1	Novel01574
GO:0006605	protein targeting	biological_process	0.55789	1	2	242	25	3366	1	Novel02011	1	Novel01574
GO:0006915	apoptotic process	biological_process	0.55797	1	2	242	24	3366	1	Novel03410	1	Novel03968
GO:0008219	cell death	biological_process	0.55797	1	2	242	24	3366	1	Novel03410	1	Novel03968
GO:0012501	programmed cell death	biological_process	0.55797	1	2	242	24	3366	1	Novel03410	1	Novel03968
GO:0004177	aminopeptidase activity	molecular_function	0.56109	1	1	242	11	3366	0		1	Novel00847
GO:0019083	viral transcription	biological_process	0.56256	1	1	242	10	3366	0		1	Novel00684
GO:0008017	microtubule binding	molecular_function	0.5651	1	1	242	11	3366	1	Novel03969	0
GO:0033176	proton-transporting V-type ATPase complex	cellular_component	0.56548	1	2	242	26	3366	0		2	Novel05983,Novel07594
GO:0002682	regulation of immune system process	biological_process	0.56798	1	1	242	11	3366	1	Novel06467	0
GO:1903509	liposaccharide metabolic process	biological_process	0.57319	1	2	242	26	3366	2	Novel02350,Novel07354	0
GO:0015074	DNA integration	biological_process	0.57345	1	13	242	170	3366	6	Novel04480,Novel05065,Novel02141,Novel02262,Novel03697,Novel03227	7	Novel06392,Novel01574,Novel00798,Novel00742,Novel02499,Novel01464,Novel07917
GO:0009110	vitamin biosynthetic process	biological_process	0.57388	1	1	242	11	3366	0		1	Novel00932
GO:0042364	water-soluble vitamin biosynthetic process	biological_process	0.57388	1	1	242	11	3366	0		1	Novel00932
GO:0043227	membrane-bounded organelle	cellular_component	0.57408	1	34	242	478	3366	22	Novel04812,Novel00609,Novel07911,Novel01949,Novel02011,Novel07671,Novel08205,Novel01074,Novel01099,Novel04051,Novel00612,Novel00439,Novel06731,Novel07457,Novel07126,Novel01757,Novel04701,Novel00308,Novel03399,Novel01736,Novel04646,Novel07291	12	Novel06059,Novel00022,Novel06819,Novel00318,Novel00958,Novel00018,Novel06212,Novel02214,Novel03968,Novel05589,Novel05112,Novel04641
GO:0006613	cotranslational protein targeting to membrane	biological_process	0.57492	1	1	242	11	3366	0		1	Novel01574
GO:0006614	SRP-dependent cotranslational protein targeting to membrane	biological_process	0.57492	1	1	242	11	3366	0		1	Novel01574
GO:0008237	metallopeptidase activity	molecular_function	0.57659	1	1	242	11	3366	1	Novel07902	0
GO:0048518	positive regulation of biological process	biological_process	0.5807	1	3	242	40	3366	2	Novel03410,Novel01065	1	Novel03968
GO:0051382	kinetochore assembly	biological_process	0.58329	1	1	242	12	3366	0		1	Novel07594
GO:0051383	kinetochore organization	biological_process	0.58329	1	1	242	12	3366	0		1	Novel07594
GO:0006497	protein lipidation	biological_process	0.58606	1	1	242	12	3366	1	Novel07354	0
GO:0006505	GPI anchor metabolic process	biological_process	0.58606	1	1	242	12	3366	1	Novel07354	0
GO:0006506	GPI anchor biosynthetic process	biological_process	0.58606	1	1	242	12	3366	1	Novel07354	0
GO:0006661	phosphatidylinositol biosynthetic process	biological_process	0.58606	1	1	242	12	3366	1	Novel07354	0
GO:0042158	lipoprotein biosynthetic process	biological_process	0.58606	1	1	242	12	3366	1	Novel07354	0
GO:0034654	nucleobase-containing compound biosynthetic process	biological_process	0.58702	1	27	242	382	3366	15	Novel01475,Novel01949,Novel01757,Novel03505,Novel05065,Novel03227,Novel02011,Novel07291,Novel01065,Novel02520,Novel04646,Novel07660,Novel03399,Novel03694,Novel05366	12	Novel04899,Novel05106,Novel06059,Novel00018,Novel06819,Novel06937,Novel02214,Novel03902,Novel04537,Novel00318,Novel07594,Novel05589
GO:0043231	intracellular membrane-bounded organelle	cellular_component	0.59025	1	30	242	425	3366	20	Novel01074,Novel02011,Novel08205,Novel06731,Novel07291,Novel00439,Novel03399,Novel00308,Novel04051,Novel04646,Novel00612,Novel01736,Novel07457,Novel07126,Novel01949,Novel00609,Novel07911,Novel04701,Novel01757,Novel04812	10	Novel00318,Novel03968,Novel05112,Novel00958,Novel05589,Novel06059,Novel00018,Novel06819,Novel02214,Novel06212
GO:0046914	transition metal ion binding	molecular_function	0.59107	1	18	242	254	3366	8	Novel07902,Novel01841,Novel05784,Novel01242,Novel05716,Novel05065,Novel02838,Novel07911	10	Novel07245,Novel04828,Novel00142,Novel08048,Novel04680,Novel00018,Novel00847,Novel00932,Novel06276,Novel04675
GO:0044766	multi-organism transport	biological_process	0.59159	1	1	242	12	3366	0		1	Novel00318
GO:0046794	transport of virus	biological_process	0.59159	1	1	242	12	3366	0		1	Novel00318
GO:1902579	multi-organism localization	biological_process	0.59159	1	1	242	12	3366	0		1	Novel00318
GO:0008289	lipid binding	molecular_function	0.59283	1	1	242	12	3366	1	Novel02838	0
GO:0016591	RNA polymerase II, holoenzyme	cellular_component	0.59306	1	1	242	12	3366	0		1	Novel06059
GO:0009311	oligosaccharide metabolic process	biological_process	0.59353	1	1	242	12	3366	0		1	Novel07486
GO:0009312	oligosaccharide biosynthetic process	biological_process	0.59353	1	1	242	12	3366	0		1	Novel07486
GO:1901566	organonitrogen compound biosynthetic process	biological_process	0.59473	1	17	242	244	3366	10	Novel00571,Novel05001,Novel07354,Novel01949,Novel07606,Novel03227,Novel03117,Novel01835,Novel00308,Novel02520	7	Novel00932,Novel03902,Novel01500,Novel06819,Novel06937,Novel02214,Novel06648
GO:0008509	anion transmembrane transporter activity	molecular_function	0.59617	1	1	242	12	3366	0		1	Novel04612
GO:0070840	dynein complex binding	molecular_function	0.59639	1	1	242	12	3366	1	Novel07516	0
GO:0003690	double-stranded DNA binding	molecular_function	0.59935	1	1	242	12	3366	1	Novel02838	0
GO:0043565	sequence-specific DNA binding	molecular_function	0.60149	1	3	242	42	3366	2	Novel02838,Novel07660	1	Novel00018
GO:0000785	chromatin	cellular_component	0.60164	1	1	242	12	3366	1	Novel06731	0
GO:0008233	peptidase activity	molecular_function	0.60195	1	10	242	143	3366	4	Novel05147,Novel01130,Novel06391,Novel07902	6	Novel04612,Novel01574,Novel01276,Novel07455,Novel01774,Novel00847
GO:0043232	intracellular non-membrane-bounded organelle	cellular_component	0.60405	1	14	242	201	3366	11	Novel00308,Novel04337,Novel00612,Novel06731,Novel04701,Novel07457,Novel01826,Novel07126,Novel03117,Novel01074,Novel01835	3	Novel03902,Novel07594,Novel06819
GO:0045047	protein targeting to ER	biological_process	0.60624	1	1	242	12	3366	0		1	Novel01574
GO:0072599	establishment of protein localization to endoplasmic reticulum	biological_process	0.60624	1	1	242	12	3366	0		1	Novel01574
GO:0005102	signaling receptor binding	molecular_function	0.60653	1	5	242	71	3366	4	Novel01736,Novel05980,Novel04715,Novel02330	1	Novel00798
GO:0006766	vitamin metabolic process	biological_process	0.60881	1	1	242	12	3366	0		1	Novel00932
GO:0006767	water-soluble vitamin metabolic process	biological_process	0.60881	1	1	242	12	3366	0		1	Novel00932
GO:0006810	transport	biological_process	0.60911	1	32	242	456	3366	19	Novel04051,Novel02350,Novel03544,Novel02011,Novel07671,Novel01859,Novel06184,Novel05065,Novel07092,Novel06780,Novel00588,Novel01949,Novel07499,Novel02971,Novel02520,Novel07516,Novel01757,Novel05436,Novel07128	13	Novel01574,Novel00142,Novel00318,Novel03902,Novel06819,Novel00709,Novel04680,Novel05589,Novel07594,Novel04612,Novel03939,Novel02214,Novel05983
GO:0007275	multicellular organism development	biological_process	0.6115	1	2	242	28	3366	1	Novel02838	1	Novel07349
GO:0099080	supramolecular complex	cellular_component	0.61255	1	3	242	42	3366	2	Novel04337,Novel07126	1	Novel07594
GO:0006790	sulfur compound metabolic process	biological_process	0.61266	1	1	242	13	3366	0		1	Novel03362
GO:0005634	nucleus	cellular_component	0.6152	1	19	242	274	3366	15	Novel04701,Novel01757,Novel07126,Novel07457,Novel00439,Novel06731,Novel07291,Novel01736,Novel00612,Novel04646,Novel03399,Novel04051,Novel01074,Novel08205,Novel02011	4	Novel06059,Novel05112,Novel05589,Novel00318
GO:0051649	establishment of localization in cell	biological_process	0.61737	1	8	242	116	3366	6	Novel06780,Novel01757,Novel00588,Novel02011,Novel07671,Novel05436	2	Novel05589,Novel01574
GO:0032268	regulation of cellular protein metabolic process	biological_process	0.61764	1	2	242	28	3366	1	Novel03410	1	Novel03968
GO:0051246	regulation of protein metabolic process	biological_process	0.61764	1	2	242	28	3366	1	Novel03410	1	Novel03968
GO:0045017	glycerolipid biosynthetic process	biological_process	0.61813	1	1	242	13	3366	1	Novel07354	0
GO:0046474	glycerophospholipid biosynthetic process	biological_process	0.61813	1	1	242	13	3366	1	Novel07354	0
GO:0051234	establishment of localization	biological_process	0.61948	1	32	242	458	3366	19	Novel06184,Novel01859,Novel02011,Novel07671,Novel04051,Novel02350,Novel03544,Novel02971,Novel00588,Novel01949,Novel07499,Novel07092,Novel06780,Novel05065,Novel02520,Novel07128,Novel05436,Novel01757,Novel07516	13	Novel00142,Novel00318,Novel01574,Novel06819,Novel03902,Novel07594,Novel04612,Novel05589,Novel00709,Novel04680,Novel05983,Novel02214,Novel03939
GO:0019080	viral gene expression	biological_process	0.62101	1	1	242	12	3366	0		1	Novel00684
GO:0090575	RNA polymerase II transcription regulator complex	cellular_component	0.62107	1	1	242	13	3366	0		1	Novel06059
GO:0030234	enzyme regulator activity	molecular_function	0.62236	1	6	242	87	3366	5	Novel02330,Novel05980,Novel03165,Novel01736,Novel04338	1	Novel07874
GO:0016052	carbohydrate catabolic process	biological_process	0.62343	1	1	242	13	3366	0		1	Novel06392
GO:0009404	toxin metabolic process	biological_process	0.62673	1	1	242	13	3366	0		1	Novel04641
GO:0008610	lipid biosynthetic process	biological_process	0.62934	1	3	242	44	3366	2	Novel07354,Novel02350	1	Novel06767
GO:0006891	intra-Golgi vesicle-mediated transport	biological_process	0.63243	1	1	242	13	3366	1	Novel04051	0
GO:0006612	protein targeting to membrane	biological_process	0.63275	1	1	242	13	3366	0		1	Novel01574
GO:0004175	endopeptidase activity	molecular_function	0.63299	1	6	242	88	3366	2	Novel05147,Novel01130	4	Novel01276,Novel07455,Novel04612,Novel01574
GO:0000139	Golgi membrane	cellular_component	0.63331	1	1	242	13	3366	1	Novel04051	0
GO:0070972	protein localization to endoplasmic reticulum	biological_process	0.63526	1	1	242	13	3366	0		1	Novel01574
GO:0008757	S-adenosylmethionine-dependent methyltransferase activity	molecular_function	0.63967	1	1	242	14	3366	0		1	Novel06819
GO:0042626	ATPase-coupled transmembrane transporter activity	molecular_function	0.6397	1	2	242	29	3366	1	Novel02520	1	Novel03902
GO:0019538	protein metabolic process	biological_process	0.6402	1	27	242	393	3366	16	Novel03117,Novel07902,Novel01835,Novel06391,Novel08205,Novel04697,Novel06731,Novel08190,Novel00308,Novel01192,Novel00571,Novel05001,Novel07354,Novel03410,Novel00702,Novel05147	11	Novel03968,Novel07455,Novel06307,Novel01276,Novel00477,Novel01574,Novel04612,Novel06648,Novel00847,Novel01774,Novel03902
GO:0005622	intracellular	cellular_component	0.64051	1	50	242	715	3366	32	Novel04701,Novel01757,Novel07516,Novel05001,Novel07126,Novel07457,Novel07291,Novel04646,Novel01736,Novel03399,Novel03694,Novel00308,Novel01826,Novel00609,Novel07911,Novel01949,Novel06780,Novel04812,Novel02971,Novel06731,Novel00439,Novel00612,Novel04051,Novel04337,Novel01835,Novel02701,Novel03117,Novel01074,Novel08205,Novel02700,Novel02011,Novel07671	18	Novel05158,Novel02214,Novel03362,Novel06212,Novel00018,Novel07594,Novel05112,Novel05589,Novel02950,Novel03968,Novel06819,Novel00947,Novel03902,Novel00022,Novel06059,Novel00958,Novel08048,Novel00318
GO:0046488	phosphatidylinositol metabolic process	biological_process	0.64296	1	1	242	14	3366	1	Novel07354	0
GO:1990204	oxidoreductase complex	cellular_component	0.64671	1	1	242	14	3366	0		1	Novel00018
GO:0070647	protein modification by small protein conjugation or removal	biological_process	0.64712	1	1	242	14	3366	1	Novel06391	0
GO:0003674	molecular_function	molecular_function	0.64818	1	187	242	2625	3366	114	Novel01826,Novel08081,Novel07182,Novel01841,Novel07669,Novel02520,Novel03780,Novel05366,Novel03809,Novel07354,Novel04046,Novel07309,Novel08052,Novel06522,Novel01242,Novel05232,Novel08210,Novel01657,Novel03831,Novel07862,Novel03697,Novel07716,Novel02350,Novel03544,Novel01042,Novel02330,Novel01278,Novel03165,Novel00194,Novel07626,Novel07499,Novel07973,Novel00172,Novel03289,Novel03227,Novel06985,Nov…	73	Novel07594,Novel07875,Novel02727,Novel07349,Novel05054,Novel06212,Novel04828,Novel07486,Novel00063,Novel00932,Novel06392,Novel01543,Novel03902,Novel00022,Novel00027,Novel07455,Novel06307,Novel06767,Novel04680,Novel07640,Novel06014,Novel02214,Novel00798,Novel00876,Novel07245,Novel01574,Novel00958,Novel04012,Novel00991,Novel04965,Novel01500,Novel06902,Novel04675,Novel02756,Novel06442,Novel04612,Nov…
GO:0000428	DNA-directed RNA polymerase complex	cellular_component	0.64854	1	1	242	14	3366	0		1	Novel06059
GO:0030880	RNA polymerase complex	cellular_component	0.64854	1	1	242	14	3366	0		1	Novel06059
GO:0055029	nuclear DNA-directed RNA polymerase complex	cellular_component	0.64854	1	1	242	14	3366	0		1	Novel06059
GO:0055085	transmembrane transport	biological_process	0.64969	1	13	242	193	3366	7	Novel07516,Novel07092,Novel01949,Novel02520,Novel00588,Novel02011,Novel07128	6	Novel03902,Novel03939,Novel02214,Novel06819,Novel07594,Novel05983
GO:0051726	regulation of cell cycle	biological_process	0.65189	1	1	242	14	3366	1	Novel01074	0
GO:0010628	positive regulation of gene expression	biological_process	0.65321	1	1	242	14	3366	1	Novel01065	0
GO:0007599	hemostasis	biological_process	0.65365	1	1	242	14	3366	1	Novel05065	0
GO:0042060	wound healing	biological_process	0.65365	1	1	242	14	3366	1	Novel05065	0
GO:0050817	coagulation	biological_process	0.65365	1	1	242	14	3366	1	Novel05065	0
GO:0050878	regulation of body fluid levels	biological_process	0.65365	1	1	242	14	3366	1	Novel05065	0
GO:0016746	transferase activity, transferring acyl groups	molecular_function	0.65398	1	3	242	46	3366	3	Novel07354,Novel07499,Novel04697	0
GO:0006091	generation of precursor metabolites and energy	biological_process	0.65496	1	3	242	45	3366	2	Novel00865,Novel02350	1	Novel00022
GO:0005794	Golgi apparatus	cellular_component	0.65529	1	2	242	30	3366	1	Novel04051	1	Novel06212
GO:0019748	secondary metabolic process	biological_process	0.65644	1	1	242	14	3366	0		1	Novel04641
GO:0016810	hydrolase activity, acting on carbon-nitrogen (but not peptide) bonds	molecular_function	0.65718	1	1	242	14	3366	0		1	Novel04612
GO:0034637	cellular carbohydrate biosynthetic process	biological_process	0.65784	1	2	242	31	3366	1	Novel02350	1	Novel07486
GO:0030001	metal ion transport	biological_process	0.6635	1	4	242	61	3366	3	Novel05065,Novel07499,Novel06184	1	Novel04680
GO:0051641	cellular localization	biological_process	0.6638	1	8	242	121	3366	6	Novel01757,Novel06780,Novel00588,Novel05436,Novel02011,Novel07671	2	Novel05589,Novel01574
GO:0009653	anatomical structure morphogenesis	biological_process	0.66798	1	1	242	15	3366	1	Novel05065	0
GO:0031090	organelle membrane	cellular_component	0.66888	1	11	242	167	3366	6	Novel00609,Novel07911,Novel01949,Novel04812,Novel04051,Novel01099	5	Novel02214,Novel06819,Novel00958,Novel04641,Novel00018
GO:0016485	protein processing	biological_process	0.67501	1	2	242	31	3366	1	Novel00702	1	Novel04612
GO:0060590	ATPase regulator activity	molecular_function	0.67543	1	1	242	15	3366	1	Novel04338	0
GO:0009605	response to external stimulus	biological_process	0.67707	1	4	242	61	3366	3	Novel05065,Novel06467,Novel00588	1	Novel05276
GO:0006888	endoplasmic reticulum to Golgi vesicle-mediated transport	biological_process	0.67742	1	1	242	15	3366	1	Novel05436	0
GO:1901565	organonitrogen compound catabolic process	biological_process	0.67776	1	2	242	31	3366	2	Novel04697,Novel00702	0
GO:0009615	response to virus	biological_process	0.67924	1	1	242	15	3366	1	Novel00588	0
GO:0015631	tubulin binding	molecular_function	0.67972	1	1	242	15	3366	1	Novel03969	0
GO:0008855	exodeoxyribonuclease VII activity	molecular_function	0.68047	1	1	242	15	3366	1	Novel03969	0
GO:0006606	protein import into nucleus	biological_process	0.68175	1	1	242	15	3366	1	Novel00588	0
GO:0034504	protein localization to nucleus	biological_process	0.68175	1	1	242	15	3366	1	Novel00588	0
GO:0051170	import into nucleus	biological_process	0.68175	1	1	242	15	3366	1	Novel00588	0
GO:0072657	protein localization to membrane	biological_process	0.68191	1	1	242	15	3366	0		1	Novel01574
GO:0090150	establishment of protein localization to membrane	biological_process	0.68191	1	1	242	15	3366	0		1	Novel01574
GO:0003779	actin binding	molecular_function	0.6837	1	1	242	16	3366	1	Novel06739	0
GO:0044271	cellular nitrogen compound biosynthetic process	biological_process	0.68395	1	35	242	514	3366	21	Novel03227,Novel04646,Novel05366,Novel03694,Novel03399,Novel00308,Novel07291,Novel02520,Novel01065,Novel05001,Novel00571,Novel01757,Novel02011,Novel01835,Novel03117,Novel07660,Novel03505,Novel05065,Novel07606,Novel01475,Novel01949	14	Novel05589,Novel07594,Novel00018,Novel02214,Novel00318,Novel04537,Novel04899,Novel06059,Novel00932,Novel05106,Novel03902,Novel06937,Novel06819,Novel01500
GO:0006366	transcription by RNA polymerase II	biological_process	0.68432	1	3	242	48	3366	2	Novel01757,Novel02011	1	Novel05589
GO:0051179	localization	biological_process	0.68533	1	32	242	471	3366	19	Novel02011,Novel07671,Novel06184,Novel01859,Novel02350,Novel04051,Novel03544,Novel02971,Novel07092,Novel06780,Novel05065,Novel00588,Novel07499,Novel01949,Novel02520,Novel05436,Novel07128,Novel01757,Novel07516	13	Novel00142,Novel00318,Novel01574,Novel03902,Novel06819,Novel05589,Novel00709,Novel04680,Novel07594,Novel04612,Novel05983,Novel03939,Novel02214
GO:0045333	cellular respiration	biological_process	0.68839	1	1	242	15	3366	1	Novel02350	0
GO:0006629	lipid metabolic process	biological_process	0.68843	1	5	242	79	3366	3	Novel02350,Novel07354,Novel01859	2	Novel06767,Novel08016
GO:0015399	primary active transmembrane transporter activity	molecular_function	0.69025	1	2	242	32	3366	1	Novel02520	1	Novel03902
GO:0006650	glycerophospholipid metabolic process	biological_process	0.69472	1	1	242	16	3366	1	Novel07354	0
GO:0046486	glycerolipid metabolic process	biological_process	0.69472	1	1	242	16	3366	1	Novel07354	0
GO:0006260	DNA replication	biological_process	0.69737	1	4	242	65	3366	1	Novel01512	3	Novel06212,Novel06442,Novel04827
GO:0005507	copper ion binding	molecular_function	0.70255	1	1	242	15	3366	1	Novel05065	0
GO:0019684	photosynthesis, light reaction	biological_process	0.70329	1	1	242	16	3366	0		1	Novel00022
GO:0005576	extracellular region	cellular_component	0.70502	1	9	242	140	3366	3	Novel05065,Novel00565,Novel01192	6	Novel03902,Novel01464,Novel00798,Novel05276,Novel00477,Novel00932
GO:0034061	DNA polymerase activity	molecular_function	0.70611	1	1	242	16	3366	0		1	Novel05054
GO:0031410	cytoplasmic vesicle	cellular_component	0.70659	1	2	242	33	3366	1	Novel07671	1	Novel00022
GO:0031982	vesicle	cellular_component	0.70659	1	2	242	33	3366	1	Novel07671	1	Novel00022
GO:0097708	intracellular vesicle	cellular_component	0.70659	1	2	242	33	3366	1	Novel07671	1	Novel00022
GO:0016070	RNA metabolic process	biological_process	0.70749	1	31	242	461	3366	21	Novel08210,Novel02011,Novel08190,Novel07291,Novel01065,Novel07660,Novel04646,Novel03694,Novel03399,Novel04051,Novel05366,Novel02141,Novel06739,Novel01796,Novel03165,Novel07457,Novel01475,Novel01757,Novel04338,Novel03505,Novel05065	10	Novel04537,Novel00318,Novel07594,Novel05589,Novel07640,Novel04899,Novel06014,Novel05106,Novel06059,Novel00018
GO:0006400	tRNA modification	biological_process	0.70918	1	1	242	16	3366	0		1	Novel06014
GO:0000940	condensed chromosome outer kinetochore	cellular_component	0.71029	1	1	242	16	3366	1	Novel07126	0
GO:0000942	condensed nuclear chromosome outer kinetochore	cellular_component	0.71029	1	1	242	16	3366	1	Novel07126	0
GO:0042729	DASH complex	cellular_component	0.71029	1	1	242	16	3366	1	Novel07126	0
GO:0009617	response to bacterium	biological_process	0.71697	1	1	242	16	3366	0		1	Novel05276
GO:0042742	defense response to bacterium	biological_process	0.71697	1	1	242	16	3366	0		1	Novel05276
GO:0006457	protein folding	biological_process	0.71789	1	1	242	17	3366	1	Novel03831	0
GO:0046907	intracellular transport	biological_process	0.71858	1	7	242	112	3366	5	Novel00588,Novel05436,Novel02011,Novel01757,Novel06780	2	Novel01574,Novel05589
GO:0034508	centromere complex assembly	biological_process	0.71937	1	1	242	17	3366	0		1	Novel07594
GO:0009058	biosynthetic process	biological_process	0.71949	1	46	242	680	3366	25	Novel07606,Novel01475,Novel01949,Novel03505,Novel05065,Novel07660,Novel02350,Novel01835,Novel03117,Novel01512,Novel02011,Novel01757,Novel05001,Novel07354,Novel06765,Novel00571,Novel07291,Novel02520,Novel01065,Novel04646,Novel05366,Novel03399,Novel03694,Novel00308,Novel03227	21	Novel06937,Novel06819,Novel01500,Novel03902,Novel04899,Novel00932,Novel06059,Novel05106,Novel07486,Novel00318,Novel04537,Novel02214,Novel06212,Novel00018,Novel06648,Novel07594,Novel04641,Novel04827,Novel05589,Novel06442,Novel06767
GO:0042803	protein homodimerization activity	molecular_function	0.72063	1	1	242	17	3366	1	Novel07516	0
GO:0006813	potassium ion transport	biological_process	0.72902	1	1	242	17	3366	1	Novel05065	0
GO:0005819	spindle	cellular_component	0.7311	1	1	242	17	3366	1	Novel07126	0
GO:0051536	iron-sulfur cluster binding	molecular_function	0.73185	1	1	242	17	3366	0		1	Novel06014
GO:0051540	metal cluster binding	molecular_function	0.73185	1	1	242	17	3366	0		1	Novel06014
GO:0005856	cytoskeleton	cellular_component	0.73378	1	3	242	50	3366	2	Novel01826,Novel07126	1	Novel06819
GO:0001882	nucleoside binding	molecular_function	0.73461	1	3	242	53	3366	1	Novel07457	2	Novel06527,Novel06937
GO:0001883	purine nucleoside binding	molecular_function	0.73461	1	3	242	53	3366	1	Novel07457	2	Novel06527,Novel06937
GO:0005525	GTP binding	molecular_function	0.73461	1	3	242	53	3366	1	Novel07457	2	Novel06527,Novel06937
GO:0032549	ribonucleoside binding	molecular_function	0.73461	1	3	242	53	3366	1	Novel07457	2	Novel06527,Novel06937
GO:0032550	purine ribonucleoside binding	molecular_function	0.73461	1	3	242	53	3366	1	Novel07457	2	Novel06527,Novel06937
GO:0044270	cellular nitrogen compound catabolic process	biological_process	0.73597	1	1	242	17	3366	1	Novel03165	0
GO:0046700	heterocycle catabolic process	biological_process	0.73597	1	1	242	17	3366	1	Novel03165	0
GO:1901361	organic cyclic compound catabolic process	biological_process	0.73597	1	1	242	17	3366	1	Novel03165	0
GO:0051604	protein maturation	biological_process	0.73734	1	2	242	35	3366	1	Novel00702	1	Novel04612
GO:0065004	protein-DNA complex assembly	biological_process	0.73834	1	1	242	18	3366	0		1	Novel07594
GO:0044249	cellular biosynthetic process	biological_process	0.739	1	44	242	656	3366	24	Novel05001,Novel07354,Novel00571,Novel01757,Novel03227,Novel04646,Novel05366,Novel03399,Novel03694,Novel00308,Novel07291,Novel02520,Novel01065,Novel03505,Novel05065,Novel07606,Novel01475,Novel01949,Novel01512,Novel02011,Novel01835,Novel03117,Novel07660,Novel02350	20	Novel00018,Novel06212,Novel02214,Novel06442,Novel04827,Novel05589,Novel07594,Novel06648,Novel04641,Novel04899,Novel00932,Novel06059,Novel05106,Novel03902,Novel06937,Novel06819,Novel01500,Novel00318,Novel04537,Novel07486
GO:0044764	multi-organism cellular process	biological_process	0.74206	1	1	242	18	3366	1	Novel05680	0
GO:0015291	secondary active transmembrane transporter activity	molecular_function	0.74207	1	1	242	18	3366	0		1	Novel00932
GO:0005976	polysaccharide metabolic process	biological_process	0.74256	1	2	242	36	3366	1	Novel02350	1	Novel06392
GO:0010605	negative regulation of macromolecule metabolic process	biological_process	0.74539	1	2	242	36	3366	2	Novel03165,Novel07516	0
GO:0000778	condensed nuclear chromosome kinetochore	cellular_component	0.74865	1	1	242	18	3366	1	Novel07126	0
GO:0000780	condensed nuclear chromosome, centromeric region	cellular_component	0.74865	1	1	242	18	3366	1	Novel07126	0
GO:0043229	intracellular organelle	cellular_component	0.75057	1	38	242	572	3366	25	Novel07126,Novel07457,Novel04701,Novel01757,Novel01826,Novel07291,Novel01736,Novel04646,Novel00308,Novel03399,Novel07911,Novel00609,Novel01949,Novel04812,Novel01835,Novel01074,Novel03117,Novel08205,Novel02011,Novel07671,Novel00439,Novel06731,Novel00612,Novel04337,Novel04051	13	Novel00018,Novel02214,Novel06212,Novel03968,Novel07594,Novel05112,Novel05589,Novel06059,Novel06819,Novel03902,Novel00022,Novel00318,Novel00958
GO:0005198	structural molecule activity	molecular_function	0.75183	1	9	242	148	3366	6	Novel01826,Novel03117,Novel01835,Novel00308,Novel01940,Novel06780	3	Novel00878,Novel00027,Novel03902
GO:0004812	aminoacyl-tRNA ligase activity	molecular_function	0.75397	1	1	242	18	3366	0		1	Novel07640
GO:0016875	ligase activity, forming carbon-oxygen bonds	molecular_function	0.75397	1	1	242	18	3366	0		1	Novel07640
GO:0019439	aromatic compound catabolic process	biological_process	0.75408	1	1	242	18	3366	1	Novel03165	0
GO:0006886	intracellular protein transport	biological_process	0.75539	1	6	242	101	3366	4	Novel00588,Novel02011,Novel06780,Novel01757	2	Novel01574,Novel05589
GO:0061695	transferase complex, transferring phosphorus-containing groups	cellular_component	0.75605	1	1	242	19	3366	0		1	Novel06059
GO:0009892	negative regulation of metabolic process	biological_process	0.7598	1	2	242	37	3366	2	Novel03165,Novel07516	0
GO:0006796	phosphate-containing compound metabolic process	biological_process	0.75985	1	11	242	180	3366	5	Novel08190,Novel01949,Novel02520,Novel07354,Novel03227	6	Novel06937,Novel02214,Novel06819,Novel03362,Novel03902,Novel06307
GO:0006664	glycolipid metabolic process	biological_process	0.76141	1	1	242	19	3366	1	Novel07354	0
GO:0009247	glycolipid biosynthetic process	biological_process	0.76141	1	1	242	19	3366	1	Novel07354	0
GO:0046467	membrane lipid biosynthetic process	biological_process	0.76141	1	1	242	19	3366	1	Novel07354	0
GO:0022804	active transmembrane transporter activity	molecular_function	0.7629	1	3	242	54	3366	1	Novel02520	2	Novel03902,Novel00932
GO:0005615	extracellular space	cellular_component	0.7629	1	1	242	19	3366	0		1	Novel00932
GO:0051128	regulation of cellular component organization	biological_process	0.76327	1	1	242	19	3366	0		1	Novel04537
GO:0016627	oxidoreductase activity, acting on the CH-CH group of donors	molecular_function	0.76545	1	1	242	19	3366	0		1	Novel01500
GO:0006793	phosphorus metabolic process	biological_process	0.76605	1	11	242	181	3366	5	Novel01949,Novel02520,Novel08190,Novel03227,Novel07354	6	Novel03902,Novel03362,Novel06819,Novel06937,Novel02214,Novel06307
GO:0034622	cellular protein-containing complex assembly	biological_process	0.768	1	4	242	72	3366	3	Novel07128,Novel04985,Novel02971	1	Novel07594
GO:0051704	multi-organism process	biological_process	0.76947	1	3	242	55	3366	2	Novel05065,Novel05680	1	Novel00318
GO:0032940	secretion by cell	biological_process	0.76973	1	1	242	20	3366	1	Novel02971	0
GO:0046903	secretion	biological_process	0.76973	1	1	242	20	3366	1	Novel02971	0
GO:0019048	modulation by virus of host process	biological_process	0.77061	1	1	242	19	3366	1	Novel05150	0
GO:0035821	modulation of process of other organism	biological_process	0.77061	1	1	242	19	3366	1	Novel05150	0
GO:0044003	modulation by symbiont of host process	biological_process	0.77061	1	1	242	19	3366	1	Novel05150	0
GO:0051817	modulation of process of other organism involved in symbiotic interaction	biological_process	0.77061	1	1	242	19	3366	1	Novel05150	0
GO:0005179	hormone activity	molecular_function	0.77108	1	1	242	19	3366	0		1	Novel00798
GO:1901576	organic substance biosynthetic process	biological_process	0.77187	1	44	242	665	3366	24	Novel02350,Novel07660,Novel03117,Novel01835,Novel02011,Novel01512,Novel01949,Novel07606,Novel01475,Novel05065,Novel03505,Novel02520,Novel01065,Novel07291,Novel05366,Novel03399,Novel03694,Novel00308,Novel04646,Novel03227,Novel01757,Novel00571,Novel05001,Novel07354	20	Novel07486,Novel00318,Novel04537,Novel01500,Novel06937,Novel06819,Novel03902,Novel00932,Novel06059,Novel05106,Novel04899,Novel07594,Novel06648,Novel04827,Novel05589,Novel06767,Novel06442,Novel02214,Novel06212,Novel00018
GO:0043038	amino acid activation	biological_process	0.77189	1	1	242	19	3366	0		1	Novel07640
GO:0043039	tRNA aminoacylation	biological_process	0.77189	1	1	242	19	3366	0		1	Novel07640
GO:0048193	Golgi vesicle transport	biological_process	0.77586	1	2	242	38	3366	2	Novel05436,Novel04051	0
GO:0043226	organelle	cellular_component	0.77633	1	41	242	622	3366	27	Novel02011,Novel07671,Novel08205,Novel03117,Novel01074,Novel01099,Novel01835,Novel04337,Novel04051,Novel00612,Novel00439,Novel06731,Novel04812,Novel07911,Novel00609,Novel01949,Novel01826,Novel00308,Novel03399,Novel01736,Novel04646,Novel07291,Novel07457,Novel07126,Novel07516,Novel01757,Novel04701	14	Novel00318,Novel00958,Novel06059,Novel03902,Novel00022,Novel06819,Novel03968,Novel05589,Novel04641,Novel05112,Novel07594,Novel00018,Novel06212,Novel02214
GO:0042802	identical protein binding	molecular_function	0.77675	1	1	242	20	3366	1	Novel07516	0
GO:0016020	membrane	cellular_component	0.77976	1	55	242	819	3366	32	Novel01192,Novel05065,Novel04338,Novel07092,Novel06780,Novel04812,Novel00702,Novel07499,Novel00609,Novel01949,Novel07911,Novel00588,Novel02011,Novel02700,Novel01859,Novel01099,Novel02701,Novel03544,Novel04051,Novel02350,Novel00612,Novel00439,Novel06424,Novel07354,Novel07128,Novel02141,Novel07516,Novel05150,Novel03399,Novel03969,Novel02520,Novel05292	23	Novel00689,Novel00932,Novel03902,Novel00022,Novel00947,Novel06819,Novel00477,Novel00142,Novel06527,Novel08048,Novel00958,Novel01574,Novel05983,Novel00018,Novel03939,Novel02214,Novel05158,Novel02950,Novel04680,Novel00709,Novel04641,Novel04612,Novel07594
GO:0004866	endopeptidase inhibitor activity	molecular_function	0.78459	1	1	242	21	3366	0		1	Novel07874
GO:0061135	endopeptidase regulator activity	molecular_function	0.78459	1	1	242	21	3366	0		1	Novel07874
GO:0016616	oxidoreductase activity, acting on the CH-OH group of donors, NAD or NADP as acceptor	molecular_function	0.78595	1	1	242	21	3366	0		1	Novel06767
GO:0044262	cellular carbohydrate metabolic process	biological_process	0.78608	1	2	242	40	3366	1	Novel02350	1	Novel07486
GO:0034613	cellular protein localization	biological_process	0.78682	1	6	242	105	3366	4	Novel00588,Novel06780,Novel01757,Novel02011	2	Novel01574,Novel05589
GO:0070727	cellular macromolecule localization	biological_process	0.78682	1	6	242	105	3366	4	Novel01757,Novel06780,Novel02011,Novel00588	2	Novel05589,Novel01574
GO:0019001	guanyl nucleotide binding	molecular_function	0.78949	1	3	242	58	3366	1	Novel07457	2	Novel06527,Novel06937
GO:0032561	guanyl ribonucleotide binding	molecular_function	0.78949	1	3	242	58	3366	1	Novel07457	2	Novel06527,Novel06937
GO:0009405	pathogenesis	biological_process	0.79101	1	3	242	56	3366	3	Novel04051,Novel06602,Novel00172	0
GO:0140096	catalytic activity, acting on a protein	molecular_function	0.79153	1	17	242	275	3366	6	Novel05147,Novel07902,Novel06391,Novel04697,Novel08190,Novel01130	11	Novel06627,Novel07640,Novel00847,Novel01774,Novel06819,Novel07079,Novel07455,Novel06307,Novel01276,Novel01574,Novel04612
GO:0035556	intracellular signal transduction	biological_process	0.79186	1	2	242	39	3366	1	Novel02262	1	Novel02499
GO:0004674	protein serine/threonine kinase activity	molecular_function	0.79281	1	1	242	21	3366	0		1	Novel07640
GO:0010467	gene expression	biological_process	0.79838	1	37	242	571	3366	26	Novel04646,Novel05366,Novel03399,Novel03694,Novel00308,Novel07291,Novel08190,Novel01065,Novel01757,Novel07516,Novel05001,Novel07457,Novel00571,Novel02141,Novel07660,Novel04051,Novel02011,Novel01835,Novel03117,Novel04338,Novel00702,Novel03505,Novel05065,Novel01475,Novel03165,Novel01796	11	Novel05589,Novel07594,Novel04612,Novel00018,Novel06014,Novel00318,Novel04537,Novel03902,Novel04899,Novel06059,Novel05106
GO:0065007	biological regulation	biological_process	0.80062	1	40	242	606	3366	31	Novel07291,Novel06467,Novel01065,Novel04646,Novel01736,Novel03694,Novel03399,Novel05366,Novel00719,Novel03289,Novel02262,Novel00565,Novel05150,Novel07516,Novel05980,Novel02141,Novel07660,Novel01130,Novel02701,Novel01074,Novel02700,Novel02011,Novel01475,Novel07626,Novel03410,Novel03505,Novel00702,Novel05065,Novel02330,Novel03165,Novel05680	9	Novel07594,Novel06169,Novel03968,Novel00018,Novel02499,Novel04537,Novel00318,Novel00470,Novel03902
GO:0060589	nucleoside-triphosphatase regulator activity	molecular_function	0.80169	1	1	242	21	3366	1	Novel04338	0
GO:0098805	whole membrane	cellular_component	0.80695	1	2	242	41	3366	2	Novel00609,Novel04812	0
GO:0006643	membrane lipid metabolic process	biological_process	0.80901	1	1	242	22	3366	1	Novel07354	0
GO:0048583	regulation of response to stimulus	biological_process	0.81214	1	1	242	22	3366	1	Novel06467	0
GO:0007186	G protein-coupled receptor signaling pathway	biological_process	0.81407	1	2	242	42	3366	1	Novel00565	1	Novel03902
GO:0043412	macromolecule modification	biological_process	0.82356	1	11	242	191	3366	8	Novel04697,Novel08190,Novel06731,Novel07354,Novel06391,Novel08205,Novel06739,Novel08210	3	Novel06648,Novel06307,Novel06014
GO:0140352	export from cell	biological_process	0.82571	1	1	242	23	3366	1	Novel02971	0
GO:0008654	phospholipid biosynthetic process	biological_process	0.82691	1	1	242	23	3366	1	Novel07354	0
GO:0033036	macromolecule localization	biological_process	0.82896	1	8	242	143	3366	6	Novel00588,Novel06780,Novel01757,Novel03544,Novel02350,Novel02011	2	Novel01574,Novel05589
GO:0048519	negative regulation of biological process	biological_process	0.83054	1	3	242	61	3366	3	Novel07516,Novel03165,Novel01074	0
GO:0019318	hexose metabolic process	biological_process	0.83099	1	1	242	24	3366	0		1	Novel04012
GO:0060255	regulation of macromolecule metabolic process	biological_process	0.83168	1	19	242	313	3366	14	Novel05366,Novel03694,Novel03399,Novel07660,Novel04646,Novel01065,Novel07291,Novel02011,Novel07516,Novel05065,Novel03505,Novel03410,Novel01475,Novel03165	5	Novel07594,Novel03968,Novel00318,Novel04537,Novel00018
GO:0006486	protein glycosylation	biological_process	0.83181	1	1	242	24	3366	0		1	Novel06648
GO:0009100	glycoprotein metabolic process	biological_process	0.83181	1	1	242	24	3366	0		1	Novel06648
GO:0009101	glycoprotein biosynthetic process	biological_process	0.83181	1	1	242	24	3366	0		1	Novel06648
GO:0043413	macromolecule glycosylation	biological_process	0.83181	1	1	242	24	3366	0		1	Novel06648
GO:0000271	polysaccharide biosynthetic process	biological_process	0.83206	1	1	242	24	3366	1	Novel02350	0
GO:0033692	cellular polysaccharide biosynthetic process	biological_process	0.83206	1	1	242	24	3366	1	Novel02350	0
GO:0071824	protein-DNA complex subunit organization	biological_process	0.83291	1	1	242	24	3366	0		1	Novel07594
GO:0031300	intrinsic component of organelle membrane	cellular_component	0.83649	1	1	242	24	3366	1	Novel04051	0
GO:0031301	integral component of organelle membrane	cellular_component	0.83649	1	1	242	24	3366	1	Novel04051	0
GO:0016592	mediator complex	cellular_component	0.83898	1	1	242	24	3366	1	Novel02011	0
GO:0043603	cellular amide metabolic process	biological_process	0.85109	1	7	242	132	3366	5	Novel03117,Novel01835,Novel00571,Novel00308,Novel05001	2	Novel03362,Novel03902
GO:0016051	carbohydrate biosynthetic process	biological_process	0.8529	1	2	242	46	3366	1	Novel02350	1	Novel07486
GO:0030414	peptidase inhibitor activity	molecular_function	0.85316	1	1	242	26	3366	0		1	Novel07874
GO:0061134	peptidase regulator activity	molecular_function	0.85316	1	1	242	26	3366	0		1	Novel07874
GO:0070085	glycosylation	biological_process	0.85448	1	1	242	26	3366	0		1	Novel06648
GO:0009987	cellular process	biological_process	0.85637	1	126	242	1839	3366	79	Novel05065,Novel06780,Novel04812,Novel00609,Novel01949,Novel07606,Novel00396,Novel05680,Novel05280,Novel04985,Novel02011,Novel02701,Novel01074,Novel03117,Novel01835,Novel07516,Novel01757,Novel05692,Novel02838,Novel04742,Novel00571,Novel07457,Novel07126,Novel07128,Novel05980,Novel00308,Novel03399,Novel04646,Novel01736,Novel07291,Novel04480,Novel03227,Novel06391,Novel03289,Novel00719,Novel04338,Nov…	47	Novel01500,Novel04672,Novel06819,Novel06937,Novel05106,Novel06059,Novel08048,Novel06499,Novel00742,Novel01574,Novel00798,Novel05158,Novel02214,Novel02076,Novel05983,Novel07640,Novel06014,Novel06169,Novel06867,Novel05589,Novel04827,Novel03968,Novel06307,Novel07917,Novel01464,Novel03902,Novel00022,Novel00470,Novel00947,Novel06392,Novel01543,Novel00932,Novel04899,Novel02499,Novel07486,Novel04537,Nov…
GO:0006351	transcription, DNA-templated	biological_process	0.85865	1	20	242	336	3366	12	Novel01475,Novel01757,Novel03505,Novel05065,Novel07291,Novel01065,Novel07660,Novel04646,Novel03399,Novel03694,Novel05366,Novel02011	8	Novel04899,Novel05106,Novel06059,Novel00018,Novel07594,Novel05589,Novel04537,Novel00318
GO:0097659	nucleic acid-templated transcription	biological_process	0.85865	1	20	242	336	3366	12	Novel02011,Novel01065,Novel07291,Novel05366,Novel03399,Novel03694,Novel07660,Novel04646,Novel01475,Novel05065,Novel03505,Novel01757	8	Novel00318,Novel04537,Novel07594,Novel05589,Novel06059,Novel05106,Novel04899,Novel00018
GO:0042221	response to chemical	biological_process	0.85868	1	2	242	47	3366	1	Novel07499	1	Novel04680
GO:0019222	regulation of metabolic process	biological_process	0.86607	1	19	242	322	3366	14	Novel02011,Novel04646,Novel07660,Novel03399,Novel03694,Novel05366,Novel07291,Novel01065,Novel03165,Novel03505,Novel07516,Novel05065,Novel01475,Novel03410	5	Novel03968,Novel04537,Novel00318,Novel07594,Novel00018
GO:0003735	structural constituent of ribosome	molecular_function	0.8673	1	4	242	85	3366	3	Novel00308,Novel01835,Novel03117	1	Novel03902
GO:0005840	ribosome	cellular_component	0.8675	1	4	242	85	3366	3	Novel03117,Novel01835,Novel00308	1	Novel03902
GO:0032774	RNA biosynthetic process	biological_process	0.86866	1	20	242	339	3366	12	Novel01475,Novel05065,Novel03505,Novel01757,Novel02011,Novel01065,Novel07291,Novel05366,Novel03694,Novel03399,Novel07660,Novel04646	8	Novel06059,Novel05106,Novel04899,Novel00018,Novel00318,Novel04537,Novel07594,Novel05589
GO:0003899	DNA-directed 5-3 RNA polymerase activity	molecular_function	0.87026	1	1	242	27	3366	1	Novel02838	0
GO:0010468	regulation of gene expression	biological_process	0.87348	1	17	242	294	3366	13	Novel03165,Novel01475,Novel07516,Novel05065,Novel03505,Novel02011,Novel01065,Novel07291,Novel05366,Novel03694,Novel03399,Novel07660,Novel04646	4	Novel00018,Novel00318,Novel04537,Novel07594
GO:0006399	tRNA metabolic process	biological_process	0.87439	1	2	242	47	3366	0		2	Novel07640,Novel06014
GO:0006412	translation	biological_process	0.87534	1	6	242	120	3366	5	Novel01835,Novel03117,Novel05001,Novel00571,Novel00308	1	Novel03902
GO:0051171	regulation of nitrogen compound metabolic process	biological_process	0.8777	1	17	242	295	3366	12	Novel01065,Novel07291,Novel03694,Novel03399,Novel05366,Novel04646,Novel07660,Novel02011,Novel01475,Novel03410,Novel05065,Novel03505	5	Novel07594,Novel04537,Novel00318,Novel03968,Novel00018
GO:0080090	regulation of primary metabolic process	biological_process	0.8777	1	17	242	295	3366	12	Novel03410,Novel01475,Novel03505,Novel05065,Novel07291,Novel01065,Novel04646,Novel07660,Novel05366,Novel03399,Novel03694,Novel02011	5	Novel00018,Novel07594,Novel00318,Novel04537,Novel03968
GO:0098588	bounding membrane of organelle	cellular_component	0.87934	1	3	242	68	3366	3	Novel04051,Novel04812,Novel00609	0
GO:0032501	multicellular organismal process	biological_process	0.88053	1	4	242	86	3366	2	Novel02838,Novel05065	2	Novel07349,Novel00470
GO:0044264	cellular polysaccharide metabolic process	biological_process	0.88329	1	1	242	29	3366	1	Novel02350	0
GO:0015031	protein transport	biological_process	0.88375	1	6	242	121	3366	4	Novel00588,Novel02011,Novel01757,Novel06780	2	Novel01574,Novel05589
GO:0008033	tRNA processing	biological_process	0.88429	1	1	242	28	3366	0		1	Novel06014
GO:0043043	peptide biosynthetic process	biological_process	0.88468	1	6	242	122	3366	5	Novel01835,Novel03117,Novel05001,Novel00571,Novel00308	1	Novel03902
GO:0030117	membrane coat	cellular_component	0.88779	1	1	242	29	3366	1	Novel06780	0
GO:0048475	coated membrane	cellular_component	0.88779	1	1	242	29	3366	1	Novel06780	0
GO:0006357	regulation of transcription by RNA polymerase II	biological_process	0.88845	1	1	242	29	3366	1	Novel02011	0
GO:0006355	regulation of transcription, DNA-templated	biological_process	0.88957	1	15	242	268	3366	11	Novel05065,Novel05366,Novel03694,Novel03399,Novel03505,Novel07660,Novel04646,Novel01065,Novel07291,Novel01475,Novel02011	4	Novel07594,Novel00018,Novel00318,Novel04537
GO:0051252	regulation of RNA metabolic process	biological_process	0.88957	1	15	242	268	3366	11	Novel03399,Novel03694,Novel05065,Novel05366,Novel04646,Novel07660,Novel03505,Novel01065,Novel07291,Novel01475,Novel02011	4	Novel07594,Novel00018,Novel04537,Novel00318
GO:1903506	regulation of nucleic acid-templated transcription	biological_process	0.88957	1	15	242	268	3366	11	Novel05065,Novel05366,Novel03694,Novel03399,Novel03505,Novel07660,Novel04646,Novel01065,Novel07291,Novel01475,Novel02011	4	Novel07594,Novel00018,Novel00318,Novel04537
GO:2001141	regulation of RNA biosynthetic process	biological_process	0.88957	1	15	242	268	3366	11	Novel01065,Novel07291,Novel01475,Novel03399,Novel03694,Novel05366,Novel05065,Novel04646,Novel07660,Novel03505,Novel02011	4	Novel07594,Novel04537,Novel00318,Novel00018
GO:0043604	amide biosynthetic process	biological_process	0.88982	1	6	242	123	3366	5	Novel03117,Novel01835,Novel00571,Novel00308,Novel05001	1	Novel03902
GO:0006820	anion transport	biological_process	0.89122	1	1	242	29	3366	0		1	Novel04612
GO:0045184	establishment of protein localization	biological_process	0.89244	1	6	242	123	3366	4	Novel00588,Novel02011,Novel01757,Novel06780	2	Novel01574,Novel05589
GO:0019219	regulation of nucleobase-containing compound metabolic process	biological_process	0.89318	1	15	242	269	3366	11	Novel07291,Novel01475,Novel01065,Novel04646,Novel07660,Novel03505,Novel03694,Novel03399,Novel05065,Novel05366,Novel02011	4	Novel07594,Novel04537,Novel00318,Novel00018
GO:0034645	cellular macromolecule biosynthetic process	biological_process	0.89583	1	33	242	546	3366	20	Novel05065,Novel03505,Novel01475,Novel02011,Novel01512,Novel03117,Novel01835,Novel02350,Novel07660,Novel00571,Novel05001,Novel07354,Novel01757,Novel05366,Novel00308,Novel03399,Novel03694,Novel04646,Novel01065,Novel07291	13	Novel06059,Novel05106,Novel04899,Novel03902,Novel00318,Novel04537,Novel00018,Novel06212,Novel06442,Novel04827,Novel05589,Novel06648,Novel07594
GO:0015833	peptide transport	biological_process	0.8967	1	6	242	124	3366	4	Novel01757,Novel06780,Novel02011,Novel00588	2	Novel05589,Novel01574
GO:0006644	phospholipid metabolic process	biological_process	0.89774	1	1	242	30	3366	1	Novel07354	0
GO:0042995	cell projection	cellular_component	0.89819	1	1	242	30	3366	1	Novel07516	0
GO:0006464	cellular protein modification process	biological_process	0.89835	1	8	242	160	3366	6	Novel06731,Novel08190,Novel04697,Novel07354,Novel06391,Novel08205	2	Novel06648,Novel06307
GO:0036211	protein modification process	biological_process	0.89835	1	8	242	160	3366	6	Novel04697,Novel06731,Novel08190,Novel08205,Novel07354,Novel06391	2	Novel06648,Novel06307
GO:0009059	macromolecule biosynthetic process	biological_process	0.90006	1	33	242	548	3366	20	Novel01065,Novel07291,Novel00308,Novel03399,Novel03694,Novel05366,Novel04646,Novel01757,Novel00571,Novel05001,Novel07354,Novel02350,Novel07660,Novel03117,Novel01835,Novel02011,Novel01512,Novel01475,Novel05065,Novel03505	13	Novel06648,Novel07594,Novel05589,Novel04827,Novel06442,Novel06212,Novel00018,Novel04537,Novel00318,Novel03902,Novel05106,Novel06059,Novel04899
GO:0042886	amide transport	biological_process	0.90081	1	6	242	125	3366	4	Novel00588,Novel06780,Novel01757,Novel02011	2	Novel01574,Novel05589
GO:0008104	protein localization	biological_process	0.90092	1	6	242	125	3366	4	Novel00588,Novel01757,Novel06780,Novel02011	2	Novel01574,Novel05589
GO:0044255	cellular lipid metabolic process	biological_process	0.90134	1	2	242	52	3366	2	Novel02350,Novel07354	0
GO:0007155	cell adhesion	biological_process	0.90532	1	1	242	31	3366	1	Novel07516	0
GO:0006325	chromatin organization	biological_process	0.9073	1	1	242	32	3366	1	Novel06731	0
GO:0008168	methyltransferase activity	molecular_function	0.90986	1	3	242	75	3366	1	Novel03227	2	Novel06819,Novel06844
GO:0006518	peptide metabolic process	biological_process	0.90998	1	6	242	128	3366	5	Novel01835,Novel03117,Novel05001,Novel00571,Novel00308	1	Novel03902
GO:0031323	regulation of cellular metabolic process	biological_process	0.91077	1	17	242	306	3366	12	Novel03410,Novel01475,Novel05065,Novel03505,Novel01065,Novel07291,Novel05366,Novel03694,Novel03399,Novel04646,Novel07660,Novel02011	5	Novel00018,Novel07594,Novel00318,Novel04537,Novel03968
GO:0016192	vesicle-mediated transport	biological_process	0.91205	1	4	242	93	3366	4	Novel02971,Novel05436,Novel04051,Novel06780	0
GO:0016301	kinase activity	molecular_function	0.91279	1	6	242	129	3366	2	Novel05680,Novel08190	4	Novel06307,Novel06442,Novel06937,Novel07640
GO:0110165	cellular anatomical entity	cellular_component	0.91281	1	91	242	1387	3366	56	Novel07671,Novel02700,Novel08205,Novel01859,Novel01099,Novel03544,Novel02350,Novel04051,Novel00439,Novel06731,Novel02971,Novel01192,Novel07092,Novel04338,Novel00702,Novel07911,Novel07499,Novel00588,Novel07602,Novel00565,Novel01826,Novel05366,Novel03694,Novel03969,Novel02520,Novel05001,Novel07354,Novel02141,Novel04701,Novel05150,Novel02011,Novel03117,Novel01074,Novel02701,Novel01835,Novel04337,Nov…	35	Novel00477,Novel00318,Novel00142,Novel06527,Novel00932,Novel01464,Novel03902,Novel00022,Novel00947,Novel02950,Novel00709,Novel05112,Novel04641,Novel07594,Novel04612,Novel00018,Novel06212,Novel03939,Novel03362,Novel08048,Novel00958,Novel01574,Novel00689,Novel06059,Novel06819,Novel03968,Novel04680,Novel06867,Novel04827,Novel05589,Novel05276,Novel05983,Novel00798,Novel02214,Novel05158
GO:0044267	cellular protein metabolic process	biological_process	0.91423	1	17	242	310	3366	13	Novel05001,Novel07354,Novel00571,Novel00702,Novel03410,Novel06391,Novel08205,Novel01835,Novel03117,Novel00308,Novel08190,Novel06731,Novel04697	4	Novel03902,Novel06307,Novel03968,Novel06648
GO:0009889	regulation of biosynthetic process	biological_process	0.91599	1	15	242	277	3366	11	Novel07291,Novel01475,Novel01065,Novel04646,Novel07660,Novel03505,Novel03399,Novel03694,Novel05366,Novel05065,Novel02011	4	Novel07594,Novel04537,Novel00318,Novel00018
GO:0010556	regulation of macromolecule biosynthetic process	biological_process	0.91599	1	15	242	277	3366	11	Novel02011,Novel03399,Novel03694,Novel05366,Novel05065,Novel07660,Novel04646,Novel03505,Novel01065,Novel01475,Novel07291	4	Novel00018,Novel04537,Novel00318,Novel07594
GO:0031326	regulation of cellular biosynthetic process	biological_process	0.91599	1	15	242	277	3366	11	Novel07291,Novel01475,Novel01065,Novel04646,Novel07660,Novel03505,Novel03399,Novel03694,Novel05366,Novel05065,Novel02011	4	Novel07594,Novel04537,Novel00318,Novel00018
GO:2000112	regulation of cellular macromolecule biosynthetic process	biological_process	0.91599	1	15	242	277	3366	11	Novel01475,Novel07291,Novel01065,Novel07660,Novel04646,Novel03505,Novel03694,Novel03399,Novel05065,Novel05366,Novel02011	4	Novel07594,Novel04537,Novel00318,Novel00018
GO:0140101	catalytic activity, acting on a tRNA	molecular_function	0.92007	1	1	242	33	3366	0		1	Novel07640
GO:1990234	transferase complex	cellular_component	0.92127	1	2	242	56	3366	0		2	Novel00318,Novel06059
GO:0016779	nucleotidyltransferase activity	molecular_function	0.92361	1	3	242	75	3366	1	Novel02838	2	Novel06014,Novel05054
GO:0022610	biological adhesion	biological_process	0.92407	1	1	242	34	3366	1	Novel07516	0
GO:0016747	transferase activity, transferring acyl groups other than amino-acyl groups	molecular_function	0.92689	1	1	242	35	3366	1	Novel07499	0
GO:0016741	transferase activity, transferring one-carbon groups	molecular_function	0.92736	1	3	242	79	3366	1	Novel03227	2	Novel06844,Novel06819
GO:0005789	endoplasmic reticulum membrane	cellular_component	0.92792	1	2	242	58	3366	1	Novel01099	1	Novel04641
GO:0042175	nuclear outer membrane-endoplasmic reticulum membrane network	cellular_component	0.92792	1	2	242	58	3366	1	Novel01099	1	Novel04641
GO:0007165	signal transduction	biological_process	0.9323	1	10	242	199	3366	8	Novel05980,Novel02330,Novel02141,Novel02262,Novel05680,Novel00565,Novel03410,Novel01736	2	Novel03902,Novel02499
GO:1902494	catalytic complex	cellular_component	0.93239	1	4	242	98	3366	1	Novel06731	3	Novel06059,Novel00318,Novel00018
GO:0098772	molecular function regulator	molecular_function	0.93615	1	7	242	152	3366	5	Novel03165,Novel04338,Novel01736,Novel02330,Novel05980	2	Novel07874,Novel00798
GO:0005886	plasma membrane	cellular_component	0.93776	1	3	242	79	3366	3	Novel00588,Novel03399,Novel07516	0
GO:0003723	RNA binding	molecular_function	0.9387	1	5	242	119	3366	5	Novel07716,Novel08210,Novel05001,Novel06739,Novel00571	0
GO:0071702	organic substance transport	biological_process	0.93902	1	8	242	171	3366	6	Novel00588,Novel03544,Novel02350,Novel06780,Novel01757,Novel02011	2	Novel01574,Novel05589
GO:0003712	transcription coregulator activity	molecular_function	0.93921	1	1	242	37	3366	1	Novel02011	0
GO:0006364	rRNA processing	biological_process	0.93947	1	1	242	38	3366	1	Novel07457	0
GO:0016072	rRNA metabolic process	biological_process	0.93947	1	1	242	38	3366	1	Novel07457	0
GO:0023052	signaling	biological_process	0.94151	1	10	242	203	3366	8	Novel01736,Novel03410,Novel02262,Novel00565,Novel05680,Novel05980,Novel02141,Novel02330	2	Novel02499,Novel03902
GO:0034660	ncRNA metabolic process	biological_process	0.94762	1	3	242	83	3366	1	Novel07457	2	Novel07640,Novel06014
GO:0030546	signaling receptor activator activity	molecular_function	0.94851	1	1	242	39	3366	0		1	Novel00798
GO:0048018	receptor ligand activity	molecular_function	0.94851	1	1	242	39	3366	0		1	Novel00798
GO:0016874	ligase activity	molecular_function	0.95025	1	1	242	39	3366	0		1	Novel07640
GO:0034470	ncRNA processing	biological_process	0.95147	1	2	242	64	3366	1	Novel07457	1	Novel06014
GO:0030545	receptor regulator activity	molecular_function	0.95576	1	1	242	41	3366	0		1	Novel00798
GO:0004672	protein kinase activity	molecular_function	0.96024	1	3	242	89	3366	1	Novel08190	2	Novel07640,Novel06307
GO:0071705	nitrogen compound transport	biological_process	0.96066	1	6	242	146	3366	4	Novel00588,Novel01757,Novel06780,Novel02011	2	Novel01574,Novel05589
GO:0034062	5-3 RNA polymerase activity	molecular_function	0.96118	1	1	242	42	3366	1	Novel02838	0
GO:0097747	RNA polymerase activity	molecular_function	0.96118	1	1	242	42	3366	1	Novel02838	0
GO:0007154	cell communication	biological_process	0.96466	1	10	242	216	3366	8	Novel01736,Novel03410,Novel00565,Novel05680,Novel02262,Novel02141,Novel02330,Novel05980	2	Novel03902,Novel02499
GO:0050789	regulation of biological process	biological_process	0.96481	1	31	242	553	3366	23	Novel05680,Novel03165,Novel05980,Novel02330,Novel02141,Novel03505,Novel05065,Novel07516,Novel03410,Novel01475,Novel02011,Novel00565,Novel02262,Novel01074,Novel01736,Novel07660,Novel04646,Novel05366,Novel03399,Novel03694,Novel06467,Novel07291,Novel01065	8	Novel00018,Novel03902,Novel00470,Novel03968,Novel00318,Novel04537,Novel02499,Novel07594
GO:0019028	viral capsid	cellular_component	0.96685	1	1	242	44	3366	1	Novel00028	0
GO:0016772	transferase activity, transferring phosphorus-containing groups	molecular_function	0.96859	1	10	242	222	3366	3	Novel08190,Novel02838,Novel05680	7	Novel06937,Novel05054,Novel06307,Novel06442,Novel06014,Novel07640,Novel00932
GO:0005575	cellular_component	cellular_component	0.96878	1	93	242	1467	3366	57	Novel02520,Novel00028,Novel03694,Novel05366,Novel03969,Novel00565,Novel01826,Novel05150,Novel04701,Novel02141,Novel05001,Novel07354,Novel06731,Novel00439,Novel02350,Novel04051,Novel03544,Novel01859,Novel01099,Novel02700,Novel07671,Novel08205,Novel00588,Novel07499,Novel07911,Novel07602,Novel04338,Novel00702,Novel07092,Novel01192,Novel02971,Novel05292,Novel07291,Novel00308,Novel03399,Novel04646,Nov…	36	Novel05112,Novel04641,Novel04612,Novel07594,Novel00709,Novel02950,Novel03362,Novel03939,Novel06212,Novel00018,Novel00142,Novel00318,Novel06527,Novel00477,Novel00947,Novel01464,Novel03902,Novel00022,Novel00932,Novel05276,Novel06867,Novel04680,Novel05589,Novel04827,Novel03968,Novel00798,Novel05158,Novel02214,Novel07767,Novel05983,Novel00958,Novel01574,Novel08048,Novel06819,Novel06059,Novel00689
GO:0044283	small molecule biosynthetic process	biological_process	0.96937	1	1	242	46	3366	0		1	Novel00932
GO:0042254	ribosome biogenesis	biological_process	0.97277	1	1	242	48	3366	1	Novel07457	0
GO:0016021	integral component of membrane	cellular_component	0.97365	1	20	242	392	3366	14	Novel01859,Novel02011,Novel00439,Novel03969,Novel00612,Novel04051,Novel03399,Novel07354,Novel06424,Novel05150,Novel00609,Novel00702,Novel04338,Novel07092	6	Novel01574,Novel04612,Novel08048,Novel00932,Novel00689,Novel00022
GO:0048523	negative regulation of cellular process	biological_process	0.97412	1	1	242	48	3366	1	Novel01074	0
GO:0004857	enzyme inhibitor activity	molecular_function	0.97445	1	1	242	49	3366	0		1	Novel07874
GO:0016773	phosphotransferase activity, alcohol group as acceptor	molecular_function	0.97554	1	4	242	118	3366	1	Novel08190	3	Novel06937,Novel07640,Novel06307
GO:0006468	protein phosphorylation	biological_process	0.97556	1	2	242	75	3366	1	Novel08190	1	Novel06307
GO:0071944	cell periphery	cellular_component	0.97574	1	3	242	96	3366	3	Novel03399,Novel07516,Novel00588	0
GO:0031224	intrinsic component of membrane	cellular_component	0.97679	1	20	242	396	3366	14	Novel05150,Novel00609,Novel04338,Novel07092,Novel00702,Novel07354,Novel06424,Novel00439,Novel03969,Novel00612,Novel03399,Novel04051,Novel01859,Novel02011	6	Novel00022,Novel00932,Novel00689,Novel04612,Novel01574,Novel08048
GO:0022613	ribonucleoprotein complex biogenesis	biological_process	0.97828	1	1	242	51	3366	1	Novel07457	0
GO:0006520	cellular amino acid metabolic process	biological_process	0.98024	1	1	242	52	3366	0		1	Novel07640
GO:0012505	endomembrane system	cellular_component	0.98188	1	4	242	123	3366	2	Novel04051,Novel01099	2	Novel06212,Novel04641
GO:0050794	regulation of cellular process	biological_process	0.98304	1	28	242	531	3366	20	Novel01074,Novel02262,Novel00565,Novel02011,Novel01065,Novel07291,Novel03694,Novel03399,Novel05366,Novel07660,Novel04646,Novel01736,Novel02330,Novel02141,Novel05980,Novel05680,Novel01475,Novel03410,Novel05065,Novel03505	8	Novel04537,Novel00318,Novel03968,Novel07594,Novel02499,Novel00018,Novel00470,Novel03902
GO:0044423	virion part	cellular_component	0.98416	1	2	242	79	3366	1	Novel00028	1	Novel03939
GO:0016310	phosphorylation	biological_process	0.98885	1	2	242	87	3366	1	Novel08190	1	Novel06307
GO:0019012	virion	cellular_component	0.9901	1	2	242	86	3366	1	Novel00028	1	Novel03939
GO:0019752	carboxylic acid metabolic process	biological_process	0.99612	1	1	242	73	3366	0		1	Novel07640
GO:0006082	organic acid metabolic process	biological_process	0.99639	1	1	242	74	3366	0		1	Novel07640
GO:0043436	oxoacid metabolic process	biological_process	0.99639	1	1	242	74	3366	0		1	Novel07640
GO:0016740	transferase activity	molecular_function	0.99912	1	17	242	433	3366	7	Novel07499,Novel02838,Novel05680,Novel07354,Novel04697,Novel08190,Novel03227	10	Novel03362,Novel06937,Novel05054,Novel06819,Novel00932,Novel06014,Novel07640,Novel06844,Novel06307,Novel06442

## Sheet: C2
Table S6 Detailed information on the enrichment of GO terms by differentially expressed genes (DEGs) in C2
GO_accession	Description	Term_type	Over_represented_pValue	Corrected_pValue	DEG_item	DEG_list	Bg_item	Bg_list	Up	Up_Gene_names	Down	Down_Gene_names
GO:0015159	polysaccharide transmembrane transporter activity	molecular_function	0.00028713	0.17032	3	223	3	3366	3	Novel03208,Novel02350,Novel03544	0
GO:0015774	polysaccharide transport	biological_process	0.00028713	0.17032	3	223	3	3366	3	Novel03208,Novel02350,Novel03544	0
GO:0033037	polysaccharide localization	biological_process	0.00028713	0.17032	3	223	3	3366	3	Novel03208,Novel02350,Novel03544	0
GO:0000446	nucleoplasmic THO complex	cellular_component	0.00028714	0.17032	3	223	3	3366	2	Novel06063,Novel01757	1	Novel05589
GO:0003885	D-arabinono-1,4-lactone oxidase activity	molecular_function	0.00028714	0.17032	3	223	3	3366	2	Novel03544,Novel05292	1	Novel00340
GO:0016899	oxidoreductase activity, acting on the CH-OH group of donors, oxygen as acceptor	molecular_function	0.00028714	0.17032	3	223	3	3366	2	Novel03544,Novel05292	1	Novel00340
GO:0000347	THO complex	cellular_component	0.0005601	0.24295	4	223	7	3366	3	Novel06063,Novel01757,Novel04051	1	Novel05589
GO:0022884	macromolecule transmembrane transporter activity	molecular_function	0.0010922	0.24295	3	223	4	3366	3	Novel02350,Novel03544,Novel03208	0
GO:0006406	mRNA export from nucleus	biological_process	0.0010922	0.24295	3	223	4	3366	2	Novel01757,Novel06063	1	Novel05589
GO:0006611	protein export from nucleus	biological_process	0.0010922	0.24295	3	223	4	3366	2	Novel01757,Novel06063	1	Novel05589
GO:0071166	ribonucleoprotein complex localization	biological_process	0.0010922	0.24295	3	223	4	3366	2	Novel06063,Novel01757	1	Novel05589
GO:0071426	ribonucleoprotein complex export from nucleus	biological_process	0.0010922	0.24295	3	223	4	3366	2	Novel01757,Novel06063	1	Novel05589
GO:0071427	mRNA-containing ribonucleoprotein complex export from nucleus	biological_process	0.0010922	0.24295	3	223	4	3366	2	Novel06063,Novel01757	1	Novel05589
GO:0006354	DNA-templated transcription, elongation	biological_process	0.0010922	0.24295	3	223	4	3366	2	Novel06063,Novel01757	1	Novel05589
GO:0006368	transcription elongation from RNA polymerase II promoter	biological_process	0.0010922	0.24295	3	223	4	3366	2	Novel01757,Novel06063	1	Novel05589
GO:0001522	pseudouridine synthesis	biological_process	0.0010922	0.24295	3	223	4	3366	3	Novel08210,Novel06739,Novel03778	0
GO:0006405	RNA export from nucleus	biological_process	0.0025969	0.46213	3	223	5	3366	2	Novel01757,Novel06063	1	Novel05589
GO:0051168	nuclear export	biological_process	0.0025969	0.46213	3	223	5	3366	2	Novel01757,Novel06063	1	Novel05589
GO:0051028	mRNA transport	biological_process	0.0025969	0.46213	3	223	5	3366	2	Novel06063,Novel01757	1	Novel05589
GO:0003684	damaged DNA binding	molecular_function	0.002597	0.46213	3	223	5	3366	2	Novel00702,Novel00439	1	Novel03859
GO:0009057	macromolecule catabolic process	biological_process	0.0028209	0.47808	8	223	38	3366	5	Novel00396,Novel00702,Novel03165,Novel05280,Novel04492	3	Novel06867,Novel01136,Novel06392
GO:0051082	unfolded protein binding	molecular_function	0.0038685	0.54951	6	223	24	3366	4	Novel03969,Novel04051,Novel04492,Novel01144	2	Novel03831,Novel06212
GO:0000462	maturation of SSU-rRNA from tricistronic rRNA transcript (SSU-rRNA, 5.8S rRNA, LSU-rRNA)	biological_process	0.0043708	0.54951	2	223	2	3366	2	Novel07457,Novel03778	0
GO:0030490	maturation of SSU-rRNA	biological_process	0.0043708	0.54951	2	223	2	3366	2	Novel07457,Novel03778	0
GO:0031175	neuron projection development	biological_process	0.0043708	0.54951	2	223	2	3366	1	Novel03752	1	Novel07349
GO:0048666	neuron development	biological_process	0.0043708	0.54951	2	223	2	3366	1	Novel03752	1	Novel07349
GO:0009982	pseudouridine synthase activity	molecular_function	0.0043709	0.54951	2	223	2	3366	2	Novel08210,Novel06739	0
GO:0003678	DNA helicase activity	molecular_function	0.0046392	0.54951	8	223	41	3366	4	Novel02701,Novel05150,Novel02700,Novel03289	4	Novel00490,Novel06169,Novel06499,Novel06442
GO:0008023	transcription elongation factor complex	cellular_component	0.0049408	0.54951	3	223	6	3366	2	Novel01757,Novel06063	1	Novel05589
GO:0031503	protein-containing complex localization	biological_process	0.0049408	0.54951	3	223	6	3366	2	Novel06063,Novel01757	1	Novel05589
GO:0043085	positive regulation of catalytic activity	biological_process	0.0049408	0.54951	3	223	6	3366	2	Novel00702,Novel03165	1	Novel03968
GO:0044093	positive regulation of molecular function	biological_process	0.0049408	0.54951	3	223	6	3366	2	Novel03165,Novel00702	1	Novel03968
GO:0015980	energy derivation by oxidation of organic compounds	biological_process	0.005124	0.55261	5	223	18	3366	3	Novel02350,Novel05718,Novel00865	2	Novel03931,Novel00279
GO:0008094	DNA-dependent ATPase activity	molecular_function	0.0054115	0.56646	8	223	42	3366	4	Novel05150,Novel02701,Novel03289,Novel02700	4	Novel06442,Novel00490,Novel06169,Novel06499
GO:0000723	telomere maintenance	biological_process	0.0071978	0.69235	6	223	27	3366	4	Novel02700,Novel02701,Novel03289,Novel05150	2	Novel06169,Novel00490
GO:0032200	telomere organization	biological_process	0.0071978	0.69235	6	223	27	3366	4	Novel02700,Novel02701,Novel05150,Novel03289	2	Novel00490,Novel06169
GO:0060249	anatomical structure homeostasis	biological_process	0.0071978	0.69235	6	223	27	3366	4	Novel03289,Novel05150,Novel02701,Novel02700	2	Novel06169,Novel00490
GO:0004386	helicase activity	molecular_function	0.0080742	0.73153	9	223	54	3366	5	Novel02701,Novel03208,Novel05150,Novel02700,Novel03289	4	Novel06169,Novel06499,Novel00490,Novel06442
GO:0009061	anaerobic respiration	biological_process	0.0082262	0.73153	3	223	7	3366	2	Novel02350,Novel05718	1	Novel03931
GO:0017111	nucleoside-triphosphatase activity	molecular_function	0.0086601	0.73153	17	223	138	3366	10	Novel00609,Novel03754,Novel02700,Novel03352,Novel05150,Novel07457,Novel03208,Novel04951,Novel02701,Novel03289	7	Novel06937,Novel06442,Novel00490,Novel06169,Novel06499,Novel06058,Novel06527
GO:0046983	protein dimerization activity	molecular_function	0.010089	0.73153	16	223	129	3366	10	Novel03544,Novel05065,Novel04337,Novel05937,Novel03208,Novel00752,Novel05292,Novel00627,Novel04046,Novel02418	6	Novel04965,Novel07398,Novel00991,Novel04631,Novel00287,Novel00170
GO:0016462	pyrophosphatase activity	molecular_function	0.01222	0.73153	17	223	143	3366	10	Novel05150,Novel07457,Novel03208,Novel04951,Novel02701,Novel03754,Novel00609,Novel02700,Novel03352,Novel03289	7	Novel06937,Novel06442,Novel06058,Novel06527,Novel00490,Novel06499,Novel06169
GO:0042592	homeostatic process	biological_process	0.012278	0.73153	8	223	48	3366	6	Novel05150,Novel02616,Novel02701,Novel03289,Novel02700,Novel05718	2	Novel00490,Novel06169
GO:0006403	RNA localization	biological_process	0.012525	0.73153	3	223	8	3366	2	Novel01757,Novel06063	1	Novel05589
GO:0050657	nucleic acid transport	biological_process	0.012525	0.73153	3	223	8	3366	2	Novel01757,Novel06063	1	Novel05589
GO:0050658	RNA transport	biological_process	0.012525	0.73153	3	223	8	3366	2	Novel01757,Novel06063	1	Novel05589
GO:0051236	establishment of RNA localization	biological_process	0.012525	0.73153	3	223	8	3366	2	Novel01757,Novel06063	1	Novel05589
GO:0032801	receptor catabolic process	biological_process	0.012525	0.73153	3	223	8	3366	2	Novel05280,Novel00396	1	Novel06867
GO:0120036	plasma membrane bounded cell projection organization	biological_process	0.012525	0.73153	3	223	8	3366	1	Novel03752	2	Novel07349,Novel03203
GO:0030686	90S preribosome	cellular_component	0.012538	0.73153	2	223	3	3366	1	Novel07457	1	Novel06058
GO:0000752	agglutination involved in conjugation with cellular fusion	biological_process	0.012538	0.73153	2	223	3	3366	0		2	Novel02941,Novel01908
GO:0000771	agglutination involved in conjugation	biological_process	0.012538	0.73153	2	223	3	3366	0		2	Novel02941,Novel01908
GO:0009277	fungal-type cell wall	cellular_component	0.012538	0.73153	2	223	3	3366	0		2	Novel01908,Novel02941
GO:0050839	cell adhesion molecule binding	molecular_function	0.012538	0.73153	2	223	3	3366	0		2	Novel01908,Novel02941
GO:0098610	adhesion between unicellular organisms	biological_process	0.012538	0.73153	2	223	3	3366	0		2	Novel01908,Novel02941
GO:0033865	nucleoside bisphosphate metabolic process	biological_process	0.012538	0.73153	2	223	3	3366	0		2	Novel03362,Novel06937
GO:0033875	ribonucleoside bisphosphate metabolic process	biological_process	0.012538	0.73153	2	223	3	3366	0		2	Novel03362,Novel06937
GO:0034032	purine nucleoside bisphosphate metabolic process	biological_process	0.012538	0.73153	2	223	3	3366	0		2	Novel06937,Novel03362
GO:0022008	neurogenesis	biological_process	0.012538	0.73153	2	223	3	3366	1	Novel03752	1	Novel07349
GO:0030182	neuron differentiation	biological_process	0.012538	0.73153	2	223	3	3366	1	Novel03752	1	Novel07349
GO:0048699	generation of neurons	biological_process	0.012538	0.73153	2	223	3	3366	1	Novel03752	1	Novel07349
GO:0045333	cellular respiration	biological_process	0.014324	0.79758	4	223	15	3366	2	Novel05718,Novel02350	2	Novel03931,Novel00279
GO:0030154	cell differentiation	biological_process	0.014343	0.79758	6	223	31	3366	3	Novel04742,Novel03752,Novel00512	3	Novel00470,Novel07349,Novel02076
GO:0048869	cellular developmental process	biological_process	0.014343	0.79758	6	223	31	3366	3	Novel00512,Novel03752,Novel04742	3	Novel02076,Novel07349,Novel00470
GO:0016817	hydrolase activity, acting on acid anhydrides	molecular_function	0.015264	0.83574	18	223	158	3366	11	Novel05150,Novel07457,Novel02701,Novel04951,Novel03208,Novel03754,Novel00609,Novel02700,Novel03352,Novel03289,Novel05100	7	Novel06442,Novel06937,Novel06527,Novel06058,Novel06169,Novel06499,Novel00490
GO:0015144	carbohydrate transmembrane transporter activity	molecular_function	0.01788	0.9394	3	223	9	3366	3	Novel03208,Novel02350,Novel03544	0
GO:0016818	hydrolase activity, acting on acid anhydrides, in phosphorus-containing anhydrides	molecular_function	0.017919	0.9394	17	223	149	3366	10	Novel03754,Novel00609,Novel03352,Novel02700,Novel07457,Novel05150,Novel02701,Novel04951,Novel03208,Novel03289	7	Novel06442,Novel06937,Novel06499,Novel06169,Novel00490,Novel06527,Novel06058
GO:0016614	oxidoreductase activity, acting on CH-OH group of donors	molecular_function	0.018362	0.9394	5	223	24	3366	4	Novel03208,Novel08216,Novel05292,Novel03544	1	Novel00340
GO:0006281	DNA repair	biological_process	0.019582	0.9394	11	223	83	3366	6	Novel02700,Novel03289,Novel02701,Novel00439,Novel00702,Novel05150	5	Novel06169,Novel06499,Novel00490,Novel06442,Novel03859
GO:0065008	regulation of biological quality	biological_process	0.02064	0.9394	10	223	73	3366	7	Novel05718,Novel02700,Novel05065,Novel03289,Novel02701,Novel05150,Novel02616	3	Novel06169,Novel00490,Novel03203
GO:0050790	regulation of catalytic activity	biological_process	0.021749	0.9394	5	223	25	3366	3	Novel00702,Novel03165,Novel01130	2	Novel03968,Novel03203
GO:0065009	regulation of molecular function	biological_process	0.021749	0.9394	5	223	25	3366	3	Novel01130,Novel03165,Novel00702	2	Novel03203,Novel03968
GO:0019321	pentose metabolic process	biological_process	0.023984	0.9394	2	223	4	3366	1	Novel01657	1	Novel04672
GO:0019566	arabinose metabolic process	biological_process	0.023984	0.9394	2	223	4	3366	1	Novel01657	1	Novel04672
GO:0046373	L-arabinose metabolic process	biological_process	0.023984	0.9394	2	223	4	3366	1	Novel01657	1	Novel04672
GO:0000749	response to pheromone triggering conjugation with cellular fusion	biological_process	0.023984	0.9394	2	223	4	3366	0		2	Novel02941,Novel01908
GO:0031136	positive regulation of conjugation	biological_process	0.023984	0.9394	2	223	4	3366	0		2	Novel02941,Novel01908
GO:0031137	regulation of conjugation with cellular fusion	biological_process	0.023984	0.9394	2	223	4	3366	0		2	Novel01908,Novel02941
GO:0031139	positive regulation of conjugation with cellular fusion	biological_process	0.023984	0.9394	2	223	4	3366	0		2	Novel01908,Novel02941
GO:0043900	regulation of multi-organism process	biological_process	0.023984	0.9394	2	223	4	3366	0		2	Novel01908,Novel02941
GO:0043902	positive regulation of multi-organism process	biological_process	0.023984	0.9394	2	223	4	3366	0		2	Novel01908,Novel02941
GO:0046999	regulation of conjugation	biological_process	0.023984	0.9394	2	223	4	3366	0		2	Novel01908,Novel02941
GO:0071444	cellular response to pheromone	biological_process	0.023984	0.9394	2	223	4	3366	0		2	Novel01908,Novel02941
GO:2000241	regulation of reproductive process	biological_process	0.023984	0.9394	2	223	4	3366	0		2	Novel02941,Novel01908
GO:2000243	positive regulation of reproductive process	biological_process	0.023984	0.9394	2	223	4	3366	0		2	Novel01908,Novel02941
GO:0043112	receptor metabolic process	biological_process	0.024315	0.9394	3	223	10	3366	2	Novel05280,Novel00396	1	Novel06867
GO:0030030	cell projection organization	biological_process	0.024315	0.9394	3	223	10	3366	1	Novel03752	2	Novel03203,Novel07349
GO:1901575	organic substance catabolic process	biological_process	0.024534	0.9394	10	223	75	3366	6	Novel04492,Novel05280,Novel05937,Novel03165,Novel00702,Novel00396	4	Novel06867,Novel06392,Novel07793,Novel01136
GO:0005261	cation channel activity	molecular_function	0.02536	0.9394	6	223	35	3366	4	Novel00396,Novel05065,Novel05280,Novel03752	2	Novel06867,Novel00709
GO:0044248	cellular catabolic process	biological_process	0.02662	0.9394	8	223	55	3366	5	Novel04492,Novel05280,Novel03165,Novel00702,Novel00396	3	Novel06867,Novel07793,Novel01136
GO:0006091	generation of precursor metabolites and energy	biological_process	0.026664	0.9394	7	223	45	3366	4	Novel05718,Novel00865,Novel04059,Novel02350	3	Novel00022,Novel00279,Novel03931
GO:0005730	nucleolus	cellular_component	0.031832	0.9394	3	223	11	3366	2	Novel04492,Novel07457	1	Novel06058
GO:0015979	photosynthesis	biological_process	0.032264	0.9394	8	223	57	3366	4	Novel02700,Novel07606,Novel04059,Novel02701	4	Novel00022,Novel08048,Novel02395,Novel05158
GO:0016787	hydrolase activity	molecular_function	0.034415	0.9394	47	223	552	3366	26	Novel03411,Novel05100,Novel04051,Novel05986,Novel01130,Novel07457,Novel07902,Novel05150,Novel03352,Novel02700,Novel07182,Novel07862,Novel04463,Novel05718,Novel01657,Novel03969,Novel03289,Novel02701,Novel00439,Novel03208,Novel04951,Novel01690,Novel00174,Novel08190,Novel03754,Novel00609	21	Novel07793,Novel04612,Novel01267,Novel06499,Novel07455,Novel00847,Novel00876,Novel06058,Novel06527,Novel01136,Novel04672,Novel07424,Novel06169,Novel00490,Novel04210,Novel06392,Novel03362,Novel04964,Novel06442,Novel00699,Novel06937
GO:0006974	cellular response to DNA damage stimulus	biological_process	0.036089	0.9394	11	223	91	3366	6	Novel03289,Novel02700,Novel05150,Novel02701,Novel00439,Novel00702	5	Novel00490,Novel06499,Novel06169,Novel06442,Novel03859
GO:0003697	single-stranded DNA binding	molecular_function	0.038241	0.9394	2	223	5	3366	1	Novel00612	1	Novel04827
GO:0046556	alpha-L-arabinofuranosidase activity	molecular_function	0.038241	0.9394	2	223	5	3366	1	Novel01657	1	Novel04672
GO:0045087	innate immune response	biological_process	0.038241	0.9394	2	223	5	3366	2	Novel05065,Novel06467	0
GO:0042274	ribosomal small subunit biogenesis	biological_process	0.038242	0.9394	2	223	5	3366	2	Novel03778,Novel07457	0
GO:0000747	conjugation with cellular fusion	biological_process	0.038242	0.9394	2	223	5	3366	0		2	Novel02941,Novel01908
GO:0140253	cell-cell fusion	biological_process	0.038242	0.9394	2	223	5	3366	0		2	Novel02941,Novel01908
GO:0019236	response to pheromone	biological_process	0.038242	0.9394	2	223	5	3366	0		2	Novel02941,Novel01908
GO:0016782	transferase activity, transferring sulfur-containing groups	molecular_function	0.038242	0.9394	2	223	5	3366	1	Novel05718	1	Novel03362
GO:0007399	nervous system development	biological_process	0.038242	0.9394	2	223	5	3366	1	Novel03752	1	Novel07349
GO:0006913	nucleocytoplasmic transport	biological_process	0.039215	0.9394	4	223	20	3366	3	Novel06063,Novel01757,Novel00588	1	Novel05589
GO:0051169	nuclear transport	biological_process	0.039215	0.9394	4	223	20	3366	3	Novel01757,Novel00588,Novel06063	1	Novel05589
GO:0019076	viral release from host cell	biological_process	0.040415	0.9394	3	223	12	3366	2	Novel00396,Novel05280	1	Novel06867
GO:0035890	exit from host	biological_process	0.040415	0.9394	3	223	12	3366	2	Novel05280,Novel00396	1	Novel06867
GO:0035891	exit from host cell	biological_process	0.040415	0.9394	3	223	12	3366	2	Novel00396,Novel05280	1	Novel06867
GO:0033643	host cell part	cellular_component	0.044424	0.9394	7	223	50	3366	5	Novel00396,Novel05366,Novel07602,Novel05280,Novel05065	2	Novel06867,Novel04827
GO:0018995	host cellular component	cellular_component	0.048713	0.9394	7	223	51	3366	5	Novel05366,Novel00396,Novel05065,Novel05280,Novel07602	2	Novel06867,Novel04827
GO:0043657	host cell	cellular_component	0.048713	0.9394	7	223	51	3366	5	Novel05280,Novel07602,Novel05065,Novel00396,Novel05366	2	Novel06867,Novel04827
GO:0003677	DNA binding	molecular_function	0.051923	0.9394	32	223	363	3366	20	Novel02701,Novel02942,Novel00439,Novel04951,Novel00612,Novel00702,Novel07291,Novel06161,Novel04492,Novel03399,Novel07660,Novel03553,Novel03289,Novel05065,Novel00752,Novel03809,Novel02418,Novel07748,Novel02700,Novel04046	12	Novel04827,Novel04631,Novel00932,Novel07583,Novel00991,Novel04965,Novel03859,Novel01680,Novel00287,Novel06499,Novel06958,Novel07398
GO:0016887	ATPase activity	molecular_function	0.052128	0.9394	10	223	85	3366	5	Novel03208,Novel02701,Novel05150,Novel02700,Novel03289	5	Novel06527,Novel06442,Novel00490,Novel06499,Novel06169
GO:0008152	metabolic process	biological_process	0.052407	0.9394	115	223	1552	3366	64	Novel00702,Novel03208,Novel02701,Novel02262,Novel08040,Novel03754,Novel03399,Novel04492,Novel07306,Novel01657,Novel05065,Novel03289,Novel07606,Novel07695,Novel02519,Novel07660,Novel08175,Novel05150,Novel05292,Novel07457,Novel07354,Novel00744,Novel07748,Novel08216,Novel03778,Novel01065,Novel00865,Novel07973,Novel04480,Novel04951,Novel00439,Novel05366,Novel08205,Novel05001,Novel03227,Novel08190,Nov…	51	Novel06392,Novel03931,Novel02214,Novel00812,Novel07594,Novel08016,Novel02499,Novel01492,Novel01136,Novel04672,Novel01641,Novel06307,Novel06867,Novel06169,Novel03859,Novel03203,Novel05025,Novel03968,Novel07793,Novel05158,Novel00340,Novel06958,Novel06499,Novel02630,Novel08048,Novel04827,Novel03362,Novel06937,Novel06442,Novel07640,Novel00932,Novel06058,Novel04641,Novel01464,Novel06059,Novel06014,Nov…
GO:0044265	cellular macromolecule catabolic process	biological_process	0.053418	0.9394	4	223	22	3366	3	Novel04492,Novel03165,Novel00702	1	Novel01136
GO:0009451	RNA modification	biological_process	0.053418	0.9394	4	223	22	3366	3	Novel06739,Novel03778,Novel08210	1	Novel06014
GO:0098609	cell-cell adhesion	biological_process	0.054892	0.9394	2	223	6	3366	0		2	Novel01908,Novel02941
GO:0009236	cobalamin biosynthetic process	biological_process	0.054892	0.9394	2	223	6	3366	1	Novel03778	1	Novel00932
GO:0003682	chromatin binding	molecular_function	0.054892	0.9394	2	223	6	3366	0		2	Novel06958,Novel07424
GO:0045444	fat cell differentiation	biological_process	0.054892	0.9394	2	223	6	3366	1	Novel04742	1	Novel02076
GO:0016866	intramolecular transferase activity	molecular_function	0.054893	0.9394	2	223	6	3366	2	Novel06739,Novel08210	0
GO:0009056	catabolic process	biological_process	0.055707	0.9394	10	223	86	3366	6	Novel00396,Novel05280,Novel05937,Novel04492,Novel00702,Novel03165	4	Novel06867,Novel06392,Novel01136,Novel07793
GO:0015931	nucleobase-containing compound transport	biological_process	0.060669	0.9394	3	223	14	3366	2	Novel06063,Novel01757	1	Novel05589
GO:0033014	tetrapyrrole biosynthetic process	biological_process	0.060669	0.9394	3	223	14	3366	2	Novel07606,Novel03778	1	Novel00932
GO:0005216	ion channel activity	molecular_function	0.061532	0.9394	6	223	43	3366	4	Novel05065,Novel03752,Novel05280,Novel00396	2	Novel00709,Novel06867
GO:0015267	channel activity	molecular_function	0.061532	0.9394	6	223	43	3366	4	Novel05065,Novel03752,Novel05280,Novel00396	2	Novel00709,Novel06867
GO:0022803	passive transmembrane transporter activity	molecular_function	0.061532	0.9394	6	223	43	3366	4	Novel03752,Novel05280,Novel05065,Novel00396	2	Novel00709,Novel06867
GO:0048522	positive regulation of cellular process	biological_process	0.063386	0.9394	5	223	33	3366	1	Novel01065	4	Novel03968,Novel01908,Novel01641,Novel02941
GO:0033554	cellular response to stress	biological_process	0.064258	0.9394	11	223	100	3366	6	Novel03289,Novel02700,Novel05150,Novel00702,Novel02701,Novel00439	5	Novel06442,Novel06169,Novel06499,Novel00490,Novel03859
GO:0000339	RNA cap binding	molecular_function	0.06625	0.9394	1	223	1	3366	1	Novel04463	0
GO:0000340	RNA 7-methylguanosine cap binding	molecular_function	0.06625	0.9394	1	223	1	3366	1	Novel04463	0
GO:0005816	spindle pole body	cellular_component	0.06625	0.9394	1	223	1	3366	1	Novel01826	0
GO:0005823	central plaque of spindle pole body	cellular_component	0.06625	0.9394	1	223	1	3366	1	Novel01826	0
GO:0030474	spindle pole body duplication	biological_process	0.06625	0.9394	1	223	1	3366	1	Novel01826	0
GO:0051300	spindle pole body organization	biological_process	0.06625	0.9394	1	223	1	3366	1	Novel01826	0
GO:0000782	telomere cap complex	cellular_component	0.06625	0.9394	1	223	1	3366	1	Novel00612	0
GO:0000783	nuclear telomere cap complex	cellular_component	0.06625	0.9394	1	223	1	3366	1	Novel00612	0
GO:0140445	chromosome, telomeric repeat region	cellular_component	0.06625	0.9394	1	223	1	3366	1	Novel00612	0
GO:1990879	CST complex	cellular_component	0.06625	0.9394	1	223	1	3366	1	Novel00612	0
GO:0002831	regulation of response to biotic stimulus	biological_process	0.06625	0.9394	1	223	1	3366	1	Novel06467	0
GO:0009627	systemic acquired resistance	biological_process	0.06625	0.9394	1	223	1	3366	1	Novel06467	0
GO:0009814	defense response, incompatible interaction	biological_process	0.06625	0.9394	1	223	1	3366	1	Novel06467	0
GO:0010112	regulation of systemic acquired resistance	biological_process	0.06625	0.9394	1	223	1	3366	1	Novel06467	0
GO:0031347	regulation of defense response	biological_process	0.06625	0.9394	1	223	1	3366	1	Novel06467	0
GO:0032101	regulation of response to external stimulus	biological_process	0.06625	0.9394	1	223	1	3366	1	Novel06467	0
GO:0045088	regulation of innate immune response	biological_process	0.06625	0.9394	1	223	1	3366	1	Novel06467	0
GO:0008818	cobalamin 5-phosphate synthase activity	molecular_function	0.06625	0.9394	1	223	1	3366	0		1	Novel00932
GO:0045202	synapse	cellular_component	0.06625	0.9394	1	223	1	3366	0		1	Novel00932
GO:0051073	adenosylcobinamide-GDP ribazoletransferase activity	molecular_function	0.06625	0.9394	1	223	1	3366	0		1	Novel00932
GO:0006099	tricarboxylic acid cycle	biological_process	0.06625	0.9394	1	223	1	3366	0		1	Novel00279
GO:0009916	alternative oxidase activity	molecular_function	0.06625	0.9394	1	223	1	3366	0		1	Novel02836
GO:0016604	nuclear body	cellular_component	0.06625	0.9394	1	223	1	3366	0		1	Novel01641
GO:0016607	nuclear speck	cellular_component	0.06625	0.9394	1	223	1	3366	0		1	Novel01641
GO:0005786	signal recognition particle, endoplasmic reticulum targeting	cellular_component	0.06625	0.9394	1	223	1	3366	0		1	Novel04343
GO:0030942	endoplasmic reticulum signal peptide binding	molecular_function	0.06625	0.9394	1	223	1	3366	0		1	Novel04343
GO:0001534	radial spoke	cellular_component	0.06625	0.9394	1	223	1	3366	0		1	Novel03203
GO:0005930	axoneme	cellular_component	0.06625	0.9394	1	223	1	3366	0		1	Novel03203
GO:0032838	plasma membrane bounded cell projection cytoplasm	cellular_component	0.06625	0.9394	1	223	1	3366	0		1	Novel03203
GO:0060285	cilium-dependent cell motility	biological_process	0.06625	0.9394	1	223	1	3366	0		1	Novel03203
GO:0060294	cilium movement involved in cell motility	biological_process	0.06625	0.9394	1	223	1	3366	0		1	Novel03203
GO:0097014	ciliary plasm	cellular_component	0.06625	0.9394	1	223	1	3366	0		1	Novel03203
GO:0099568	cytoplasmic region	cellular_component	0.06625	0.9394	1	223	1	3366	0		1	Novel03203
GO:0004810	tRNA adenylyltransferase activity	molecular_function	0.06625	0.9394	1	223	1	3366	1	Novel03778	0
GO:0016437	tRNA cytidylyltransferase activity	molecular_function	0.06625	0.9394	1	223	1	3366	1	Novel03778	0
GO:0070567	cytidylyltransferase activity	molecular_function	0.06625	0.9394	1	223	1	3366	1	Novel03778	0
GO:1990817	RNA adenylyltransferase activity	molecular_function	0.06625	0.9394	1	223	1	3366	1	Novel03778	0
GO:0007586	digestion	biological_process	0.06625	0.9394	1	223	1	3366	1	Novel05937	0
GO:0004408	holocytochrome-c synthase activity	molecular_function	0.06625	0.9394	1	223	1	3366	1	Novel06189	0
GO:0000270	peptidoglycan metabolic process	biological_process	0.066251	0.9394	1	223	1	3366	0		1	Novel01136
GO:0003796	lysozyme activity	molecular_function	0.066251	0.9394	1	223	1	3366	0		1	Novel01136
GO:0006027	glycosaminoglycan catabolic process	biological_process	0.066251	0.9394	1	223	1	3366	0		1	Novel01136
GO:0009253	peptidoglycan catabolic process	biological_process	0.066251	0.9394	1	223	1	3366	0		1	Novel01136
GO:0016998	cell wall macromolecule catabolic process	biological_process	0.066251	0.9394	1	223	1	3366	0		1	Novel01136
GO:0030203	glycosaminoglycan metabolic process	biological_process	0.066251	0.9394	1	223	1	3366	0		1	Novel01136
GO:0044036	cell wall macromolecule metabolic process	biological_process	0.066251	0.9394	1	223	1	3366	0		1	Novel01136
GO:0061783	peptidoglycan muralytic activity	molecular_function	0.066251	0.9394	1	223	1	3366	0		1	Novel01136
GO:0042721	TIM22 mitochondrial import inner membrane insertion complex	cellular_component	0.066251	0.9394	1	223	1	3366	0		1	Novel00958
GO:0006084	acetyl-CoA metabolic process	biological_process	0.066251	0.9394	1	223	1	3366	0		1	Novel03362
GO:0006637	acyl-CoA metabolic process	biological_process	0.066251	0.9394	1	223	1	3366	0		1	Novel03362
GO:0008814	citrate CoA-transferase activity	molecular_function	0.066251	0.9394	1	223	1	3366	0		1	Novel03362
GO:0009346	citrate lyase complex	cellular_component	0.066251	0.9394	1	223	1	3366	0		1	Novel03362
GO:0035383	thioester metabolic process	biological_process	0.066251	0.9394	1	223	1	3366	0		1	Novel03362
GO:0006231	dTMP biosynthetic process	biological_process	0.066251	0.9394	1	223	1	3366	1	Novel03227	0
GO:0009157	deoxyribonucleoside monophosphate biosynthetic process	biological_process	0.066251	0.9394	1	223	1	3366	1	Novel03227	0
GO:0009162	deoxyribonucleoside monophosphate metabolic process	biological_process	0.066251	0.9394	1	223	1	3366	1	Novel03227	0
GO:0009176	pyrimidine deoxyribonucleoside monophosphate metabolic process	biological_process	0.066251	0.9394	1	223	1	3366	1	Novel03227	0
GO:0009177	pyrimidine deoxyribonucleoside monophosphate biosynthetic process	biological_process	0.066251	0.9394	1	223	1	3366	1	Novel03227	0
GO:0009219	pyrimidine deoxyribonucleotide metabolic process	biological_process	0.066251	0.9394	1	223	1	3366	1	Novel03227	0
GO:0009221	pyrimidine deoxyribonucleotide biosynthetic process	biological_process	0.066251	0.9394	1	223	1	3366	1	Novel03227	0
GO:0009262	deoxyribonucleotide metabolic process	biological_process	0.066251	0.9394	1	223	1	3366	1	Novel03227	0
GO:0009263	deoxyribonucleotide biosynthetic process	biological_process	0.066251	0.9394	1	223	1	3366	1	Novel03227	0
GO:0009265	2-deoxyribonucleotide biosynthetic process	biological_process	0.066251	0.9394	1	223	1	3366	1	Novel03227	0
GO:0009394	2-deoxyribonucleotide metabolic process	biological_process	0.066251	0.9394	1	223	1	3366	1	Novel03227	0
GO:0019692	deoxyribose phosphate metabolic process	biological_process	0.066251	0.9394	1	223	1	3366	1	Novel03227	0
GO:0042083	5,10-methylenetetrahydrofolate-dependent methyltransferase activity	molecular_function	0.066251	0.9394	1	223	1	3366	1	Novel03227	0
GO:0046073	dTMP metabolic process	biological_process	0.066251	0.9394	1	223	1	3366	1	Novel03227	0
GO:0046385	deoxyribose phosphate biosynthetic process	biological_process	0.066251	0.9394	1	223	1	3366	1	Novel03227	0
GO:0050797	thymidylate synthase (FAD) activity	molecular_function	0.066251	0.9394	1	223	1	3366	1	Novel03227	0
GO:0005780	extrinsic component of intraperoxisomal membrane	cellular_component	0.066251	0.9394	1	223	1	3366	1	Novel04812	0
GO:0031312	extrinsic component of organelle membrane	cellular_component	0.066251	0.9394	1	223	1	3366	1	Novel04812	0
GO:0045033	peroxisome inheritance	biological_process	0.066251	0.9394	1	223	1	3366	1	Novel04812	0
GO:0048308	organelle inheritance	biological_process	0.066251	0.9394	1	223	1	3366	1	Novel04812	0
GO:0007409	axonogenesis	biological_process	0.066251	0.9394	1	223	1	3366	1	Novel03752	0
GO:0007411	axon guidance	biological_process	0.066251	0.9394	1	223	1	3366	1	Novel03752	0
GO:0032989	cellular component morphogenesis	biological_process	0.066251	0.9394	1	223	1	3366	1	Novel03752	0
GO:0032990	cell part morphogenesis	biological_process	0.066251	0.9394	1	223	1	3366	1	Novel03752	0
GO:0048667	cell morphogenesis involved in neuron differentiation	biological_process	0.066251	0.9394	1	223	1	3366	1	Novel03752	0
GO:0048812	neuron projection morphogenesis	biological_process	0.066251	0.9394	1	223	1	3366	1	Novel03752	0
GO:0048858	cell projection morphogenesis	biological_process	0.066251	0.9394	1	223	1	3366	1	Novel03752	0
GO:0061564	axon development	biological_process	0.066251	0.9394	1	223	1	3366	1	Novel03752	0
GO:0097485	neuron projection guidance	biological_process	0.066251	0.9394	1	223	1	3366	1	Novel03752	0
GO:0120039	plasma membrane bounded cell projection morphogenesis	biological_process	0.066251	0.9394	1	223	1	3366	1	Novel03752	0
GO:0000288	nuclear-transcribed mRNA catabolic process, deadenylation-dependent decay	biological_process	0.066251	0.9394	1	223	1	3366	1	Novel03165	0
GO:0000290	deadenylation-dependent decapping of nuclear-transcribed mRNA	biological_process	0.066251	0.9394	1	223	1	3366	1	Novel03165	0
GO:0110154	RNA decapping	biological_process	0.066251	0.9394	1	223	1	3366	1	Novel03165	0
GO:0110156	methylguanosine-cap decapping	biological_process	0.066251	0.9394	1	223	1	3366	1	Novel03165	0
GO:0003880	protein C-terminal carboxyl O-methyltransferase activity	molecular_function	0.066251	0.9394	1	223	1	3366	1	Novel03060	0
GO:0004671	protein C-terminal S-isoprenylcysteine carboxyl O-methyltransferase activity	molecular_function	0.066251	0.9394	1	223	1	3366	1	Novel03060	0
GO:0006481	C-terminal protein methylation	biological_process	0.066251	0.9394	1	223	1	3366	1	Novel03060	0
GO:0010340	carboxyl-O-methyltransferase activity	molecular_function	0.066251	0.9394	1	223	1	3366	1	Novel03060	0
GO:0018410	C-terminal protein amino acid modification	biological_process	0.066251	0.9394	1	223	1	3366	1	Novel03060	0
GO:0043687	post-translational protein modification	biological_process	0.066251	0.9394	1	223	1	3366	1	Novel03060	0
GO:0051998	protein carboxyl O-methyltransferase activity	molecular_function	0.066251	0.9394	1	223	1	3366	1	Novel03060	0
GO:0035737	injection of substance in to other organism	biological_process	0.066251	0.9394	1	223	1	3366	0		1	Novel04275
GO:0035738	envenomation resulting in modulation of process in other organism	biological_process	0.066251	0.9394	1	223	1	3366	0		1	Novel04275
GO:0044559	envenomation resulting in modulation of voltage-gated potassium channel activity in other organism	biological_process	0.066251	0.9394	1	223	1	3366	0		1	Novel04275
GO:0044560	envenomation resulting in modulation of ion channel activity in other organism	biological_process	0.066251	0.9394	1	223	1	3366	0		1	Novel04275
GO:0044562	envenomation resulting in negative regulation of voltage-gated potassium channel activity in other organism	biological_process	0.066251	0.9394	1	223	1	3366	0		1	Novel04275
GO:0044564	envenomation resulting in occlusion of the pore of voltage-gated potassium channel in other organism	biological_process	0.066251	0.9394	1	223	1	3366	0		1	Novel04275
GO:0030507	spectrin binding	molecular_function	0.066251	0.9394	1	223	1	3366	0		1	Novel07349
GO:0050497	transferase activity, transferring alkylthio groups	molecular_function	0.066251	0.9394	1	223	1	3366	1	Novel05718	0
GO:0050524	coenzyme-B sulfoethylthiotransferase activity	molecular_function	0.066251	0.9394	1	223	1	3366	1	Novel05718	0
GO:0031360	intrinsic component of thylakoid membrane	cellular_component	0.066251	0.9394	1	223	1	3366	0		1	Novel08048
GO:0031361	integral component of thylakoid membrane	cellular_component	0.066251	0.9394	1	223	1	3366	0		1	Novel08048
GO:0030688	preribosome, small subunit precursor	cellular_component	0.066251	0.9394	1	223	1	3366	1	Novel07457	0
GO:0003950	NAD+ ADP-ribosyltransferase activity	molecular_function	0.066251	0.9394	1	223	1	3366	0		1	Novel04469
GO:0032400	melanosome localization	biological_process	0.066251	0.9394	1	223	1	3366	1	Novel07671	0
GO:0032401	establishment of melanosome localization	biological_process	0.066251	0.9394	1	223	1	3366	1	Novel07671	0
GO:0032402	melanosome transport	biological_process	0.066251	0.9394	1	223	1	3366	1	Novel07671	0
GO:0033059	cellular pigmentation	biological_process	0.066251	0.9394	1	223	1	3366	1	Novel07671	0
GO:0042470	melanosome	cellular_component	0.066251	0.9394	1	223	1	3366	1	Novel07671	0
GO:0043473	pigmentation	biological_process	0.066251	0.9394	1	223	1	3366	1	Novel07671	0
GO:0048770	pigment granule	cellular_component	0.066251	0.9394	1	223	1	3366	1	Novel07671	0
GO:0051875	pigment granule localization	biological_process	0.066251	0.9394	1	223	1	3366	1	Novel07671	0
GO:0051904	pigment granule transport	biological_process	0.066251	0.9394	1	223	1	3366	1	Novel07671	0
GO:0051905	establishment of pigment granule localization	biological_process	0.066251	0.9394	1	223	1	3366	1	Novel07671	0
GO:0004140	dephospho-CoA kinase activity	molecular_function	0.066251	0.9394	1	223	1	3366	0		1	Novel06937
GO:0004181	metallocarboxypeptidase activity	molecular_function	0.066252	0.9394	1	223	1	3366	1	Novel07902	0
GO:0004089	carbonate dehydratase activity	molecular_function	0.066252	0.9394	1	223	1	3366	1	Novel08182	0
GO:0018149	peptide cross-linking	biological_process	0.066252	0.9394	1	223	1	3366	1	Novel08205	0
GO:0098687	chromosomal region	cellular_component	0.067487	0.95129	6	223	44	3366	4	Novel04492,Novel00612,Novel04701,Novel04337	2	Novel07594,Novel06958
GO:0032502	developmental process	biological_process	0.067625	0.95129	8	223	66	3366	4	Novel00512,Novel05065,Novel03752,Novel04742	4	Novel00470,Novel07349,Novel01091,Novel02076
GO:0000287	magnesium ion binding	molecular_function	0.070489	0.97685	5	223	34	3366	3	Novel07444,Novel07161,Novel07309	2	Novel07793,Novel06014
GO:0009611	response to wounding	biological_process	0.072255	0.97685	3	223	15	3366	2	Novel07874,Novel05065	1	Novel03203
GO:0008643	carbohydrate transport	biological_process	0.072255	0.97685	3	223	15	3366	3	Novel03208,Novel02350,Novel03544	0
GO:0009653	anatomical structure morphogenesis	biological_process	0.072256	0.97685	3	223	15	3366	3	Novel00512,Novel03752,Novel05065	0
GO:0009235	cobalamin metabolic process	biological_process	0.073558	0.97685	2	223	7	3366	1	Novel03778	1	Novel00932
GO:0140013	meiotic nuclear division	biological_process	0.073558	0.97685	2	223	7	3366	1	Novel04701	1	Novel04672
GO:1903046	meiotic cell cycle process	biological_process	0.073558	0.97685	2	223	7	3366	1	Novel04701	1	Novel04672
GO:0052547	regulation of peptidase activity	biological_process	0.073558	0.97685	2	223	7	3366	0		2	Novel03968,Novel03203
GO:0052548	regulation of endopeptidase activity	biological_process	0.073558	0.97685	2	223	7	3366	0		2	Novel03203,Novel03968
GO:0007018	microtubule-based movement	biological_process	0.073558	0.97685	2	223	7	3366	0		2	Novel03203,Novel06058
GO:0098519	nucleotide phosphatase activity, acting on free nucleotides	molecular_function	0.073559	0.97685	2	223	7	3366	0		2	Novel06499,Novel06442
GO:0008653	lipopolysaccharide metabolic process	biological_process	0.073559	0.97685	2	223	7	3366	2	Novel00466,Novel02350	0
GO:0009103	lipopolysaccharide biosynthetic process	biological_process	0.073559	0.97685	2	223	7	3366	2	Novel02350,Novel00466	0
GO:0008276	protein methyltransferase activity	molecular_function	0.073559	0.97685	2	223	7	3366	2	Novel03754,Novel03060	0
GO:0043248	proteasome assembly	biological_process	0.073559	0.97685	2	223	7	3366	2	Novel04985,Novel07128	0
GO:0006950	response to stress	biological_process	0.077508	1	17	223	178	3366	11	Novel03289,Novel06467,Novel07815,Novel05065,Novel00588,Novel02700,Novel05150,Novel07874,Novel00702,Novel00439,Novel02701	6	Novel06169,Novel06499,Novel00490,Novel06442,Novel03203,Novel03859
GO:0033644	host cell membrane	cellular_component	0.084746	1	3	223	16	3366	2	Novel05280,Novel00396	1	Novel06867
GO:0007017	microtubule-based process	biological_process	0.084747	1	3	223	16	3366	1	Novel01826	2	Novel03203,Novel06058
GO:0051287	NAD binding	molecular_function	0.084747	1	3	223	16	3366	3	Novel01859,Novel03208,Novel07973	0
GO:1903509	liposaccharide metabolic process	biological_process	0.089017	1	4	223	26	3366	3	Novel00466,Novel02350,Novel07354	1	Novel00812
GO:0071704	organic substance metabolic process	biological_process	0.09239	1	99	223	1345	3366	56	Novel07457,Novel07354,Novel05150,Novel08175,Novel00744,Novel07748,Novel08216,Novel01065,Novel03778,Novel02262,Novel02701,Novel00702,Novel03754,Novel08040,Novel04492,Novel03399,Novel07660,Novel07606,Novel03289,Novel02519,Novel05065,Novel01657,Novel07902,Novel05280,Novel05937,Novel06739,Novel02141,Novel07862,Novel01859,Novel07182,Novel02700,Novel01757,Novel00466,Novel02350,Novel04051,Novel04721,Nov…	43	Novel05025,Novel03203,Novel03859,Novel03968,Novel07793,Novel06499,Novel06958,Novel03931,Novel02214,Novel06392,Novel02499,Novel07594,Novel08016,Novel00812,Novel04672,Novel01641,Novel01492,Novel01136,Novel06867,Novel06169,Novel06307,Novel00847,Novel00743,Novel04537,Novel00742,Novel00287,Novel04612,Novel07455,Novel03362,Novel04827,Novel02630,Novel07640,Novel06937,Novel06442,Novel06059,Novel01464,Nov…
GO:0051703	intraspecies interaction between organisms	biological_process	0.093903	1	2	223	8	3366	0		2	Novel02941,Novel01908
GO:0070206	protein trimerization	biological_process	0.093903	1	2	223	8	3366	2	Novel00588,Novel00609	0
GO:0005815	microtubule organizing center	cellular_component	0.093904	1	2	223	8	3366	2	Novel04492,Novel01826	0
GO:0030684	preribosome	cellular_component	0.093904	1	2	223	8	3366	1	Novel07457	1	Novel06058
GO:0048468	cell development	biological_process	0.093904	1	2	223	8	3366	1	Novel03752	1	Novel07349
GO:1990904	ribonucleoprotein complex	cellular_component	0.099337	1	4	223	27	3366	2	Novel01835,Novel07457	2	Novel06058,Novel04343
GO:0030246	carbohydrate binding	molecular_function	0.099337	1	4	223	27	3366	2	Novel00612,Novel01597	2	Novel00958,Novel02395
GO:0003676	nucleic acid binding	molecular_function	0.10123	1	52	223	666	3366	31	Novel04046,Novel02700,Novel02418,Novel07748,Novel06739,Novel05937,Novel05986,Novel03809,Novel00752,Novel01632,Novel03778,Novel03411,Novel06588,Novel05001,Novel00174,Novel04951,Novel00612,Novel00439,Novel02701,Novel02942,Novel00702,Novel04463,Novel05065,Novel03553,Novel07660,Novel08210,Novel03289,Novel06161,Novel04492,Novel03399,Novel07291	21	Novel00287,Novel01680,Novel00142,Novel03859,Novel06276,Novel00847,Novel04343,Novel07398,Novel03978,Novel06499,Novel06958,Novel04964,Novel00699,Novel03362,Novel04631,Novel04827,Novel04965,Novel00991,Novel00932,Novel00876,Novel07583
GO:0006725	cellular aromatic compound metabolic process	biological_process	0.10237	1	63	223	824	3366	33	Novel06739,Novel05937,Novel02141,Novel07457,Novel05150,Novel02700,Novel07748,Novel00744,Novel01757,Novel06063,Novel03778,Novel03411,Novel01065,Novel04051,Novel01475,Novel00439,Novel02701,Novel04480,Novel04951,Novel00702,Novel02262,Novel05366,Novel03227,Novel08190,Novel04492,Novel03165,Novel03399,Novel07291,Novel05065,Novel07660,Novel03289,Novel08210,Novel07606	30	Novel03859,Novel04537,Novel05025,Novel00743,Novel00287,Novel00742,Novel07793,Novel06499,Novel06958,Novel06392,Novel03362,Novel02214,Novel03931,Novel07640,Novel02499,Novel07594,Novel06442,Novel06937,Novel00932,Novel06058,Novel01492,Novel06059,Novel01464,Novel01641,Novel04672,Novel05589,Novel06014,Novel06169,Novel00490,Novel04210
GO:0016835	carbon-oxygen lyase activity	molecular_function	0.10303	1	5	223	38	3366	4	Novel07161,Novel08182,Novel07444,Novel07309	1	Novel07793
GO:0004519	endonuclease activity	molecular_function	0.1058	1	10	223	97	3366	6	Novel03411,Novel00174,Novel05718,Novel04463,Novel05986,Novel00439	4	Novel00699,Novel04964,Novel03362,Novel00876
GO:0046483	heterocycle metabolic process	biological_process	0.1063	1	63	223	826	3366	33	Novel05366,Novel02262,Novel00702,Novel04951,Novel04480,Novel00439,Novel02701,Novel08190,Novel03227,Novel07291,Novel03399,Novel03165,Novel04492,Novel03289,Novel07606,Novel08210,Novel07660,Novel05065,Novel05150,Novel07457,Novel02141,Novel05937,Novel06739,Novel00744,Novel07748,Novel02700,Novel01757,Novel01475,Novel04051,Novel03411,Novel01065,Novel03778,Novel06063	30	Novel03931,Novel02214,Novel03362,Novel06392,Novel06937,Novel07594,Novel06442,Novel02499,Novel07640,Novel01641,Novel04672,Novel06059,Novel01464,Novel01492,Novel00932,Novel06058,Novel04210,Novel00490,Novel06169,Novel05589,Novel06014,Novel00743,Novel05025,Novel04537,Novel03859,Novel00742,Novel00287,Novel07793,Novel06958,Novel06499
GO:0004553	hydrolase activity, hydrolyzing O-glycosyl compounds	molecular_function	0.10996	1	6	223	50	3366	3	Novel01657,Novel07182,Novel07862	3	Novel01136,Novel06392,Novel04672
GO:0004518	nuclease activity	molecular_function	0.11138	1	12	223	123	3366	8	Novel00174,Novel08190,Novel03969,Novel03411,Novel04463,Novel05718,Novel00439,Novel05986	4	Novel00699,Novel04964,Novel03362,Novel00876
GO:0031325	positive regulation of cellular metabolic process	biological_process	0.11221	1	3	223	18	3366	1	Novel01065	2	Novel01641,Novel03968
GO:0051173	positive regulation of nitrogen compound metabolic process	biological_process	0.11221	1	3	223	18	3366	1	Novel01065	2	Novel03968,Novel01641
GO:0042157	lipoprotein metabolic process	biological_process	0.11221	1	3	223	18	3366	2	Novel01192,Novel07354	1	Novel00812
GO:0110165	cellular anatomical entity	cellular_component	0.11298	1	101	223	1387	3366	58	Novel00439,Novel00612,Novel05366,Novel01826,Novel08205,Novel05001,Novel00588,Novel03060,Novel04059,Novel07291,Novel03544,Novel06189,Novel00396,Novel03741,Novel01835,Novel03969,Novel02141,Novel05937,Novel05280,Novel04701,Novel02700,Novel01859,Novel00565,Novel00466,Novel08073,Novel01757,Novel01192,Novel04812,Novel04337,Novel06063,Novel07602,Novel03752,Novel01099,Novel04051,Novel02350,Novel04721,Nov…	43	Novel02630,Novel08048,Novel04827,Novel03362,Novel00932,Novel06058,Novel01464,Novel06059,Novel04641,Novel05589,Novel06212,Novel00490,Novel00142,Novel04343,Novel00743,Novel02395,Novel04612,Novel01267,Novel00022,Novel01908,Novel00709,Novel02214,Novel03931,Novel00812,Novel00689,Novel07594,Novel01492,Novel06527,Novel00311,Novel07424,Novel01641,Novel00958,Novel06867,Novel01091,Novel03203,Novel05025,Nov…
GO:0004540	ribonuclease activity	molecular_function	0.11299	1	9	223	86	3366	5	Novel04463,Novel08190,Novel00174,Novel03411,Novel05986	4	Novel04964,Novel00699,Novel00876,Novel03362
GO:0004523	RNA-DNA hybrid ribonuclease activity	molecular_function	0.11371	1	8	223	74	3366	4	Novel05986,Novel03411,Novel00174,Novel04463	4	Novel03362,Novel00876,Novel00699,Novel04964
GO:0051321	meiotic cell cycle	biological_process	0.11562	1	2	223	9	3366	1	Novel04701	1	Novel04672
GO:0009378	four-way junction helicase activity	molecular_function	0.11562	1	2	223	9	3366	0		2	Novel06499,Novel06442
GO:0005618	cell wall	cellular_component	0.11562	1	2	223	9	3366	0		2	Novel02941,Novel01908
GO:0006139	nucleobase-containing compound metabolic process	biological_process	0.1172	1	60	223	788	3366	32	Novel05150,Novel07457,Novel02141,Novel06739,Novel05937,Novel07748,Novel00744,Novel02700,Novel01757,Novel01475,Novel03411,Novel01065,Novel04051,Novel03778,Novel06063,Novel05366,Novel02262,Novel00702,Novel02701,Novel00439,Novel04951,Novel04480,Novel08190,Novel03227,Novel07291,Novel03165,Novel03399,Novel04492,Novel08210,Novel03289,Novel07660,Novel05065	28	Novel00743,Novel05025,Novel03859,Novel04537,Novel00742,Novel00287,Novel06958,Novel06499,Novel02214,Novel03931,Novel03362,Novel06392,Novel07594,Novel06442,Novel06937,Novel07640,Novel02499,Novel01464,Novel06059,Novel01641,Novel04672,Novel01492,Novel06058,Novel04210,Novel06169,Novel00490,Novel05589,Novel06014
GO:0098800	inner mitochondrial membrane protein complex	cellular_component	0.11813	1	6	223	51	3366	2	Novel00744,Novel03752	4	Novel00311,Novel02214,Novel06958,Novel00958
GO:1901135	carbohydrate derivative metabolic process	biological_process	0.11983	1	11	223	112	3366	5	Novel07354,Novel00466,Novel00744,Novel02350,Novel03227	6	Novel02214,Novel03362,Novel01136,Novel06937,Novel06958,Novel00812
GO:0010333	terpene synthase activity	molecular_function	0.12154	1	4	223	29	3366	3	Novel07309,Novel07444,Novel07161	1	Novel07793
GO:0048518	positive regulation of biological process	biological_process	0.12167	1	5	223	40	3366	1	Novel01065	4	Novel01641,Novel02941,Novel03968,Novel01908
GO:0005975	carbohydrate metabolic process	biological_process	0.12269	1	13	223	138	3366	9	Novel07182,Novel08040,Novel01657,Novel07862,Novel02350,Novel08175,Novel00466,Novel08216,Novel02262	4	Novel06392,Novel00743,Novel04612,Novel04672
GO:0006753	nucleoside phosphate metabolic process	biological_process	0.12659	1	6	223	52	3366	2	Novel00744,Novel03227	4	Novel02214,Novel06937,Novel06958,Novel03362
GO:0009117	nucleotide metabolic process	biological_process	0.12659	1	6	223	52	3366	2	Novel03227,Novel00744	4	Novel03362,Novel02214,Novel06937,Novel06958
GO:0009893	positive regulation of metabolic process	biological_process	0.12705	1	3	223	19	3366	1	Novel01065	2	Novel03968,Novel01641
GO:0010604	positive regulation of macromolecule metabolic process	biological_process	0.12705	1	3	223	19	3366	1	Novel01065	2	Novel01641,Novel03968
GO:0019645	anaerobic electron transport chain	biological_process	0.12813	1	1	223	2	3366	0		1	Novel03931
GO:0080134	regulation of response to stress	biological_process	0.12813	1	1	223	2	3366	1	Novel06467	0
GO:0031099	regeneration	biological_process	0.12813	1	1	223	2	3366	0		1	Novel01091
GO:0040007	growth	biological_process	0.12813	1	1	223	2	3366	0		1	Novel01091
GO:0042246	tissue regeneration	biological_process	0.12813	1	1	223	2	3366	0		1	Novel01091
GO:0048589	developmental growth	biological_process	0.12813	1	1	223	2	3366	0		1	Novel01091
GO:0000781	chromosome, telomeric region	cellular_component	0.12813	1	1	223	2	3366	1	Novel00612	0
GO:0042162	telomeric DNA binding	molecular_function	0.12813	1	1	223	2	3366	0		1	Novel00287
GO:0003341	cilium movement	biological_process	0.12813	1	1	223	2	3366	0		1	Novel03203
GO:0005048	signal sequence binding	molecular_function	0.12813	1	1	223	2	3366	0		1	Novel04343
GO:0042277	peptide binding	molecular_function	0.12813	1	1	223	2	3366	0		1	Novel04343
GO:0043752	adenosylcobinamide kinase activity	molecular_function	0.12813	1	1	223	2	3366	1	Novel03778	0
GO:0051188	obsolete cofactor biosynthetic process	biological_process	0.12813	1	1	223	2	3366	1	Novel03778	0
GO:0016682	oxidoreductase activity, acting on diphenols and related substances as donors, oxygen as acceptor	molecular_function	0.12813	1	1	223	2	3366	0		1	Novel02836
GO:0008384	IkappaB kinase activity	molecular_function	0.12813	1	1	223	2	3366	1	Novel04492	0
GO:0008410	CoA-transferase activity	molecular_function	0.12813	1	1	223	2	3366	0		1	Novel03362
GO:0006220	pyrimidine nucleotide metabolic process	biological_process	0.12813	1	1	223	2	3366	1	Novel03227	0
GO:0006221	pyrimidine nucleotide biosynthetic process	biological_process	0.12813	1	1	223	2	3366	1	Novel03227	0
GO:0009123	nucleoside monophosphate metabolic process	biological_process	0.12813	1	1	223	2	3366	1	Novel03227	0
GO:0009124	nucleoside monophosphate biosynthetic process	biological_process	0.12813	1	1	223	2	3366	1	Novel03227	0
GO:0009129	pyrimidine nucleoside monophosphate metabolic process	biological_process	0.12813	1	1	223	2	3366	1	Novel03227	0
GO:0009130	pyrimidine nucleoside monophosphate biosynthetic process	biological_process	0.12813	1	1	223	2	3366	1	Novel03227	0
GO:0008193	tRNA guanylyltransferase activity	molecular_function	0.12813	1	1	223	2	3366	0		1	Novel06014
GO:0005732	small nucleolar ribonucleoprotein complex	cellular_component	0.12813	1	1	223	2	3366	0		1	Novel06058
GO:0034457	Mpp10 complex	cellular_component	0.12813	1	1	223	2	3366	0		1	Novel06058
GO:0000956	nuclear-transcribed mRNA catabolic process	biological_process	0.12813	1	1	223	2	3366	1	Novel03165	0
GO:0045132	meiotic chromosome segregation	biological_process	0.12813	1	1	223	2	3366	1	Novel04701	0
GO:0008191	metalloendopeptidase inhibitor activity	molecular_function	0.12813	1	1	223	2	3366	0		1	Novel03203
GO:0005200	structural constituent of cytoskeleton	molecular_function	0.12813	1	1	223	2	3366	1	Novel01826	0
GO:0006879	cellular iron ion homeostasis	biological_process	0.12813	1	1	223	2	3366	1	Novel02616	0
GO:0055072	iron ion homeostasis	biological_process	0.12813	1	1	223	2	3366	1	Novel02616	0
GO:0016846	carbon-sulfur lyase activity	molecular_function	0.12813	1	1	223	2	3366	1	Novel06189	0
GO:2001070	starch binding	molecular_function	0.12813	1	1	223	2	3366	1	Novel00612	0
GO:0000902	cell morphogenesis	biological_process	0.12813	1	1	223	2	3366	1	Novel03752	0
GO:0000904	cell morphogenesis involved in differentiation	biological_process	0.12813	1	1	223	2	3366	1	Novel03752	0
GO:0030515	snoRNA binding	molecular_function	0.12813	1	1	223	2	3366	1	Novel03778	0
GO:0015936	coenzyme A metabolic process	biological_process	0.12813	1	1	223	2	3366	0		1	Novel06937
GO:0015937	coenzyme A biosynthetic process	biological_process	0.12813	1	1	223	2	3366	0		1	Novel06937
GO:0033866	nucleoside bisphosphate biosynthetic process	biological_process	0.12813	1	1	223	2	3366	0		1	Novel06937
GO:0034030	ribonucleoside bisphosphate biosynthetic process	biological_process	0.12813	1	1	223	2	3366	0		1	Novel06937
GO:0034033	purine nucleoside bisphosphate biosynthetic process	biological_process	0.12813	1	1	223	2	3366	0		1	Novel06937
GO:0001649	osteoblast differentiation	biological_process	0.12813	1	1	223	2	3366	0		1	Novel00470
GO:0030278	regulation of ossification	biological_process	0.12813	1	1	223	2	3366	0		1	Novel00470
GO:0045667	regulation of osteoblast differentiation	biological_process	0.12813	1	1	223	2	3366	0		1	Novel00470
GO:0032994	protein-lipid complex	cellular_component	0.12813	1	1	223	2	3366	0		1	Novel02630
GO:0034358	plasma lipoprotein particle	cellular_component	0.12813	1	1	223	2	3366	0		1	Novel02630
GO:0042627	chylomicron	cellular_component	0.12813	1	1	223	2	3366	0		1	Novel02630
GO:1990777	lipoprotein particle	cellular_component	0.12813	1	1	223	2	3366	0		1	Novel02630
GO:0006935	chemotaxis	biological_process	0.12813	1	1	223	2	3366	1	Novel03752	0
GO:0042330	taxis	biological_process	0.12813	1	1	223	2	3366	1	Novel03752	0
GO:0051648	vesicle localization	biological_process	0.12813	1	1	223	2	3366	1	Novel07671	0
GO:0051650	establishment of vesicle localization	biological_process	0.12813	1	1	223	2	3366	1	Novel07671	0
GO:0005778	peroxisomal membrane	cellular_component	0.12813	1	1	223	2	3366	1	Novel04812	0
GO:0031903	microbody membrane	cellular_component	0.12813	1	1	223	2	3366	1	Novel04812	0
GO:0004096	catalase activity	molecular_function	0.12813	1	1	223	2	3366	1	Novel07306	0
GO:0004061	arylformamidase activity	molecular_function	0.12813	1	1	223	2	3366	0		1	Novel07793
GO:0015995	chlorophyll biosynthetic process	biological_process	0.12813	1	1	223	2	3366	1	Novel07606	0
GO:0004345	glucose-6-phosphate dehydrogenase activity	molecular_function	0.12813	1	1	223	2	3366	1	Novel08216	0
GO:1901360	organic cyclic compound metabolic process	biological_process	0.12982	1	63	223	837	3366	33	Novel01757,Novel06063,Novel03778,Novel04051,Novel03411,Novel01065,Novel01475,Novel05937,Novel06739,Novel02141,Novel07457,Novel05150,Novel02700,Novel00744,Novel07748,Novel04492,Novel03399,Novel03165,Novel07291,Novel05065,Novel07660,Novel07606,Novel03289,Novel08210,Novel04951,Novel04480,Novel02701,Novel00439,Novel00702,Novel02262,Novel05366,Novel03227,Novel08190	30	Novel07793,Novel06499,Novel06958,Novel04537,Novel03859,Novel05025,Novel00743,Novel00287,Novel00742,Novel06058,Novel00932,Novel01492,Novel04672,Novel01641,Novel01464,Novel06059,Novel05589,Novel06014,Novel00490,Novel06169,Novel04210,Novel06392,Novel03362,Novel03931,Novel02214,Novel02499,Novel07640,Novel06937,Novel07594,Novel06442
GO:0005739	mitochondrion	cellular_component	0.13207	1	9	223	89	3366	4	Novel03752,Novel00744,Novel00609,Novel06189	5	Novel03968,Novel00958,Novel06958,Novel00311,Novel02214
GO:0034357	photosynthetic membrane	cellular_component	0.13534	1	6	223	53	3366	3	Novel02701,Novel02700,Novel04059	3	Novel02395,Novel05158,Novel08048
GO:0030173	integral component of Golgi membrane	cellular_component	0.13845	1	2	223	10	3366	2	Novel03778,Novel04051	0
GO:0031228	intrinsic component of Golgi membrane	cellular_component	0.13845	1	2	223	10	3366	2	Novel04051,Novel03778	0
GO:0030162	regulation of proteolysis	biological_process	0.13845	1	2	223	10	3366	0		2	Novel03968,Novel03203
GO:0009891	positive regulation of biosynthetic process	biological_process	0.13845	1	2	223	10	3366	1	Novel01065	1	Novel01641
GO:0010557	positive regulation of macromolecule biosynthetic process	biological_process	0.13845	1	2	223	10	3366	1	Novel01065	1	Novel01641
GO:0031328	positive regulation of cellular biosynthetic process	biological_process	0.13845	1	2	223	10	3366	1	Novel01065	1	Novel01641
GO:0045893	positive regulation of transcription, DNA-templated	biological_process	0.13845	1	2	223	10	3366	1	Novel01065	1	Novel01641
GO:0045935	positive regulation of nucleobase-containing compound metabolic process	biological_process	0.13845	1	2	223	10	3366	1	Novel01065	1	Novel01641
GO:0051254	positive regulation of RNA metabolic process	biological_process	0.13845	1	2	223	10	3366	1	Novel01065	1	Novel01641
GO:1902680	positive regulation of RNA biosynthetic process	biological_process	0.13845	1	2	223	10	3366	1	Novel01065	1	Novel01641
GO:1903508	positive regulation of nucleic acid-templated transcription	biological_process	0.13845	1	2	223	10	3366	1	Novel01065	1	Novel01641
GO:0000746	conjugation	biological_process	0.13845	1	2	223	10	3366	0		2	Novel02941,Novel01908
GO:1901363	heterocyclic compound binding	molecular_function	0.13983	1	73	223	987	3366	45	Novel08216,Novel06588,Novel03778,Novel00752,Novel03809,Novel08175,Novel05150,Novel07457,Novel03352,Novel07748,Novel02418,Novel03399,Novel07306,Novel04492,Novel05065,Novel04463,Novel07695,Novel03289,Novel07660,Novel03553,Novel00702,Novel02701,Novel03208,Novel03411,Novel05986,Novel04834,Novel06739,Novel05937,Novel01632,Novel04046,Novel02700,Novel01859,Novel06161,Novel07291,Novel05692,Novel08210,Nov…	28	Novel03978,Novel07398,Novel06958,Novel06499,Novel03859,Novel01680,Novel06527,Novel06307,Novel00991,Novel04964,Novel00699,Novel00142,Novel06276,Novel04343,Novel00847,Novel00287,Novel03831,Novel07583,Novel00932,Novel00876,Novel04965,Novel08048,Novel04827,Novel04631,Novel03362,Novel06442,Novel06937,Novel07640
GO:0000775	chromosome, centromeric region	cellular_component	0.14176	1	5	223	42	3366	3	Novel04492,Novel04701,Novel04337	2	Novel07594,Novel06958
GO:0016891	endoribonuclease activity, producing 5-phosphomonoesters	molecular_function	0.14186	1	8	223	78	3366	4	Novel03411,Novel00174,Novel04463,Novel05986	4	Novel00699,Novel04964,Novel03362,Novel00876
GO:0044237	cellular metabolic process	biological_process	0.14205	1	92	223	1268	3366	48	Novel00702,Novel02701,Novel02262,Novel05065,Novel02519,Novel07606,Novel03289,Novel07660,Novel03399,Novel04492,Novel07748,Novel00744,Novel05150,Novel07457,Novel07354,Novel03778,Novel01065,Novel08205,Novel03227,Novel05001,Novel08190,Novel03060,Novel00865,Novel00439,Novel04480,Novel04951,Novel05366,Novel05718,Novel01835,Novel08210,Novel03165,Novel04059,Novel07291,Novel05692,Novel00396,Novel02700,Nov…	44	Novel00812,Novel07594,Novel02499,Novel06392,Novel02214,Novel03931,Novel06307,Novel06867,Novel06169,Novel01492,Novel01136,Novel01641,Novel04672,Novel03968,Novel03859,Novel03203,Novel05025,Novel06958,Novel06499,Novel07793,Novel05158,Novel06442,Novel06937,Novel07640,Novel08048,Novel04827,Novel03362,Novel06014,Novel05589,Novel04210,Novel06212,Novel00490,Novel06058,Novel00932,Novel01464,Novel06059,Nov…
GO:0097159	organic cyclic compound binding	molecular_function	0.14211	1	73	223	988	3366	45	Novel02418,Novel07748,Novel03352,Novel07457,Novel05150,Novel00752,Novel08175,Novel03809,Novel03778,Novel06588,Novel08216,Novel02701,Novel03208,Novel00702,Novel07660,Novel03553,Novel03289,Novel07695,Novel05065,Novel04463,Novel07306,Novel04492,Novel03399,Novel01859,Novel04046,Novel02700,Novel01632,Novel04834,Novel06739,Novel05937,Novel05986,Novel03411,Novel08190,Novel00174,Novel03227,Novel05001,Nov…	28	Novel01680,Novel03859,Novel06499,Novel06958,Novel03978,Novel07398,Novel00699,Novel04964,Novel00991,Novel06307,Novel06527,Novel03831,Novel00287,Novel00847,Novel04343,Novel00142,Novel06276,Novel07640,Novel06442,Novel06937,Novel03362,Novel08048,Novel04827,Novel04631,Novel04965,Novel00876,Novel00932,Novel07583
GO:0016791	phosphatase activity	molecular_function	0.14255	1	3	223	20	3366	1	Novel04051	2	Novel06442,Novel06499
GO:0005654	nucleoplasm	cellular_component	0.14436	1	6	223	54	3366	2	Novel01757,Novel06063	4	Novel01641,Novel05025,Novel06059,Novel05589
GO:1901565	organonitrogen compound catabolic process	biological_process	0.14565	1	4	223	31	3366	2	Novel04492,Novel00702	2	Novel01136,Novel07793
GO:0016788	hydrolase activity, acting on ester bonds	molecular_function	0.14612	1	16	223	182	3366	10	Novel05986,Novel00439,Novel08190,Novel00174,Novel01690,Novel04051,Novel03969,Novel03411,Novel05718,Novel04463	6	Novel03362,Novel06442,Novel00699,Novel04964,Novel00876,Novel06499
GO:0006259	DNA metabolic process	biological_process	0.14715	1	26	223	318	3366	12	Novel03289,Novel03411,Novel05065,Novel05150,Novel02262,Novel00702,Novel02141,Novel04480,Novel02701,Novel00439,Novel02700,Novel03227	14	Novel04672,Novel01464,Novel01492,Novel00490,Novel06169,Novel06499,Novel03931,Novel00743,Novel06392,Novel03859,Novel06442,Novel02499,Novel00742,Novel00287
GO:0004521	endoribonuclease activity	molecular_function	0.1494	1	8	223	79	3366	4	Novel05986,Novel04463,Novel03411,Novel00174	4	Novel00876,Novel03362,Novel04964,Novel00699
GO:0006629	lipid metabolic process	biological_process	0.1494	1	8	223	79	3366	5	Novel07354,Novel00466,Novel05937,Novel02350,Novel01859	3	Novel02630,Novel08016,Novel00812
GO:0034641	cellular nitrogen compound metabolic process	biological_process	0.15182	1	68	223	919	3366	38	Novel07457,Novel05150,Novel00744,Novel07748,Novel01065,Novel03778,Novel02262,Novel02701,Novel00702,Novel04492,Novel03399,Novel07660,Novel03289,Novel07606,Novel02519,Novel05065,Novel05937,Novel06739,Novel02141,Novel02700,Novel01757,Novel04721,Novel04051,Novel03411,Novel01475,Novel06063,Novel05366,Novel04951,Novel04480,Novel00439,Novel08190,Novel05001,Novel03227,Novel05692,Novel07291,Novel03165,Nov…	30	Novel05025,Novel03859,Novel07793,Novel06499,Novel06958,Novel03931,Novel02214,Novel06392,Novel02499,Novel07594,Novel01641,Novel04672,Novel01492,Novel06169,Novel00743,Novel04537,Novel00742,Novel00287,Novel03362,Novel07640,Novel06937,Novel06442,Novel06059,Novel01464,Novel06058,Novel00932,Novel00490,Novel04210,Novel05589,Novel06014
GO:0031966	mitochondrial membrane	cellular_component	0.15228	1	7	223	67	3366	3	Novel00744,Novel00609,Novel03752	4	Novel00311,Novel02214,Novel06958,Novel00958
GO:0009165	nucleotide biosynthetic process	biological_process	0.15232	1	5	223	43	3366	2	Novel00744,Novel03227	3	Novel06958,Novel06937,Novel02214
GO:1901293	nucleoside phosphate biosynthetic process	biological_process	0.15232	1	5	223	43	3366	2	Novel03227,Novel00744	3	Novel06958,Novel06937,Novel02214
GO:0005575	cellular_component	cellular_component	0.15349	1	105	223	1467	3366	60	Novel02701,Novel03208,Novel00702,Novel00609,Novel07830,Novel07128,Novel04492,Novel01144,Novel03399,Novel05065,Novel01394,Novel02519,Novel07671,Novel05292,Novel07354,Novel07457,Novel05150,Novel03352,Novel07748,Novel00744,Novel05116,Novel02616,Novel03778,Novel00439,Novel00612,Novel05366,Novel01826,Novel05001,Novel08205,Novel03060,Novel00588,Novel04059,Novel07291,Novel06189,Novel03544,Novel00396,Nov…	45	Novel00709,Novel01908,Novel02214,Novel03931,Novel00689,Novel00812,Novel07594,Novel06527,Novel00906,Novel01492,Novel01641,Novel07424,Novel00311,Novel00958,Novel06867,Novel01091,Novel05025,Novel03203,Novel03968,Novel04469,Novel02516,Novel05158,Novel00340,Novel02941,Novel06958,Novel02630,Novel03362,Novel08048,Novel04827,Novel06170,Novel06058,Novel00932,Novel01464,Novel06059,Novel04641,Novel05589,Nov…
GO:0016071	mRNA metabolic process	biological_process	0.15836	1	4	223	32	3366	4	Novel03165,Novel04051,Novel08190,Novel07291	0
GO:0042025	host cell nucleus	cellular_component	0.15836	1	4	223	32	3366	3	Novel05366,Novel07602,Novel05065	1	Novel04827
GO:0016838	carbon-oxygen lyase activity, acting on phosphates	molecular_function	0.15836	1	4	223	32	3366	3	Novel07309,Novel07161,Novel07444	1	Novel07793
GO:0005740	mitochondrial envelope	cellular_component	0.16082	1	7	223	68	3366	3	Novel00609,Novel00744,Novel03752	4	Novel06958,Novel02214,Novel00311,Novel00958
GO:0016829	lyase activity	molecular_function	0.16082	1	7	223	68	3366	5	Novel06189,Novel07309,Novel07161,Novel08182,Novel07444	2	Novel00279,Novel07793
GO:0009110	vitamin biosynthetic process	biological_process	0.16214	1	2	223	11	3366	1	Novel03778	1	Novel00932
GO:0042364	water-soluble vitamin biosynthetic process	biological_process	0.16214	1	2	223	11	3366	1	Novel03778	1	Novel00932
GO:0003774	motor activity	molecular_function	0.16214	1	2	223	11	3366	1	Novel03352	1	Novel06058
GO:0000280	nuclear division	biological_process	0.16214	1	2	223	11	3366	1	Novel04701	1	Novel04672
GO:0048285	organelle fission	biological_process	0.16214	1	2	223	11	3366	1	Novel04701	1	Novel04672
GO:0005267	potassium channel activity	molecular_function	0.16214	1	2	223	11	3366	1	Novel05065	1	Novel00709
GO:0006613	cotranslational protein targeting to membrane	biological_process	0.16214	1	2	223	11	3366	1	Novel03352	1	Novel04343
GO:0006614	SRP-dependent cotranslational protein targeting to membrane	biological_process	0.16214	1	2	223	11	3366	1	Novel03352	1	Novel04343
GO:0006576	cellular biogenic amine metabolic process	biological_process	0.16215	1	2	223	11	3366	1	Novel05692	1	Novel07793
GO:0009308	amine metabolic process	biological_process	0.16215	1	2	223	11	3366	1	Novel05692	1	Novel07793
GO:0044106	cellular amine metabolic process	biological_process	0.16215	1	2	223	11	3366	1	Novel05692	1	Novel07793
GO:0009579	thylakoid	cellular_component	0.16321	1	6	223	56	3366	3	Novel04059,Novel02700,Novel02701	3	Novel08048,Novel05158,Novel02395
GO:0055086	nucleobase-containing small molecule metabolic process	biological_process	0.16321	1	6	223	56	3366	2	Novel03227,Novel00744	4	Novel02214,Novel06937,Novel06958,Novel03362
GO:0098798	mitochondrial protein complex	cellular_component	0.17302	1	6	223	57	3366	2	Novel00744,Novel03752	4	Novel02214,Novel00311,Novel06958,Novel00958
GO:0055114	oxidation-reduction process	biological_process	0.17425	1	17	223	201	3366	12	Novel05292,Novel00865,Novel07973,Novel03208,Novel01859,Novel03544,Novel08216,Novel07306,Novel07695,Novel07606,Novel02350,Novel05718	5	Novel03931,Novel00279,Novel02836,Novel00340,Novel06014
GO:0048856	anatomical structure development	biological_process	0.17437	1	5	223	45	3366	3	Novel03752,Novel05065,Novel00512	2	Novel07349,Novel01091
GO:0031981	nuclear lumen	cellular_component	0.17491	1	9	223	95	3366	4	Novel04492,Novel01757,Novel07457,Novel06063	5	Novel06058,Novel05025,Novel06059,Novel01641,Novel05589
GO:1901137	carbohydrate derivative biosynthetic process	biological_process	0.17491	1	9	223	95	3366	5	Novel03227,Novel02350,Novel00744,Novel00466,Novel07354	4	Novel00812,Novel06937,Novel06958,Novel02214
GO:0090304	nucleic acid metabolic process	biological_process	0.17627	1	55	223	739	3366	31	Novel01757,Novel01475,Novel03411,Novel01065,Novel04051,Novel03778,Novel06063,Novel05150,Novel07457,Novel02141,Novel06739,Novel05937,Novel07748,Novel02700,Novel07291,Novel03165,Novel03399,Novel04492,Novel08210,Novel03289,Novel07660,Novel05065,Novel05366,Novel02262,Novel00702,Novel02701,Novel00439,Novel04951,Novel04480,Novel08190,Novel03227	24	Novel06499,Novel00743,Novel05025,Novel03859,Novel04537,Novel00742,Novel00287,Novel06059,Novel01464,Novel01641,Novel04672,Novel01492,Novel06058,Novel04210,Novel06169,Novel00490,Novel05589,Novel06014,Novel03931,Novel06392,Novel06442,Novel07594,Novel07640,Novel02499
GO:0016798	hydrolase activity, acting on glycosyl bonds	molecular_function	0.18306	1	6	223	58	3366	3	Novel07182,Novel01657,Novel07862	3	Novel01136,Novel06392,Novel04672
GO:0033647	host intracellular organelle	cellular_component	0.18492	1	4	223	34	3366	3	Novel05366,Novel07602,Novel05065	1	Novel04827
GO:0033648	host intracellular membrane-bounded organelle	cellular_component	0.18492	1	4	223	34	3366	3	Novel05366,Novel07602,Novel05065	1	Novel04827
GO:0033218	amide binding	molecular_function	0.18593	1	1	223	3	3366	0		1	Novel04343
GO:0006112	energy reserve metabolic process	biological_process	0.18593	1	1	223	3	3366	1	Novel00865	0
GO:0015293	symporter activity	molecular_function	0.18593	1	1	223	3	3366	0		1	Novel00932
GO:0042381	hemolymph coagulation	biological_process	0.18593	1	1	223	3	3366	1	Novel05065	0
GO:0008192	RNA guanylyltransferase activity	molecular_function	0.18593	1	1	223	3	3366	0		1	Novel06014
GO:0070568	guanylyltransferase activity	molecular_function	0.18593	1	1	223	3	3366	0		1	Novel06014
GO:0034450	ubiquitin-ubiquitin ligase activity	molecular_function	0.18593	1	1	223	3	3366	1	Novel04492	0
GO:0003713	transcription coactivator activity	molecular_function	0.18593	1	1	223	3	3366	0		1	Novel01641
GO:0003777	microtubule motor activity	molecular_function	0.18593	1	1	223	3	3366	0		1	Novel06058
GO:0008312	7S RNA binding	molecular_function	0.18593	1	1	223	3	3366	0		1	Novel04343
GO:0048500	signal recognition particle	cellular_component	0.18593	1	1	223	3	3366	0		1	Novel04343
GO:0031369	translation initiation factor binding	molecular_function	0.18593	1	1	223	3	3366	1	Novel05001	0
GO:0030286	dynein complex	cellular_component	0.18593	1	1	223	3	3366	0		1	Novel06058
GO:0000939	condensed chromosome inner kinetochore	cellular_component	0.18593	1	1	223	3	3366	1	Novel04337	0
GO:0031511	Mis6-Sim4 complex	cellular_component	0.18593	1	1	223	3	3366	1	Novel04337	0
GO:0006919	activation of cysteine-type endopeptidase activity involved in apoptotic process	biological_process	0.18593	1	1	223	3	3366	0		1	Novel03968
GO:0010950	positive regulation of endopeptidase activity	biological_process	0.18593	1	1	223	3	3366	0		1	Novel03968
GO:0010952	positive regulation of peptidase activity	biological_process	0.18593	1	1	223	3	3366	0		1	Novel03968
GO:0043280	positive regulation of cysteine-type endopeptidase activity involved in apoptotic process	biological_process	0.18593	1	1	223	3	3366	0		1	Novel03968
GO:0043281	regulation of cysteine-type endopeptidase activity involved in apoptotic process	biological_process	0.18593	1	1	223	3	3366	0		1	Novel03968
GO:0051345	positive regulation of hydrolase activity	biological_process	0.18593	1	1	223	3	3366	0		1	Novel03968
GO:2000116	regulation of cysteine-type endopeptidase activity	biological_process	0.18593	1	1	223	3	3366	0		1	Novel03968
GO:2001056	positive regulation of cysteine-type endopeptidase activity	biological_process	0.18593	1	1	223	3	3366	0		1	Novel03968
GO:0030435	sporulation resulting in formation of a cellular spore	biological_process	0.18593	1	1	223	3	3366	1	Novel00512	0
GO:0003755	peptidyl-prolyl cis-trans isomerase activity	molecular_function	0.18593	1	1	223	3	3366	0		1	Novel07079
GO:0016859	cis-trans isomerase activity	molecular_function	0.18593	1	1	223	3	3366	0		1	Novel07079
GO:0031304	intrinsic component of mitochondrial inner membrane	cellular_component	0.18593	1	1	223	3	3366	1	Novel03752	0
GO:0031305	integral component of mitochondrial inner membrane	cellular_component	0.18593	1	1	223	3	3366	1	Novel03752	0
GO:0032592	integral component of mitochondrial membrane	cellular_component	0.18593	1	1	223	3	3366	1	Novel03752	0
GO:0061617	MICOS complex	cellular_component	0.18593	1	1	223	3	3366	1	Novel03752	0
GO:0098573	intrinsic component of mitochondrial membrane	cellular_component	0.18593	1	1	223	3	3366	1	Novel03752	0
GO:0015994	chlorophyll metabolic process	biological_process	0.18593	1	1	223	3	3366	1	Novel07606	0
GO:0046916	cellular transition metal ion homeostasis	biological_process	0.18593	1	1	223	3	3366	1	Novel02616	0
GO:0055076	transition metal ion homeostasis	biological_process	0.18593	1	1	223	3	3366	1	Novel02616	0
GO:0006022	aminoglycan metabolic process	biological_process	0.18593	1	1	223	3	3366	0		1	Novel01136
GO:0006026	aminoglycan catabolic process	biological_process	0.18593	1	1	223	3	3366	0		1	Novel01136
GO:0006289	nucleotide-excision repair	biological_process	0.18593	1	1	223	3	3366	1	Novel00702	0
GO:0015947	methane metabolic process	biological_process	0.18593	1	1	223	3	3366	1	Novel05718	0
GO:0015948	methanogenesis	biological_process	0.18593	1	1	223	3	3366	1	Novel05718	0
GO:0015975	energy derivation by oxidation of reduced inorganic compounds	biological_process	0.18593	1	1	223	3	3366	1	Novel05718	0
GO:0043446	cellular alkane metabolic process	biological_process	0.18593	1	1	223	3	3366	1	Novel05718	0
GO:0043447	alkane biosynthetic process	biological_process	0.18593	1	1	223	3	3366	1	Novel05718	0
GO:0006569	tryptophan catabolic process	biological_process	0.18593	1	1	223	3	3366	0		1	Novel07793
GO:0009074	aromatic amino acid family catabolic process	biological_process	0.18593	1	1	223	3	3366	0		1	Novel07793
GO:0009310	amine catabolic process	biological_process	0.18593	1	1	223	3	3366	0		1	Novel07793
GO:0019441	tryptophan catabolic process to kynurenine	biological_process	0.18593	1	1	223	3	3366	0		1	Novel07793
GO:0042402	cellular biogenic amine catabolic process	biological_process	0.18593	1	1	223	3	3366	0		1	Novel07793
GO:0042436	indole-containing compound catabolic process	biological_process	0.18593	1	1	223	3	3366	0		1	Novel07793
GO:0042537	benzene-containing compound metabolic process	biological_process	0.18593	1	1	223	3	3366	0		1	Novel07793
GO:0046218	indolalkylamine catabolic process	biological_process	0.18593	1	1	223	3	3366	0		1	Novel07793
GO:0070189	kynurenine metabolic process	biological_process	0.18593	1	1	223	3	3366	0		1	Novel07793
GO:0008235	metalloexopeptidase activity	molecular_function	0.18593	1	1	223	3	3366	1	Novel07902	0
GO:0046148	pigment biosynthetic process	biological_process	0.18593	1	1	223	3	3366	1	Novel07606	0
GO:0005669	transcription factor TFIID complex	cellular_component	0.18593	1	1	223	3	3366	0		1	Novel06059
GO:0006766	vitamin metabolic process	biological_process	0.18649	1	2	223	12	3366	1	Novel03778	1	Novel00932
GO:0006767	water-soluble vitamin metabolic process	biological_process	0.18649	1	2	223	12	3366	1	Novel03778	1	Novel00932
GO:0051259	protein complex oligomerization	biological_process	0.18649	1	2	223	12	3366	2	Novel00609,Novel00588	0
GO:0009522	photosystem I	cellular_component	0.18649	1	2	223	12	3366	2	Novel02700,Novel02701	0
GO:0045047	protein targeting to ER	biological_process	0.18649	1	2	223	12	3366	1	Novel03352	1	Novel04343
GO:0072599	establishment of protein localization to endoplasmic reticulum	biological_process	0.18649	1	2	223	12	3366	1	Novel03352	1	Novel04343
GO:0016591	RNA polymerase II, holoenzyme	cellular_component	0.18649	1	2	223	12	3366	0		2	Novel06059,Novel05025
GO:0006497	protein lipidation	biological_process	0.18649	1	2	223	12	3366	1	Novel07354	1	Novel00812
GO:0006505	GPI anchor metabolic process	biological_process	0.18649	1	2	223	12	3366	1	Novel07354	1	Novel00812
GO:0006506	GPI anchor biosynthetic process	biological_process	0.18649	1	2	223	12	3366	1	Novel07354	1	Novel00812
GO:0006661	phosphatidylinositol biosynthetic process	biological_process	0.18649	1	2	223	12	3366	1	Novel07354	1	Novel00812
GO:0042158	lipoprotein biosynthetic process	biological_process	0.18649	1	2	223	12	3366	1	Novel07354	1	Novel00812
GO:0030312	external encapsulating structure	cellular_component	0.18649	1	2	223	12	3366	0		2	Novel01908,Novel02941
GO:0090407	organophosphate biosynthetic process	biological_process	0.1877	1	7	223	71	3366	3	Novel00744,Novel07354,Novel03227	4	Novel06937,Novel06958,Novel02214,Novel00812
GO:0044238	primary metabolic process	biological_process	0.1912	1	90	223	1259	3366	51	Novel07291,Novel03165,Novel01835,Novel08210,Novel05366,Novel00439,Novel04480,Novel04951,Novel08190,Novel03060,Novel03227,Novel05001,Novel08205,Novel01757,Novel00466,Novel03411,Novel04721,Novel02350,Novel04051,Novel01475,Novel06063,Novel01192,Novel07902,Novel05937,Novel06739,Novel02141,Novel07862,Novel01859,Novel02700,Novel07182,Novel04492,Novel03399,Novel07660,Novel02519,Novel03289,Novel05065,Nov…	39	Novel06059,Novel01464,Novel06058,Novel00490,Novel04210,Novel05589,Novel06014,Novel03362,Novel02630,Novel07640,Novel06442,Novel06937,Novel04612,Novel07455,Novel00847,Novel00743,Novel04537,Novel00742,Novel00279,Novel00287,Novel04672,Novel01641,Novel01492,Novel06169,Novel06307,Novel02214,Novel03931,Novel06392,Novel02499,Novel07594,Novel08016,Novel00812,Novel07793,Novel06499,Novel06958,Novel05025,Nov…
GO:0033013	tetrapyrrole metabolic process	biological_process	0.19233	1	3	223	23	3366	2	Novel03778,Novel07606	1	Novel00932
GO:0042221	response to chemical	biological_process	0.19757	1	5	223	47	3366	3	Novel05785,Novel03741,Novel03752	2	Novel02941,Novel01908
GO:0043170	macromolecule metabolic process	biological_process	0.20292	1	80	223	1115	3366	45	Novel03165,Novel07291,Novel00396,Novel01835,Novel08210,Novel00439,Novel04951,Novel04480,Novel05366,Novel08205,Novel03227,Novel05001,Novel03060,Novel08190,Novel00466,Novel01757,Novel01192,Novel06063,Novel01475,Novel03411,Novel02350,Novel04721,Novel04051,Novel02141,Novel06739,Novel05937,Novel05280,Novel07902,Novel02700,Novel03399,Novel04492,Novel05065,Novel02519,Novel03289,Novel07660,Novel00702,Nov…	35	Novel06058,Novel06059,Novel01464,Novel06014,Novel05589,Novel04210,Novel06212,Novel00490,Novel04827,Novel06442,Novel07640,Novel04612,Novel07455,Novel04537,Novel00743,Novel00847,Novel00287,Novel00742,Novel01492,Novel01136,Novel04672,Novel01641,Novel06307,Novel06169,Novel06867,Novel06392,Novel03931,Novel00812,Novel07594,Novel02499,Novel06499,Novel03859,Novel03203,Novel05025,Novel03968
GO:0005743	mitochondrial inner membrane	cellular_component	0.20381	1	6	223	60	3366	2	Novel00744,Novel03752	4	Novel02214,Novel00311,Novel06958,Novel00958
GO:0022857	transmembrane transporter activity	molecular_function	0.20443	1	20	223	248	3366	12	Novel00744,Novel00588,Novel01859,Novel03208,Novel05280,Novel02350,Novel05065,Novel03752,Novel03741,Novel08073,Novel03544,Novel00396	8	Novel07594,Novel02214,Novel00709,Novel00142,Novel06867,Novel06958,Novel04612,Novel00932
GO:0071840	cellular component organization or biogenesis	biological_process	0.20525	1	25	223	318	3366	16	Novel02700,Novel04701,Novel04985,Novel07128,Novel00588,Novel00609,Novel02701,Novel06739,Novel05937,Novel01826,Novel05150,Novel07457,Novel04812,Novel03778,Novel03752,Novel03289	9	Novel07594,Novel07349,Novel04537,Novel03203,Novel06169,Novel00490,Novel02516,Novel06058,Novel04672
GO:0016893	endonuclease activity, active with either ribo- or deoxyribonucleic acids and producing 5-phosphomonoesters	molecular_function	0.20725	1	8	223	86	3366	4	Novel05986,Novel03411,Novel00174,Novel04463	4	Novel03362,Novel00876,Novel00699,Novel04964
GO:0009521	photosystem	cellular_component	0.20954	1	5	223	48	3366	3	Novel02700,Novel04059,Novel02701	2	Novel02395,Novel05158
GO:0006366	transcription by RNA polymerase II	biological_process	0.20954	1	5	223	48	3366	2	Novel01757,Novel06063	3	Novel01641,Novel05025,Novel05589
GO:0003924	GTPase activity	molecular_function	0.20955	1	5	223	48	3366	3	Novel04951,Novel00609,Novel07457	2	Novel06527,Novel06937
GO:0031300	intrinsic component of organelle membrane	cellular_component	0.2098	1	3	223	24	3366	3	Novel04051,Novel03778,Novel03752	0
GO:0031301	integral component of organelle membrane	cellular_component	0.2098	1	3	223	24	3366	3	Novel04051,Novel03752,Novel03778	0
GO:0052126	movement in host environment	biological_process	0.2098	1	3	223	24	3366	2	Novel05280,Novel00396	1	Novel06867
GO:0000271	polysaccharide biosynthetic process	biological_process	0.2098	1	3	223	24	3366	2	Novel00466,Novel02350	1	Novel00743
GO:0033692	cellular polysaccharide biosynthetic process	biological_process	0.2098	1	3	223	24	3366	2	Novel00466,Novel02350	1	Novel00743
GO:0006891	intra-Golgi vesicle-mediated transport	biological_process	0.2113	1	2	223	13	3366	2	Novel04051,Novel03778	0
GO:0000139	Golgi membrane	cellular_component	0.2113	1	2	223	13	3366	2	Novel04051,Novel03778	0
GO:0070972	protein localization to endoplasmic reticulum	biological_process	0.2113	1	2	223	13	3366	1	Novel03352	1	Novel04343
GO:0006511	ubiquitin-dependent protein catabolic process	biological_process	0.2113	1	2	223	13	3366	2	Novel04492,Novel00702	0
GO:0019941	modification-dependent protein catabolic process	biological_process	0.2113	1	2	223	13	3366	2	Novel04492,Novel00702	0
GO:0043632	modification-dependent macromolecule catabolic process	biological_process	0.2113	1	2	223	13	3366	2	Novel04492,Novel00702	0
GO:0006612	protein targeting to membrane	biological_process	0.2113	1	2	223	13	3366	1	Novel03352	1	Novel04343
GO:0071310	cellular response to organic substance	biological_process	0.2113	1	2	223	13	3366	0		2	Novel02941,Novel01908
GO:0045017	glycerolipid biosynthetic process	biological_process	0.2113	1	2	223	13	3366	1	Novel07354	1	Novel00812
GO:0046474	glycerophospholipid biosynthetic process	biological_process	0.2113	1	2	223	13	3366	1	Novel07354	1	Novel00812
GO:0090575	RNA polymerase II transcription regulator complex	cellular_component	0.2113	1	2	223	13	3366	0		2	Novel06059,Novel05025
GO:0019069	viral capsid assembly	biological_process	0.2113	1	2	223	13	3366	0		2	Novel06212,Novel07594
GO:0033646	host intracellular part	cellular_component	0.21281	1	4	223	36	3366	3	Novel05366,Novel07602,Novel05065	1	Novel04827
GO:0043656	host intracellular region	cellular_component	0.21281	1	4	223	36	3366	3	Novel05366,Novel07602,Novel05065	1	Novel04827
GO:0005976	polysaccharide metabolic process	biological_process	0.21281	1	4	223	36	3366	2	Novel00466,Novel02350	2	Novel06392,Novel00743
GO:0006508	proteolysis	biological_process	0.21282	1	10	223	113	3366	4	Novel03754,Novel04492,Novel00702,Novel07902	6	Novel03968,Novel07455,Novel04210,Novel04612,Novel00847,Novel03203
GO:0032991	protein-containing complex	cellular_component	0.22615	1	32	223	422	3366	16	Novel05001,Novel02701,Novel00612,Novel01835,Novel01144,Novel04492,Novel04059,Novel00744,Novel03352,Novel02700,Novel07457,Novel04051,Novel06063,Novel03752,Novel04337,Novel01757	16	Novel07594,Novel03362,Novel02214,Novel02630,Novel00958,Novel05589,Novel06059,Novel00311,Novel06058,Novel05025,Novel04343,Novel03203,Novel00022,Novel06958,Novel02395,Novel05158
GO:0006397	mRNA processing	biological_process	0.22761	1	3	223	25	3366	3	Novel08190,Novel04051,Novel07291	0
GO:0005215	transporter activity	molecular_function	0.23099	1	20	223	253	3366	12	Novel03208,Novel05280,Novel00744,Novel00588,Novel01859,Novel08073,Novel00396,Novel03544,Novel02350,Novel05065,Novel03752,Novel03741	8	Novel02214,Novel00142,Novel00709,Novel07594,Novel04612,Novel00932,Novel06867,Novel06958
GO:0006396	RNA processing	biological_process	0.23182	1	9	223	102	3366	7	Novel03778,Novel04051,Novel08190,Novel05937,Novel02141,Novel07457,Novel07291	2	Novel06014,Novel06058
GO:0015074	DNA integration	biological_process	0.23302	1	14	223	170	3366	6	Novel03411,Novel05065,Novel03227,Novel02262,Novel02141,Novel04480	8	Novel02499,Novel00742,Novel00287,Novel03931,Novel00743,Novel01464,Novel01492,Novel06392
GO:0005856	cytoskeleton	cellular_component	0.23417	1	5	223	50	3366	3	Novel01826,Novel03352,Novel04492	2	Novel03203,Novel06058
GO:0022414	reproductive process	biological_process	0.23418	1	5	223	50	3366	1	Novel04701	4	Novel04672,Novel02941,Novel02516,Novel01908
GO:0006163	purine nucleotide metabolic process	biological_process	0.23418	1	5	223	50	3366	1	Novel00744	4	Novel03362,Novel06937,Novel06958,Novel02214
GO:0009150	purine ribonucleotide metabolic process	biological_process	0.23418	1	5	223	50	3366	1	Novel00744	4	Novel03362,Novel02214,Novel06937,Novel06958
GO:0072521	purine-containing compound metabolic process	biological_process	0.23418	1	5	223	50	3366	1	Novel00744	4	Novel03362,Novel06958,Novel06937,Novel02214
GO:0031967	organelle envelope	cellular_component	0.23616	1	7	223	76	3366	3	Novel00744,Novel00609,Novel03752	4	Novel06958,Novel00311,Novel02214,Novel00958
GO:0010628	positive regulation of gene expression	biological_process	0.2364	1	2	223	14	3366	1	Novel01065	1	Novel01641
GO:0007599	hemostasis	biological_process	0.2364	1	2	223	14	3366	1	Novel05065	1	Novel03203
GO:0042060	wound healing	biological_process	0.2364	1	2	223	14	3366	1	Novel05065	1	Novel03203
GO:0050817	coagulation	biological_process	0.2364	1	2	223	14	3366	1	Novel05065	1	Novel03203
GO:0050878	regulation of body fluid levels	biological_process	0.2364	1	2	223	14	3366	1	Novel05065	1	Novel03203
GO:0016810	hydrolase activity, acting on carbon-nitrogen (but not peptide) bonds	molecular_function	0.2364	1	2	223	14	3366	0		2	Novel04612,Novel07793
GO:0000428	DNA-directed RNA polymerase complex	cellular_component	0.23641	1	2	223	14	3366	0		2	Novel06059,Novel05025
GO:0030880	RNA polymerase complex	cellular_component	0.23641	1	2	223	14	3366	0		2	Novel06059,Novel05025
GO:0055029	nuclear DNA-directed RNA polymerase complex	cellular_component	0.23641	1	2	223	14	3366	0		2	Novel05025,Novel06059
GO:0008757	S-adenosylmethionine-dependent methyltransferase activity	molecular_function	0.23641	1	2	223	14	3366	2	Novel03060,Novel03754	0
GO:0046488	phosphatidylinositol metabolic process	biological_process	0.23641	1	2	223	14	3366	1	Novel07354	1	Novel00812
GO:0048731	system development	biological_process	0.23641	1	2	223	14	3366	1	Novel03752	1	Novel07349
GO:0019058	viral life cycle	biological_process	0.23643	1	6	223	63	3366	2	Novel00396,Novel05280	4	Novel06867,Novel06170,Novel07594,Novel06212
GO:0019866	organelle inner membrane	cellular_component	0.23643	1	6	223	63	3366	2	Novel03752,Novel00744	4	Novel00958,Novel06958,Novel00311,Novel02214
GO:0006959	humoral immune response	biological_process	0.23991	1	1	223	4	3366	1	Novel05065	0
GO:0009060	aerobic respiration	biological_process	0.23991	1	1	223	4	3366	0		1	Novel00279
GO:0000346	transcription export complex	cellular_component	0.23991	1	1	223	4	3366	1	Novel04051	0
GO:0000445	THO complex part of transcription export complex	cellular_component	0.23991	1	1	223	4	3366	1	Novel04051	0
GO:0016780	phosphotransferase activity, for other substituted phosphate groups	molecular_function	0.23991	1	1	223	4	3366	0		1	Novel00932
GO:0010466	negative regulation of peptidase activity	biological_process	0.23991	1	1	223	4	3366	0		1	Novel03203
GO:0010951	negative regulation of endopeptidase activity	biological_process	0.23991	1	1	223	4	3366	0		1	Novel03203
GO:0045861	negative regulation of proteolysis	biological_process	0.23991	1	1	223	4	3366	0		1	Novel03203
GO:0016055	Wnt signaling pathway	biological_process	0.23991	1	1	223	4	3366	1	Novel04463	0
GO:0198738	cell-cell signaling by wnt	biological_process	0.23991	1	1	223	4	3366	1	Novel04463	0
GO:1905114	cell surface receptor signaling pathway involved in cell-cell signaling	biological_process	0.23991	1	1	223	4	3366	1	Novel04463	0
GO:0005852	eukaryotic translation initiation factor 3 complex	cellular_component	0.23991	1	1	223	4	3366	1	Novel05001	0
GO:0004652	polynucleotide adenylyltransferase activity	molecular_function	0.23991	1	1	223	4	3366	1	Novel03778	0
GO:0010498	proteasomal protein catabolic process	biological_process	0.23991	1	1	223	4	3366	1	Novel00702	0
GO:0043161	proteasome-mediated ubiquitin-dependent protein catabolic process	biological_process	0.23991	1	1	223	4	3366	1	Novel00702	0
GO:0031023	microtubule organizing center organization	biological_process	0.23991	1	1	223	4	3366	1	Novel01826	0
GO:0016811	hydrolase activity, acting on carbon-nitrogen (but not peptide) bonds, in linear amides	molecular_function	0.23991	1	1	223	4	3366	0		1	Novel07793
GO:0072527	pyrimidine-containing compound metabolic process	biological_process	0.23991	1	1	223	4	3366	1	Novel03227	0
GO:0072528	pyrimidine-containing compound biosynthetic process	biological_process	0.23991	1	1	223	4	3366	1	Novel03227	0
GO:0045944	positive regulation of transcription by RNA polymerase II	biological_process	0.23991	1	1	223	4	3366	0		1	Novel01641
GO:0045735	nutrient reservoir activity	molecular_function	0.23991	1	1	223	4	3366	0		1	Novel00172
GO:0000272	polysaccharide catabolic process	biological_process	0.23991	1	1	223	4	3366	0		1	Novel06392
GO:0016836	hydro-lyase activity	molecular_function	0.23991	1	1	223	4	3366	1	Novel08182	0
GO:0016272	prefoldin complex	cellular_component	0.23991	1	1	223	4	3366	1	Novel01144	0
GO:0006568	tryptophan metabolic process	biological_process	0.23991	1	1	223	4	3366	0		1	Novel07793
GO:0006586	indolalkylamine metabolic process	biological_process	0.23991	1	1	223	4	3366	0		1	Novel07793
GO:0042430	indole-containing compound metabolic process	biological_process	0.23991	1	1	223	4	3366	0		1	Novel07793
GO:0009063	cellular amino acid catabolic process	biological_process	0.23991	1	1	223	4	3366	0		1	Novel07793
GO:1901606	alpha-amino acid catabolic process	biological_process	0.23991	1	1	223	4	3366	0		1	Novel07793
GO:0016763	transferase activity, transferring pentosyl groups	molecular_function	0.23991	1	1	223	4	3366	0		1	Novel04469
GO:0006779	porphyrin-containing compound biosynthetic process	biological_process	0.23991	1	1	223	4	3366	1	Novel07606	0
GO:0016043	cellular component organization	biological_process	0.24161	1	21	223	269	3366	13	Novel06739,Novel02701,Novel05150,Novel01826,Novel04701,Novel02700,Novel07128,Novel00588,Novel04985,Novel00609,Novel04812,Novel03752,Novel03289	8	Novel04537,Novel03203,Novel07594,Novel07349,Novel02516,Novel04672,Novel00490,Novel06169
GO:0098542	defense response to other organism	biological_process	0.24178	1	4	223	38	3366	4	Novel00588,Novel06467,Novel07815,Novel05065	0
GO:0006364	rRNA processing	biological_process	0.24178	1	4	223	38	3366	3	Novel05937,Novel03778,Novel07457	1	Novel06058
GO:0016072	rRNA metabolic process	biological_process	0.24178	1	4	223	38	3366	3	Novel05937,Novel03778,Novel07457	1	Novel06058
GO:0008324	cation transmembrane transporter activity	molecular_function	0.2431	1	12	223	144	3366	7	Novel00744,Novel03741,Novel03752,Novel05065,Novel01859,Novel00396,Novel05280	5	Novel06958,Novel07594,Novel06867,Novel02214,Novel00709
GO:0003824	catalytic activity	molecular_function	0.24408	1	89	223	1263	3366	51	Novel07902,Novel05937,Novel06739,Novel05986,Novel07862,Novel07182,Novel02700,Novel08182,Novel04051,Novel03411,Novel05100,Novel04951,Novel00439,Novel07973,Novel08190,Novel00174,Novel03060,Novel03227,Novel01690,Novel03544,Novel06189,Novel03969,Novel08210,Novel05718,Novel07457,Novel05292,Novel07354,Novel01130,Novel05150,Novel07309,Novel08175,Novel06695,Novel03352,Novel08216,Novel03778,Novel03208,Nov…	38	Novel00847,Novel00743,Novel00279,Novel04612,Novel02836,Novel07455,Novel00022,Novel01267,Novel03362,Novel08048,Novel07640,Novel06937,Novel06442,Novel00932,Novel06902,Novel00876,Novel06058,Novel00490,Novel04210,Novel06014,Novel07079,Novel04469,Novel02516,Novel07793,Novel06499,Novel00340,Novel03931,Novel06392,Novel05825,Novel00699,Novel04964,Novel00812,Novel04672,Novel07424,Novel06527,Novel01136,Nov…
GO:0016020	membrane	cellular_component	0.24472	1	59	223	819	3366	34	Novel03752,Novel01192,Novel03778,Novel04812,Novel02350,Novel04051,Novel01099,Novel00466,Novel08073,Novel01859,Novel03352,Novel02700,Novel00744,Novel02141,Novel07354,Novel05292,Novel05150,Novel05065,Novel01394,Novel03741,Novel03969,Novel04059,Novel03399,Novel03544,Novel03060,Novel00609,Novel00588,Novel07830,Novel07128,Novel00439,Novel02701,Novel00612,Novel03208,Novel00702	25	Novel01267,Novel00340,Novel00022,Novel06958,Novel02395,Novel05158,Novel04612,Novel00142,Novel01091,Novel00743,Novel00958,Novel00490,Novel00932,Novel06527,Novel01492,Novel04641,Novel00311,Novel07424,Novel00689,Novel00812,Novel07594,Novel00709,Novel08048,Novel02214,Novel03931
GO:0006807	nitrogen compound metabolic process	biological_process	0.24475	1	82	223	1159	3366	44	Novel01757,Novel01192,Novel06063,Novel01475,Novel03411,Novel04051,Novel04721,Novel02141,Novel06739,Novel05937,Novel07902,Novel02700,Novel03165,Novel07291,Novel05692,Novel01835,Novel08210,Novel00439,Novel04480,Novel04951,Novel05366,Novel08205,Novel03227,Novel05001,Novel08190,Novel03060,Novel03778,Novel01065,Novel05150,Novel07354,Novel07457,Novel07748,Novel00744,Novel03399,Novel04492,Novel05065,Nov…	38	Novel04612,Novel07455,Novel04537,Novel00743,Novel00847,Novel00287,Novel00742,Novel06058,Novel00932,Novel06059,Novel01464,Novel06014,Novel05589,Novel04210,Novel00490,Novel03362,Novel06442,Novel06937,Novel07640,Novel07793,Novel06958,Novel06499,Novel03859,Novel03203,Novel05025,Novel03968,Novel01492,Novel01136,Novel01641,Novel04672,Novel06307,Novel06169,Novel06392,Novel02214,Novel03931,Novel00812,Nov…
GO:0006928	movement of cell or subcellular component	biological_process	0.24568	1	3	223	26	3366	1	Novel03752	2	Novel03203,Novel06058
GO:0009259	ribonucleotide metabolic process	biological_process	0.24679	1	5	223	51	3366	1	Novel00744	4	Novel02214,Novel06937,Novel06958,Novel03362
GO:0019693	ribose phosphate metabolic process	biological_process	0.24679	1	5	223	51	3366	1	Novel00744	4	Novel02214,Novel06937,Novel06958,Novel03362
GO:0044419	interspecies interaction between organisms	biological_process	0.25426	1	18	223	229	3366	11	Novel07815,Novel06052,Novel05065,Novel06467,Novel04051,Novel00396,Novel00588,Novel01844,Novel05280,Novel05150,Novel06602	7	Novel06212,Novel06867,Novel02395,Novel00172,Novel07594,Novel06170,Novel04469
GO:0044257	cellular protein catabolic process	biological_process	0.26166	1	2	223	15	3366	2	Novel00702,Novel04492	0
GO:0051603	proteolysis involved in cellular protein catabolic process	biological_process	0.26166	1	2	223	15	3366	2	Novel00702,Novel04492	0
GO:0072657	protein localization to membrane	biological_process	0.26166	1	2	223	15	3366	1	Novel03352	1	Novel04343
GO:0090150	establishment of protein localization to membrane	biological_process	0.26166	1	2	223	15	3366	1	Novel03352	1	Novel04343
GO:0006352	DNA-templated transcription, initiation	biological_process	0.26398	1	3	223	27	3366	1	Novel07291	2	Novel06059,Novel05025
GO:0031975	envelope	cellular_component	0.26705	1	7	223	79	3366	3	Novel00744,Novel00609,Novel03752	4	Novel06958,Novel00311,Novel02214,Novel00958
GO:0031974	membrane-enclosed lumen	cellular_component	0.26708	1	9	223	106	3366	4	Novel06063,Novel04492,Novel01757,Novel07457	5	Novel05589,Novel06058,Novel01641,Novel05025,Novel06059
GO:0043233	organelle lumen	cellular_component	0.26708	1	9	223	106	3366	4	Novel06063,Novel07457,Novel01757,Novel04492	5	Novel05589,Novel01641,Novel05025,Novel06059,Novel06058
GO:0070013	intracellular organelle lumen	cellular_component	0.26708	1	9	223	106	3366	4	Novel04492,Novel01757,Novel07457,Novel06063	5	Novel06058,Novel01641,Novel06059,Novel05025,Novel05589
GO:0019637	organophosphate metabolic process	biological_process	0.27247	1	8	223	93	3366	3	Novel00744,Novel03227,Novel07354	5	Novel06958,Novel06937,Novel00812,Novel02214,Novel03362
GO:0000003	reproduction	biological_process	0.27252	1	5	223	53	3366	1	Novel04701	4	Novel02516,Novel01908,Novel04672,Novel02941
GO:0015075	ion transmembrane transporter activity	molecular_function	0.27404	1	13	223	162	3366	7	Novel05280,Novel00396,Novel03741,Novel01859,Novel05065,Novel03752,Novel00744	6	Novel00709,Novel02214,Novel04612,Novel07594,Novel06958,Novel06867
GO:0140097	catalytic activity, acting on DNA	molecular_function	0.2786	1	10	223	121	3366	6	Novel05150,Novel04604,Novel02701,Novel03289,Novel03969,Novel02700	4	Novel06442,Novel00490,Novel06169,Novel06499
GO:0006996	organelle organization	biological_process	0.28145	1	14	223	177	3366	9	Novel06739,Novel02701,Novel01826,Novel05150,Novel04812,Novel04701,Novel02700,Novel03289,Novel00609	5	Novel03203,Novel04672,Novel07594,Novel00490,Novel06169
GO:0042578	phosphoric ester hydrolase activity	molecular_function	0.28243	1	3	223	28	3366	1	Novel04051	2	Novel06499,Novel06442
GO:0000276	mitochondrial proton-transporting ATP synthase complex, coupling factor F(o)	cellular_component	0.28243	1	3	223	28	3366	1	Novel00744	2	Novel02214,Novel06958
GO:0005996	monosaccharide metabolic process	biological_process	0.28243	1	3	223	28	3366	2	Novel01657,Novel08216	1	Novel04672
GO:0006164	purine nucleotide biosynthetic process	biological_process	0.28673	1	4	223	41	3366	1	Novel00744	3	Novel02214,Novel06937,Novel06958
GO:0009152	purine ribonucleotide biosynthetic process	biological_process	0.28673	1	4	223	41	3366	1	Novel00744	3	Novel06937,Novel06958,Novel02214
GO:0072522	purine-containing compound biosynthetic process	biological_process	0.28673	1	4	223	41	3366	1	Novel00744	3	Novel06937,Novel06958,Novel02214
GO:0019684	photosynthesis, light reaction	biological_process	0.28693	1	2	223	16	3366	1	Novel04059	1	Novel00022
GO:0019953	sexual reproduction	biological_process	0.28693	1	2	223	16	3366	0		2	Novel02941,Novel01908
GO:0044703	multi-organism reproductive process	biological_process	0.28693	1	2	223	16	3366	0		2	Novel02941,Novel01908
GO:0006650	glycerophospholipid metabolic process	biological_process	0.28693	1	2	223	16	3366	1	Novel07354	1	Novel00812
GO:0046486	glycerolipid metabolic process	biological_process	0.28693	1	2	223	16	3366	1	Novel07354	1	Novel00812
GO:0005667	transcription regulator complex	cellular_component	0.28693	1	2	223	16	3366	0		2	Novel06059,Novel05025
GO:0008150	biological_process	biological_process	0.28772	1	157	223	2305	3366	91	Novel00588,Novel08190,Novel03060,Novel08205,Novel05366,Novel01826,Novel01835,Novel07815,Novel07291,Novel00396,Novel03544,Novel07862,Novel02700,Novel07902,Novel06184,Novel04742,Novel05937,Novel06739,Novel01475,Novel02350,Novel04051,Novel01192,Novel06063,Novel03752,Novel01757,Novel08073,Novel00466,Novel07128,Novel03754,Novel02262,Novel03208,Novel03289,Novel07606,Novel07695,Novel07660,Novel00512,Nov…	66	Novel04275,Novel04210,Novel06212,Novel00490,Novel04641,Novel00932,Novel00279,Novel00742,Novel04343,Novel00743,Novel04537,Novel00022,Novel07455,Novel02395,Novel02836,Novel01908,Novel06392,Novel06867,Novel06169,Novel06307,Novel04672,Novel01136,Novel01492,Novel03968,Novel03203,Novel03859,Novel01091,Novel02941,Novel00340,Novel02076,Novel02516,Novel06442,Novel06937,Novel06170,Novel07640,Novel04827,Nov…
GO:0055036	virion membrane	cellular_component	0.29032	1	1	223	5	3366	1	Novel01394	0
GO:0005227	calcium activated cation channel activity	molecular_function	0.29032	1	1	223	5	3366	1	Novel05065	0
GO:0015269	calcium-activated potassium channel activity	molecular_function	0.29032	1	1	223	5	3366	1	Novel05065	0
GO:0022839	ion gated channel activity	molecular_function	0.29032	1	1	223	5	3366	1	Novel05065	0
GO:0030077	plasma membrane light-harvesting complex	cellular_component	0.29032	1	1	223	5	3366	0		1	Novel00022
GO:0042716	plasma membrane-derived chromatophore	cellular_component	0.29032	1	1	223	5	3366	0		1	Novel00022
GO:0003729	mRNA binding	molecular_function	0.29032	1	1	223	5	3366	1	Novel04463	0
GO:0031555	transcriptional attenuation	biological_process	0.29032	1	1	223	5	3366	0		1	Novel04537
GO:0031556	transcriptional attenuation by ribosome	biological_process	0.29032	1	1	223	5	3366	0		1	Novel04537
GO:0046677	response to antibiotic	biological_process	0.29032	1	1	223	5	3366	1	Novel05785	0
GO:0030054	cell junction	cellular_component	0.29032	1	1	223	5	3366	0		1	Novel00932
GO:0032993	protein-DNA complex	cellular_component	0.29032	1	1	223	5	3366	1	Novel00612	0
GO:0060271	cilium assembly	biological_process	0.29032	1	1	223	5	3366	0		1	Novel03203
GO:0120031	plasma membrane bounded cell projection assembly	biological_process	0.29032	1	1	223	5	3366	0		1	Novel03203
GO:0005244	voltage-gated ion channel activity	molecular_function	0.29032	1	1	223	5	3366	0		1	Novel00709
GO:0005249	voltage-gated potassium channel activity	molecular_function	0.29032	1	1	223	5	3366	0		1	Novel00709
GO:0022832	voltage-gated channel activity	molecular_function	0.29032	1	1	223	5	3366	0		1	Novel00709
GO:0022843	voltage-gated cation channel activity	molecular_function	0.29032	1	1	223	5	3366	0		1	Novel00709
GO:0045156	electron transporter, transferring electrons within the cyclic electron transport pathway of photosynthesis activity	molecular_function	0.29032	1	1	223	5	3366	0		1	Novel00022
GO:0001539	cilium or flagellum-dependent cell motility	biological_process	0.29032	1	1	223	5	3366	0		1	Novel03203
GO:0008053	mitochondrial fusion	biological_process	0.29032	1	1	223	5	3366	1	Novel00609	0
GO:0048284	organelle fusion	biological_process	0.29032	1	1	223	5	3366	1	Novel00609	0
GO:0030247	polysaccharide binding	molecular_function	0.29032	1	1	223	5	3366	1	Novel00612	0
GO:0051656	establishment of organelle localization	biological_process	0.29032	1	1	223	5	3366	1	Novel07671	0
GO:0045595	regulation of cell differentiation	biological_process	0.29032	1	1	223	5	3366	0		1	Novel00470
GO:0016054	organic acid catabolic process	biological_process	0.29033	1	1	223	5	3366	0		1	Novel07793
GO:0046395	carboxylic acid catabolic process	biological_process	0.29033	1	1	223	5	3366	0		1	Novel07793
GO:0044281	small molecule metabolic process	biological_process	0.29648	1	13	223	165	3366	5	Novel08216,Novel00744,Novel03227,Novel01657,Novel03778	8	Novel03362,Novel04672,Novel02214,Novel00932,Novel07793,Novel07640,Novel06958,Novel06937
GO:0044264	cellular polysaccharide metabolic process	biological_process	0.301	1	3	223	29	3366	2	Novel02350,Novel00466	1	Novel00743
GO:0005506	iron ion binding	molecular_function	0.301	1	3	223	29	3366	1	Novel07695	2	Novel08048,Novel03931
GO:0009260	ribonucleotide biosynthetic process	biological_process	0.30199	1	4	223	42	3366	1	Novel00744	3	Novel06937,Novel06958,Novel02214
GO:0046390	ribose phosphate biosynthetic process	biological_process	0.30199	1	4	223	42	3366	1	Novel00744	3	Novel06958,Novel06937,Novel02214
GO:0050896	response to stimulus	biological_process	0.30413	1	30	223	410	3366	18	Novel03289,Novel06467,Novel07815,Novel03741,Novel05065,Novel04463,Novel03752,Novel05785,Novel00565,Novel00588,Novel02700,Novel05150,Novel07874,Novel02262,Novel00702,Novel02141,Novel02701,Novel00439	12	Novel06958,Novel06499,Novel02941,Novel06169,Novel00490,Novel01641,Novel02516,Novel06442,Novel02499,Novel03203,Novel01908,Novel03859
GO:0031090	organelle membrane	cellular_component	0.31173	1	13	223	167	3366	7	Novel03778,Novel04812,Novel03752,Novel00744,Novel01099,Novel04051,Novel00609	6	Novel02214,Novel00311,Novel04641,Novel00812,Novel00958,Novel06958
GO:0009405	pathogenesis	biological_process	0.31208	1	5	223	56	3366	3	Novel06602,Novel04051,Novel06052	2	Novel04469,Novel00172
GO:0044270	cellular nitrogen compound catabolic process	biological_process	0.31211	1	2	223	17	3366	1	Novel03165	1	Novel07793
GO:0046700	heterocycle catabolic process	biological_process	0.31211	1	2	223	17	3366	1	Novel03165	1	Novel07793
GO:1901361	organic cyclic compound catabolic process	biological_process	0.31211	1	2	223	17	3366	1	Novel03165	1	Novel07793
GO:0030163	protein catabolic process	biological_process	0.31211	1	2	223	17	3366	2	Novel00702,Novel04492	0
GO:0000041	transition metal ion transport	biological_process	0.31211	1	2	223	17	3366	2	Novel06184,Novel03741	0
GO:0006457	protein folding	biological_process	0.31211	1	2	223	17	3366	1	Novel01144	1	Novel03831
GO:0005794	Golgi apparatus	cellular_component	0.31962	1	3	223	30	3366	2	Novel04051,Novel03778	1	Novel06212
GO:0016853	isomerase activity	molecular_function	0.31962	1	3	223	30	3366	2	Novel06739,Novel08210	1	Novel07079
GO:0005753	mitochondrial proton-transporting ATP synthase complex	cellular_component	0.31962	1	3	223	30	3366	1	Novel00744	2	Novel02214,Novel06958
GO:0022890	inorganic cation transmembrane transporter activity	molecular_function	0.32181	1	11	223	140	3366	6	Novel00744,Novel05065,Novel03752,Novel03741,Novel00396,Novel05280	5	Novel06867,Novel07594,Novel06958,Novel02214,Novel00709
GO:0008610	lipid biosynthetic process	biological_process	0.33275	1	4	223	44	3366	3	Novel00466,Novel07354,Novel02350	1	Novel00812
GO:0019439	aromatic compound catabolic process	biological_process	0.3371	1	2	223	18	3366	1	Novel03165	1	Novel07793
GO:0015079	potassium ion transmembrane transporter activity	molecular_function	0.3371	1	2	223	18	3366	1	Novel05065	1	Novel00709
GO:0008047	enzyme activator activity	molecular_function	0.3371	1	2	223	18	3366	2	Novel05937,Novel03165	0
GO:0015291	secondary active transmembrane transporter activity	molecular_function	0.3371	1	2	223	18	3366	1	Novel08073	1	Novel00932
GO:0051336	regulation of hydrolase activity	biological_process	0.3371	1	2	223	18	3366	0		2	Novel03203,Novel03968
GO:0044764	multi-organism cellular process	biological_process	0.3371	1	2	223	18	3366	0		2	Novel02941,Novel01908
GO:0007219	Notch signaling pathway	biological_process	0.33741	1	1	223	6	3366	0		1	Novel01641
GO:0007127	meiosis I	biological_process	0.33741	1	1	223	6	3366	0		1	Novel04672
GO:0007131	reciprocal meiotic recombination	biological_process	0.33741	1	1	223	6	3366	0		1	Novel04672
GO:0035825	homologous recombination	biological_process	0.33741	1	1	223	6	3366	0		1	Novel04672
GO:0061982	meiosis I cell cycle process	biological_process	0.33741	1	1	223	6	3366	0		1	Novel04672
GO:0005875	microtubule associated complex	cellular_component	0.33741	1	1	223	6	3366	0		1	Novel06058
GO:0006401	RNA catabolic process	biological_process	0.33741	1	1	223	6	3366	1	Novel03165	0
GO:0006402	mRNA catabolic process	biological_process	0.33741	1	1	223	6	3366	1	Novel03165	0
GO:0005747	mitochondrial respiratory chain complex I	cellular_component	0.33741	1	1	223	6	3366	0		1	Novel00311
GO:0030964	NADH dehydrogenase complex	cellular_component	0.33741	1	1	223	6	3366	0		1	Novel00311
GO:0045271	respiratory chain complex I	cellular_component	0.33741	1	1	223	6	3366	0		1	Novel00311
GO:0045862	positive regulation of proteolysis	biological_process	0.33741	1	1	223	6	3366	0		1	Novel03968
GO:0050776	regulation of immune response	biological_process	0.33741	1	1	223	6	3366	1	Novel06467	0
GO:0019898	extrinsic component of membrane	cellular_component	0.33741	1	1	223	6	3366	1	Novel04812	0
GO:0009403	toxin biosynthetic process	biological_process	0.33741	1	1	223	6	3366	0		1	Novel04641
GO:0043385	mycotoxin metabolic process	biological_process	0.33741	1	1	223	6	3366	0		1	Novel04641
GO:0043386	mycotoxin biosynthetic process	biological_process	0.33741	1	1	223	6	3366	0		1	Novel04641
GO:0044782	cilium organization	biological_process	0.33741	1	1	223	6	3366	0		1	Novel03203
GO:0030031	cell projection assembly	biological_process	0.33741	1	1	223	6	3366	0		1	Novel03203
GO:0009878	nodule morphogenesis	biological_process	0.33741	1	1	223	6	3366	1	Novel05065	0
GO:0044111	development involved in symbiotic interaction	biological_process	0.33741	1	1	223	6	3366	1	Novel05065	0
GO:0001503	ossification	biological_process	0.33741	1	1	223	6	3366	0		1	Novel00470
GO:0016278	lysine N-methyltransferase activity	molecular_function	0.33741	1	1	223	6	3366	1	Novel03754	0
GO:0016279	protein-lysine N-methyltransferase activity	molecular_function	0.33741	1	1	223	6	3366	1	Novel03754	0
GO:0018024	histone-lysine N-methyltransferase activity	molecular_function	0.33741	1	1	223	6	3366	1	Novel03754	0
GO:0042054	histone methyltransferase activity	molecular_function	0.33741	1	1	223	6	3366	1	Novel03754	0
GO:0042910	xenobiotic transmembrane transporter activity	molecular_function	0.33741	1	1	223	6	3366	1	Novel08073	0
GO:0015035	protein disulfide oxidoreductase activity	molecular_function	0.33741	1	1	223	6	3366	1	Novel05718	0
GO:0015036	disulfide oxidoreductase activity	molecular_function	0.33741	1	1	223	6	3366	1	Novel05718	0
GO:0051640	organelle localization	biological_process	0.33741	1	1	223	6	3366	1	Novel07671	0
GO:0048646	anatomical structure formation involved in morphogenesis	biological_process	0.33741	1	1	223	6	3366	1	Novel00512	0
GO:0042180	cellular ketone metabolic process	biological_process	0.33741	1	1	223	6	3366	0		1	Novel07793
GO:1901136	carbohydrate derivative catabolic process	biological_process	0.33741	1	1	223	6	3366	0		1	Novel01136
GO:0004601	peroxidase activity	molecular_function	0.33741	1	1	223	6	3366	1	Novel07306	0
GO:0016684	oxidoreductase activity, acting on peroxide as acceptor	molecular_function	0.33741	1	1	223	6	3366	1	Novel07306	0
GO:0015630	microtubule cytoskeleton	cellular_component	0.33826	1	3	223	31	3366	2	Novel01826,Novel04492	1	Novel06058
GO:0007155	cell adhesion	biological_process	0.33826	1	3	223	31	3366	0		3	Novel02941,Novel01908,Novel01091
GO:0034637	cellular carbohydrate biosynthetic process	biological_process	0.33826	1	3	223	31	3366	2	Novel02350,Novel00466	1	Novel00743
GO:0043227	membrane-bounded organelle	cellular_component	0.35144	1	34	223	478	3366	20	Novel01757,Novel01099,Novel04051,Novel04812,Novel03778,Novel06063,Novel03752,Novel07457,Novel07671,Novel07748,Novel00744,Novel04701,Novel07291,Novel06189,Novel03399,Novel04492,Novel00439,Novel00612,Novel00609,Novel08205	14	Novel00022,Novel06958,Novel05025,Novel03968,Novel00311,Novel06059,Novel01641,Novel04641,Novel06058,Novel06212,Novel05589,Novel00958,Novel02214,Novel00812
GO:0045263	proton-transporting ATP synthase complex, coupling factor F(o)	cellular_component	0.35687	1	3	223	32	3366	1	Novel00744	2	Novel06958,Novel02214
GO:0005615	extracellular space	cellular_component	0.36181	1	2	223	19	3366	0		2	Novel02630,Novel00932
GO:0022836	gated channel activity	molecular_function	0.36181	1	2	223	19	3366	1	Novel05065	1	Novel00709
GO:0005509	calcium ion binding	molecular_function	0.36181	1	2	223	19	3366	1	Novel05502	1	Novel06392
GO:0006664	glycolipid metabolic process	biological_process	0.36181	1	2	223	19	3366	1	Novel07354	1	Novel00812
GO:0009247	glycolipid biosynthetic process	biological_process	0.36181	1	2	223	19	3366	1	Novel07354	1	Novel00812
GO:0046467	membrane lipid biosynthetic process	biological_process	0.36181	1	2	223	19	3366	1	Novel07354	1	Novel00812
GO:0019725	cellular homeostasis	biological_process	0.36181	1	2	223	19	3366	2	Novel02616,Novel05718	0
GO:0061695	transferase complex, transferring phosphorus-containing groups	cellular_component	0.36181	1	2	223	19	3366	0		2	Novel05025,Novel06059
GO:0051701	interaction with host	biological_process	0.36367	1	4	223	46	3366	3	Novel05150,Novel00396,Novel05280	1	Novel06867
GO:0051276	chromosome organization	biological_process	0.37601	1	7	223	89	3366	4	Novel05150,Novel03289,Novel02701,Novel02700	3	Novel06169,Novel00490,Novel07594
GO:0009605	response to external stimulus	biological_process	0.37938	1	5	223	61	3366	5	Novel00588,Novel06467,Novel07815,Novel03752,Novel05065	0
GO:0016773	phosphotransferase activity, alcohol group as acceptor	molecular_function	0.38041	1	9	223	118	3366	4	Novel08175,Novel04492,Novel08190,Novel03778	5	Novel03931,Novel05825,Novel06937,Novel07640,Novel06307
GO:0034655	nucleobase-containing compound catabolic process	biological_process	0.38138	1	1	223	7	3366	1	Novel03165	0
GO:0022904	respiratory electron transport chain	biological_process	0.38139	1	1	223	7	3366	0		1	Novel03931
GO:0043934	sporulation	biological_process	0.38139	1	1	223	7	3366	1	Novel00512	0
GO:0031554	regulation of DNA-templated transcription, termination	biological_process	0.38139	1	1	223	7	3366	0		1	Novel04537
GO:0044550	secondary metabolite biosynthetic process	biological_process	0.38139	1	1	223	7	3366	0		1	Novel04641
GO:0003964	RNA-directed DNA polymerase activity	molecular_function	0.38139	1	1	223	7	3366	1	Novel04604	0
GO:0015097	mercury ion transmembrane transporter activity	molecular_function	0.38139	1	1	223	7	3366	1	Novel03741	0
GO:0015694	mercury ion transport	biological_process	0.38139	1	1	223	7	3366	1	Novel03741	0
GO:0046689	response to mercury ion	biological_process	0.38139	1	1	223	7	3366	1	Novel03741	0
GO:0050787	detoxification of mercury ion	biological_process	0.38139	1	1	223	7	3366	1	Novel03741	0
GO:0061687	detoxification of inorganic compound	biological_process	0.38139	1	1	223	7	3366	1	Novel03741	0
GO:0010942	positive regulation of cell death	biological_process	0.38139	1	1	223	7	3366	0		1	Novel03968
GO:0043065	positive regulation of apoptotic process	biological_process	0.38139	1	1	223	7	3366	0		1	Novel03968
GO:0043068	positive regulation of programmed cell death	biological_process	0.38139	1	1	223	7	3366	0		1	Novel03968
GO:0050793	regulation of developmental process	biological_process	0.38139	1	1	223	7	3366	0		1	Novel00470
GO:0015934	large ribosomal subunit	cellular_component	0.38139	1	1	223	7	3366	1	Novel01835	0
GO:0006479	protein methylation	biological_process	0.38139	1	1	223	7	3366	1	Novel03060	0
GO:0008213	protein alkylation	biological_process	0.38139	1	1	223	7	3366	1	Novel03060	0
GO:0007031	peroxisome organization	biological_process	0.38139	1	1	223	7	3366	1	Novel04812	0
GO:0004180	carboxypeptidase activity	molecular_function	0.38139	1	1	223	7	3366	1	Novel07902	0
GO:0045454	cell redox homeostasis	biological_process	0.38139	1	1	223	7	3366	1	Novel05718	0
GO:0009877	nodulation	biological_process	0.38139	1	1	223	7	3366	1	Novel05065	0
GO:0051239	regulation of multicellular organismal process	biological_process	0.38139	1	1	223	7	3366	0		1	Novel00470
GO:0005741	mitochondrial outer membrane	cellular_component	0.38139	1	1	223	7	3366	1	Novel00609	0
GO:0031968	organelle outer membrane	cellular_component	0.38139	1	1	223	7	3366	1	Novel00609	0
GO:0050661	NADP binding	molecular_function	0.38139	1	1	223	7	3366	1	Novel08216	0
GO:0070887	cellular response to chemical stimulus	biological_process	0.38617	1	2	223	20	3366	0		2	Novel02941,Novel01908
GO:0005694	chromosome	cellular_component	0.39026	1	6	223	76	3366	4	Novel04337,Novel04701,Novel00612,Novel04492	2	Novel06958,Novel07594
GO:0022610	biological adhesion	biological_process	0.39385	1	3	223	34	3366	0		3	Novel01908,Novel01091,Novel02941
GO:0042254	ribosome biogenesis	biological_process	0.39454	1	4	223	48	3366	3	Novel07457,Novel05937,Novel03778	1	Novel06058
GO:0005737	cytoplasm	cellular_component	0.4013	1	20	223	281	3366	9	Novel07671,Novel00609,Novel00744,Novel05001,Novel06189,Novel04051,Novel03752,Novel03778,Novel04812	11	Novel03362,Novel03203,Novel04343,Novel02214,Novel03968,Novel00311,Novel02516,Novel06958,Novel06212,Novel00022,Novel00958
GO:0051716	cellular response to stimulus	biological_process	0.40306	1	21	223	296	3366	10	Novel00565,Novel02700,Novel02262,Novel05150,Novel02701,Novel00439,Novel02141,Novel00702,Novel03289,Novel04463	11	Novel02499,Novel06442,Novel03859,Novel01908,Novel02941,Novel06169,Novel06499,Novel00490,Novel06958,Novel01641,Novel02516
GO:0007049	cell cycle	biological_process	0.40638	1	5	223	63	3366	3	Novel01826,Novel04492,Novel04701	2	Novel04672,Novel02516
GO:0043207	response to external biotic stimulus	biological_process	0.40989	1	4	223	49	3366	4	Novel06467,Novel00588,Novel05065,Novel07815	0
GO:0051707	response to other organism	biological_process	0.40989	1	4	223	49	3366	4	Novel07815,Novel05065,Novel00588,Novel06467	0
GO:0022402	cell cycle process	biological_process	0.40989	1	4	223	49	3366	2	Novel01826,Novel04701	2	Novel04672,Novel02516
GO:0000777	condensed chromosome kinetochore	cellular_component	0.41012	1	2	223	21	3366	2	Novel04337,Novel04492	0
GO:0000779	condensed chromosome, centromeric region	cellular_component	0.41012	1	2	223	21	3366	2	Novel04337,Novel04492	0
GO:0004674	protein serine/threonine kinase activity	molecular_function	0.41012	1	2	223	21	3366	1	Novel04492	1	Novel07640
GO:0040011	locomotion	biological_process	0.41012	1	2	223	21	3366	1	Novel03752	1	Novel03203
GO:0008238	exopeptidase activity	molecular_function	0.41012	1	2	223	21	3366	1	Novel07902	1	Novel00847
GO:0019867	outer membrane	cellular_component	0.41012	1	2	223	21	3366	1	Novel00609	1	Novel00709
GO:0004866	endopeptidase inhibitor activity	molecular_function	0.41012	1	2	223	21	3366	1	Novel07874	1	Novel03203
GO:0061135	endopeptidase regulator activity	molecular_function	0.41012	1	2	223	21	3366	1	Novel07874	1	Novel03203
GO:0016616	oxidoreductase activity, acting on the CH-OH group of donors, NAD or NADP as acceptor	molecular_function	0.41012	1	2	223	21	3366	2	Novel03208,Novel08216	0
GO:0044085	cellular component biogenesis	biological_process	0.41176	1	12	223	165	3366	8	Novel05937,Novel07457,Novel01826,Novel03778,Novel00609,Novel04985,Novel00588,Novel07128	4	Novel02516,Novel06058,Novel03203,Novel07594
GO:0000776	kinetochore	cellular_component	0.41214	1	3	223	35	3366	2	Novel04492,Novel04337	1	Novel07594
GO:0009523	photosystem II	cellular_component	0.41214	1	3	223	35	3366	1	Novel04059	2	Novel05158,Novel02395
GO:0045259	proton-transporting ATP synthase complex	cellular_component	0.41214	1	3	223	35	3366	1	Novel00744	2	Novel02214,Novel06958
GO:0020037	heme binding	molecular_function	0.41214	1	3	223	35	3366	2	Novel07306,Novel07695	1	Novel08048
GO:0044403	symbiotic process	biological_process	0.41374	1	10	223	136	3366	5	Novel05065,Novel05150,Novel00396,Novel01844,Novel05280	5	Novel07594,Novel06212,Novel06867,Novel06170,Novel02395
GO:0005622	intracellular	cellular_component	0.41875	1	49	223	715	3366	29	Novel02519,Novel01835,Novel06189,Novel07291,Novel04059,Novel03399,Novel04492,Novel00609,Novel08205,Novel05001,Novel01826,Novel00612,Novel00439,Novel02701,Novel04051,Novel04721,Novel04337,Novel03778,Novel04812,Novel03752,Novel06063,Novel01757,Novel00744,Novel07748,Novel02700,Novel04701,Novel03352,Novel07457,Novel07671	20	Novel06212,Novel05589,Novel00958,Novel00311,Novel01641,Novel06059,Novel06058,Novel07594,Novel02214,Novel08048,Novel03362,Novel06958,Novel00022,Novel05158,Novel02395,Novel02516,Novel03968,Novel03203,Novel04343,Novel05025
GO:0034470	ncRNA processing	biological_process	0.41984	1	5	223	64	3366	3	Novel05937,Novel03778,Novel07457	2	Novel06014,Novel06058
GO:0030076	light-harvesting complex	cellular_component	0.42245	1	1	223	8	3366	0		1	Novel00022
GO:0016459	myosin complex	cellular_component	0.42245	1	1	223	8	3366	1	Novel03352	0
GO:0042651	thylakoid membrane	cellular_component	0.42245	1	1	223	8	3366	0		1	Novel08048
GO:0032270	positive regulation of cellular protein metabolic process	biological_process	0.42245	1	1	223	8	3366	0		1	Novel03968
GO:0051247	positive regulation of protein metabolic process	biological_process	0.42245	1	1	223	8	3366	0		1	Novel03968
GO:0007267	cell-cell signaling	biological_process	0.42245	1	1	223	8	3366	1	Novel04463	0
GO:0006353	DNA-templated transcription, termination	biological_process	0.42245	1	1	223	8	3366	0		1	Novel04537
GO:0005672	transcription factor TFIIA complex	cellular_component	0.42245	1	1	223	8	3366	0		1	Novel05025
GO:0003743	translation initiation factor activity	molecular_function	0.42246	1	1	223	8	3366	1	Novel05001	0
GO:0009636	response to toxic substance	biological_process	0.42246	1	1	223	8	3366	1	Novel03741	0
GO:0098754	detoxification	biological_process	0.42246	1	1	223	8	3366	1	Novel03741	0
GO:0070566	adenylyltransferase activity	molecular_function	0.42246	1	1	223	8	3366	1	Novel03778	0
GO:0016759	cellulose synthase activity	molecular_function	0.42246	1	1	223	8	3366	0		1	Novel00743
GO:0016760	cellulose synthase (UDP-forming) activity	molecular_function	0.42246	1	1	223	8	3366	0		1	Novel00743
GO:0030243	cellulose metabolic process	biological_process	0.42246	1	1	223	8	3366	0		1	Novel00743
GO:0030244	cellulose biosynthetic process	biological_process	0.42246	1	1	223	8	3366	0		1	Novel00743
GO:0044391	ribosomal subunit	cellular_component	0.42246	1	1	223	8	3366	1	Novel01835	0
GO:0005777	peroxisome	cellular_component	0.42246	1	1	223	8	3366	1	Novel04812	0
GO:0042579	microbody	cellular_component	0.42246	1	1	223	8	3366	1	Novel04812	0
GO:0008170	N-methyltransferase activity	molecular_function	0.42246	1	1	223	8	3366	1	Novel03754	0
GO:0061630	ubiquitin protein ligase activity	molecular_function	0.42246	1	1	223	8	3366	1	Novel04492	0
GO:0061659	ubiquitin-like protein ligase activity	molecular_function	0.42246	1	1	223	8	3366	1	Novel04492	0
GO:0019087	transformation of host cell by virus	biological_process	0.42246	1	1	223	8	3366	1	Novel05150	0
GO:0004867	serine-type endopeptidase inhibitor activity	molecular_function	0.42246	1	1	223	8	3366	1	Novel07874	0
GO:0044282	small molecule catabolic process	biological_process	0.42246	1	1	223	8	3366	0		1	Novel07793
GO:0016620	oxidoreductase activity, acting on the aldehyde or oxo group of donors, NAD or NADP as acceptor	molecular_function	0.42246	1	1	223	8	3366	1	Novel07973	0
GO:0008171	O-methyltransferase activity	molecular_function	0.42246	1	1	223	8	3366	1	Novel03060	0
GO:0016209	antioxidant activity	molecular_function	0.42246	1	1	223	8	3366	1	Novel07306	0
GO:0072594	establishment of protein localization to organelle	biological_process	0.43026	1	3	223	36	3366	2	Novel03352,Novel00588	1	Novel04343
GO:0006955	immune response	biological_process	0.43361	1	2	223	22	3366	2	Novel06467,Novel05065	0
GO:0006643	membrane lipid metabolic process	biological_process	0.43361	1	2	223	22	3366	1	Novel07354	1	Novel00812
GO:0010033	response to organic substance	biological_process	0.43361	1	2	223	22	3366	0		2	Novel02941,Novel01908
GO:0009607	response to biotic stimulus	biological_process	0.44035	1	4	223	51	3366	4	Novel07815,Novel05065,Novel00588,Novel06467	0
GO:0033177	proton-transporting two-sector ATPase complex, proton-transporting domain	cellular_component	0.44036	1	4	223	51	3366	1	Novel00744	3	Novel06958,Novel07594,Novel02214
GO:0022613	ribonucleoprotein complex biogenesis	biological_process	0.44036	1	4	223	51	3366	3	Novel07457,Novel05937,Novel03778	1	Novel06058
GO:0002376	immune system process	biological_process	0.44818	1	3	223	37	3366	3	Novel05065,Novel06467,Novel00588	0
GO:0015985	energy coupled proton transport, down electrochemical gradient	biological_process	0.44818	1	3	223	37	3366	1	Novel00744	2	Novel02214,Novel06958
GO:0015986	ATP synthesis coupled proton transport	biological_process	0.44818	1	3	223	37	3366	1	Novel00744	2	Novel06958,Novel02214
GO:0043229	intracellular organelle	cellular_component	0.4487	1	39	223	572	3366	25	Novel06063,Novel03752,Novel04337,Novel03778,Novel04812,Novel04721,Novel04051,Novel01757,Novel03352,Novel04701,Novel07748,Novel00744,Novel07671,Novel07457,Novel02519,Novel01835,Novel04492,Novel03399,Novel07291,Novel06189,Novel08205,Novel00609,Novel00439,Novel00612,Novel01826	14	Novel00022,Novel06958,Novel03968,Novel05025,Novel03203,Novel05589,Novel00958,Novel06212,Novel06058,Novel06059,Novel01641,Novel00311,Novel07594,Novel02214
GO:0000166	nucleotide binding	molecular_function	0.44992	1	25	223	363	3366	18	Novel08190,Novel02700,Novel01859,Novel03227,Novel03352,Novel05150,Novel07457,Novel01632,Novel07973,Novel08175,Novel02701,Novel04834,Novel04951,Novel03208,Novel03289,Novel03778,Novel05692,Novel08216	7	Novel06442,Novel06937,Novel07640,Novel03831,Novel06499,Novel06307,Novel06527
GO:1901265	nucleoside phosphate binding	molecular_function	0.44992	1	25	223	363	3366	18	Novel03778,Novel03289,Novel08216,Novel05692,Novel01859,Novel03227,Novel03352,Novel02700,Novel08190,Novel04834,Novel02701,Novel03208,Novel04951,Novel08175,Novel07973,Novel01632,Novel07457,Novel05150	7	Novel06307,Novel06499,Novel06527,Novel07640,Novel03831,Novel06442,Novel06937
GO:0005576	extracellular region	cellular_component	0.45059	1	10	223	140	3366	6	Novel05065,Novel01192,Novel00565,Novel05937,Novel05116,Novel02616	4	Novel04469,Novel00932,Novel02630,Novel01464
GO:0044255	cellular lipid metabolic process	biological_process	0.45542	1	4	223	52	3366	3	Novel07354,Novel02350,Novel00466	1	Novel00812
GO:0007166	cell surface receptor signaling pathway	biological_process	0.45659	1	2	223	23	3366	1	Novel04463	1	Novel01641
GO:0008654	phospholipid biosynthetic process	biological_process	0.45659	1	2	223	23	3366	1	Novel07354	1	Novel00812
GO:0019068	virion assembly	biological_process	0.45659	1	2	223	23	3366	0		2	Novel07594,Novel06212
GO:0070925	organelle assembly	biological_process	0.45659	1	2	223	23	3366	0		2	Novel03203,Novel07594
GO:0004197	cysteine-type endopeptidase activity	molecular_function	0.45659	1	2	223	23	3366	1	Novel01130	1	Novel07455
GO:0016032	viral process	biological_process	0.45824	1	9	223	126	3366	4	Novel00396,Novel05150,Novel05280,Novel01844	5	Novel02395,Novel06212,Novel07594,Novel06867,Novel06170
GO:0016679	oxidoreductase activity, acting on diphenols and related substances as donors	molecular_function	0.46081	1	1	223	9	3366	0		1	Novel02836
GO:0007218	neuropeptide signaling pathway	biological_process	0.46081	1	1	223	9	3366	1	Novel00565	0
GO:0043244	regulation of protein-containing complex disassembly	biological_process	0.46081	1	1	223	9	3366	0		1	Novel04537
GO:0006413	translational initiation	biological_process	0.46081	1	1	223	9	3366	1	Novel05001	0
GO:0006826	iron ion transport	biological_process	0.46081	1	1	223	9	3366	1	Novel06184	0
GO:0009888	tissue development	biological_process	0.46081	1	1	223	9	3366	0		1	Novel01091
GO:0051607	defense response to virus	biological_process	0.46081	1	1	223	9	3366	1	Novel00588	0
GO:0000226	microtubule cytoskeleton organization	biological_process	0.46081	1	1	223	9	3366	1	Novel01826	0
GO:0006006	glucose metabolic process	biological_process	0.46081	1	1	223	9	3366	1	Novel08216	0
GO:0005516	calmodulin binding	molecular_function	0.46081	1	1	223	9	3366	0		1	Novel07349
GO:0008083	growth factor activity	molecular_function	0.46081	1	1	223	9	3366	0		1	Novel00490
GO:0005537	mannose binding	molecular_function	0.46081	1	1	223	9	3366	0		1	Novel02395
GO:0016903	oxidoreductase activity, acting on the aldehyde or oxo group of donors	molecular_function	0.46081	1	1	223	9	3366	1	Novel07973	0
GO:0050662	obsolete coenzyme binding	molecular_function	0.46081	1	1	223	9	3366	1	Novel07378	0
GO:0043231	intracellular membrane-bounded organelle	cellular_component	0.4625	1	29	223	425	3366	18	Novel00439,Novel00612,Novel07457,Novel04701,Novel08205,Novel00609,Novel07748,Novel00744,Novel04492,Novel03399,Novel01757,Novel07291,Novel06189,Novel06063,Novel03752,Novel03778,Novel04812,Novel04051	11	Novel05025,Novel02214,Novel03968,Novel06058,Novel06059,Novel01641,Novel00311,Novel00958,Novel05589,Novel06212,Novel06958
GO:0003700	DNA-binding transcription factor activity	molecular_function	0.46283	1	6	223	82	3366	5	Novel05065,Novel07660,Novel01475,Novel07291,Novel05366	1	Novel07594
GO:0043232	intracellular non-membrane-bounded organelle	cellular_component	0.46372	1	14	223	201	3366	10	Novel00612,Novel04492,Novel01826,Novel07457,Novel04337,Novel04701,Novel03352,Novel02519,Novel01835,Novel04721	4	Novel06058,Novel03203,Novel06958,Novel07594
GO:0006754	ATP biosynthetic process	biological_process	0.46587	1	3	223	38	3366	1	Novel00744	2	Novel02214,Novel06958
GO:0009141	nucleoside triphosphate metabolic process	biological_process	0.46587	1	3	223	38	3366	1	Novel00744	2	Novel06958,Novel02214
GO:0009142	nucleoside triphosphate biosynthetic process	biological_process	0.46587	1	3	223	38	3366	1	Novel00744	2	Novel06958,Novel02214
GO:0009144	purine nucleoside triphosphate metabolic process	biological_process	0.46587	1	3	223	38	3366	1	Novel00744	2	Novel06958,Novel02214
GO:0009145	purine nucleoside triphosphate biosynthetic process	biological_process	0.46587	1	3	223	38	3366	1	Novel00744	2	Novel02214,Novel06958
GO:0009199	ribonucleoside triphosphate metabolic process	biological_process	0.46587	1	3	223	38	3366	1	Novel00744	2	Novel06958,Novel02214
GO:0009201	ribonucleoside triphosphate biosynthetic process	biological_process	0.46587	1	3	223	38	3366	1	Novel00744	2	Novel02214,Novel06958
GO:0009205	purine ribonucleoside triphosphate metabolic process	biological_process	0.46587	1	3	223	38	3366	1	Novel00744	2	Novel02214,Novel06958
GO:0009206	purine ribonucleoside triphosphate biosynthetic process	biological_process	0.46587	1	3	223	38	3366	1	Novel00744	2	Novel02214,Novel06958
GO:0015318	inorganic molecular entity transmembrane transporter activity	molecular_function	0.46975	1	11	223	157	3366	6	Novel05280,Novel00396,Novel03741,Novel03752,Novel05065,Novel00744	5	Novel00709,Novel02214,Novel06958,Novel07594,Novel06867
GO:0001882	nucleoside binding	molecular_function	0.47035	1	4	223	53	3366	2	Novel07457,Novel04951	2	Novel06937,Novel06527
GO:0001883	purine nucleoside binding	molecular_function	0.47035	1	4	223	53	3366	2	Novel04951,Novel07457	2	Novel06527,Novel06937
GO:0005525	GTP binding	molecular_function	0.47035	1	4	223	53	3366	2	Novel07457,Novel04951	2	Novel06937,Novel06527
GO:0032549	ribonucleoside binding	molecular_function	0.47035	1	4	223	53	3366	2	Novel07457,Novel04951	2	Novel06937,Novel06527
GO:0032550	purine ribonucleoside binding	molecular_function	0.47035	1	4	223	53	3366	2	Novel04951,Novel07457	2	Novel06527,Novel06937
GO:0043226	organelle	cellular_component	0.47273	1	42	223	622	3366	26	Novel02519,Novel01835,Novel06189,Novel07291,Novel03399,Novel04492,Novel00609,Novel08205,Novel01826,Novel00612,Novel00439,Novel01099,Novel04721,Novel04051,Novel03778,Novel04337,Novel04812,Novel03752,Novel06063,Novel01757,Novel00744,Novel07748,Novel04701,Novel03352,Novel07457,Novel07671	16	Novel06212,Novel00958,Novel05589,Novel00311,Novel01641,Novel04641,Novel06059,Novel06058,Novel07594,Novel00812,Novel02214,Novel06958,Novel00022,Novel03968,Novel03203,Novel05025
GO:0034660	ncRNA metabolic process	biological_process	0.47475	1	6	223	83	3366	3	Novel03778,Novel05937,Novel07457	3	Novel06014,Novel06058,Novel07640
GO:0009539	photosystem II reaction center	cellular_component	0.47902	1	2	223	24	3366	0		2	Novel02395,Novel05158
GO:0035556	intracellular signal transduction	biological_process	0.48331	1	3	223	39	3366	1	Novel02262	2	Novel02516,Novel02499
GO:0033365	protein localization to organelle	biological_process	0.48331	1	3	223	39	3366	2	Novel03352,Novel00588	1	Novel04343
GO:0008092	cytoskeletal protein binding	molecular_function	0.48331	1	3	223	39	3366	2	Novel06739,Novel03969	1	Novel07349
GO:0046906	tetrapyrrole binding	molecular_function	0.48332	1	3	223	39	3366	2	Novel07695,Novel07306	1	Novel08048
GO:0044260	cellular macromolecule metabolic process	biological_process	0.49422	1	64	223	958	3366	36	Novel03411,Novel04721,Novel02350,Novel01475,Novel06063,Novel01757,Novel00466,Novel02700,Novel05280,Novel02141,Novel01835,Novel07291,Novel00396,Novel03165,Novel03060,Novel08190,Novel03227,Novel05001,Novel08205,Novel05366,Novel00439,Novel04951,Novel04480,Novel01065,Novel07748,Novel07354,Novel05150,Novel07660,Novel02519,Novel03289,Novel05065,Novel04492,Novel03399,Novel02262,Novel02701,Novel00702	28	Novel00742,Novel00287,Novel00743,Novel04537,Novel00490,Novel06212,Novel05589,Novel06059,Novel01464,Novel06442,Novel04827,Novel06499,Novel03968,Novel05025,Novel03203,Novel03859,Novel06867,Novel06169,Novel06307,Novel01641,Novel04672,Novel01492,Novel01136,Novel02499,Novel07594,Novel00812,Novel03931,Novel06392
GO:0016070	RNA metabolic process	biological_process	0.49486	1	31	223	461	3366	21	Novel04492,Novel03165,Novel03399,Novel01757,Novel07291,Novel06063,Novel05065,Novel03778,Novel01065,Novel07660,Novel04051,Novel01475,Novel08210,Novel04951,Novel06739,Novel05937,Novel02141,Novel07457,Novel05366,Novel08190,Novel07748	10	Novel06058,Novel06059,Novel01641,Novel05589,Novel06014,Novel04210,Novel04537,Novel05025,Novel07640,Novel07594
GO:0016042	lipid catabolic process	biological_process	0.49663	1	1	223	10	3366	1	Novel05937	0
GO:0042440	pigment metabolic process	biological_process	0.49663	1	1	223	10	3366	1	Novel07606	0
GO:0016667	oxidoreductase activity, acting on a sulfur group of donors	molecular_function	0.49663	1	1	223	10	3366	1	Novel05718	0
GO:0010038	response to metal ion	biological_process	0.49663	1	1	223	10	3366	1	Novel03741	0
GO:0002252	immune effector process	biological_process	0.49663	1	1	223	10	3366	1	Novel00588	0
GO:0016567	protein ubiquitination	biological_process	0.49663	1	1	223	10	3366	1	Novel04492	0
GO:0050690	regulation of defense response to virus by virus	biological_process	0.49663	1	1	223	10	3366	0		1	Novel02395
GO:0001664	G protein-coupled receptor binding	molecular_function	0.49663	1	1	223	10	3366	1	Novel04715	0
GO:0048029	monosaccharide binding	molecular_function	0.49663	1	1	223	10	3366	0		1	Novel02395
GO:0071554	cell wall organization or biogenesis	biological_process	0.49663	1	1	223	10	3366	0		1	Novel01136
GO:0050660	flavin adenine dinucleotide binding	molecular_function	0.49663	1	1	223	10	3366	1	Novel03227	0
GO:0051704	multi-organism process	biological_process	0.49974	1	4	223	55	3366	1	Novel05065	3	Novel02941,Novel04275,Novel01908
GO:0044262	cellular carbohydrate metabolic process	biological_process	0.50048	1	3	223	40	3366	2	Novel02350,Novel00466	1	Novel00743
GO:0006605	protein targeting	biological_process	0.50088	1	2	223	25	3366	1	Novel03352	1	Novel04343
GO:0022607	cellular component assembly	biological_process	0.5073	1	8	223	116	3366	5	Novel01826,Novel00588,Novel07128,Novel04985,Novel00609	3	Novel02516,Novel03203,Novel07594
GO:0036094	small molecule binding	molecular_function	0.50809	1	26	223	388	3366	18	Novel03208,Novel04951,Novel04834,Novel02701,Novel07973,Novel08175,Novel07457,Novel01632,Novel05150,Novel03352,Novel01859,Novel03227,Novel02700,Novel08190,Novel08216,Novel05692,Novel03778,Novel03289	8	Novel07640,Novel03831,Novel06937,Novel06442,Novel06527,Novel02395,Novel06307,Novel06499
GO:0043228	non-membrane-bounded organelle	cellular_component	0.50989	1	14	223	207	3366	10	Novel04337,Novel04701,Novel03352,Novel02519,Novel01835,Novel04721,Novel00612,Novel04492,Novel01826,Novel07457	4	Novel06958,Novel07594,Novel06058,Novel03203
GO:0032501	multicellular organismal process	biological_process	0.51004	1	6	223	86	3366	3	Novel05065,Novel05937,Novel03752	3	Novel00470,Novel03203,Novel07349
GO:0030414	peptidase inhibitor activity	molecular_function	0.52215	1	2	223	26	3366	1	Novel07874	1	Novel03203
GO:0061134	peptidase regulator activity	molecular_function	0.52215	1	2	223	26	3366	1	Novel07874	1	Novel03203
GO:0002682	regulation of immune system process	biological_process	0.53007	1	1	223	11	3366	1	Novel06467	0
GO:0008017	microtubule binding	molecular_function	0.53007	1	1	223	11	3366	1	Novel03969	0
GO:0032269	negative regulation of cellular protein metabolic process	biological_process	0.53007	1	1	223	11	3366	0		1	Novel03203
GO:0051248	negative regulation of protein metabolic process	biological_process	0.53007	1	1	223	11	3366	0		1	Novel03203
GO:0051346	negative regulation of hydrolase activity	biological_process	0.53007	1	1	223	11	3366	0		1	Novel03203
GO:0006914	autophagy	biological_process	0.53007	1	1	223	11	3366	1	Novel04492	0
GO:0061919	process utilizing autophagic mechanism	biological_process	0.53007	1	1	223	11	3366	1	Novel04492	0
GO:0007596	blood coagulation	biological_process	0.53007	1	1	223	11	3366	0		1	Novel03203
GO:0032446	protein modification by small protein conjugation	biological_process	0.53007	1	1	223	11	3366	1	Novel04492	0
GO:0004177	aminopeptidase activity	molecular_function	0.53008	1	1	223	11	3366	0		1	Novel00847
GO:0010035	response to inorganic substance	biological_process	0.53008	1	1	223	11	3366	1	Novel03741	0
GO:0015297	antiporter activity	molecular_function	0.53008	1	1	223	11	3366	1	Novel08073	0
GO:0008237	metallopeptidase activity	molecular_function	0.53008	1	1	223	11	3366	1	Novel07902	0
GO:0098803	respiratory chain complex	cellular_component	0.53008	1	1	223	11	3366	0		1	Novel00311
GO:0099080	supramolecular complex	cellular_component	0.53392	1	3	223	42	3366	2	Novel04492,Novel04337	1	Novel07594
GO:0043565	sequence-specific DNA binding	molecular_function	0.53392	1	3	223	42	3366	2	Novel07660,Novel04951	1	Novel00287
GO:0008234	cysteine-type peptidase activity	molecular_function	0.53392	1	3	223	42	3366	1	Novel01130	2	Novel07455,Novel04210
GO:0006952	defense response	biological_process	0.54246	1	4	223	58	3366	4	Novel05065,Novel07815,Novel06467,Novel00588	0
GO:0019001	guanyl nucleotide binding	molecular_function	0.54247	1	4	223	58	3366	2	Novel04951,Novel07457	2	Novel06527,Novel06937
GO:0032561	guanyl ribonucleotide binding	molecular_function	0.54247	1	4	223	58	3366	2	Novel07457,Novel04951	2	Novel06937,Novel06527
GO:0000793	condensed chromosome	cellular_component	0.5428	1	2	223	27	3366	2	Novel04337,Novel04492	0
GO:0009055	electron transfer activity	molecular_function	0.55017	1	3	223	43	3366	1	Novel05718	2	Novel08048,Novel00022
GO:0005634	nucleus	cellular_component	0.55373	1	18	223	274	3366	12	Novel08205,Novel04701,Novel07748,Novel00612,Novel00439,Novel07457,Novel06063,Novel04051,Novel03399,Novel04492,Novel07291,Novel01757	6	Novel05025,Novel05589,Novel06958,Novel06058,Novel01641,Novel06059
GO:0006778	porphyrin-containing compound metabolic process	biological_process	0.56131	1	1	223	12	3366	1	Novel07606	0
GO:0022900	electron transport chain	biological_process	0.56131	1	1	223	12	3366	0		1	Novel03931
GO:0098813	nuclear chromosome segregation	biological_process	0.56131	1	1	223	12	3366	1	Novel04701	0
GO:0043086	negative regulation of catalytic activity	biological_process	0.56131	1	1	223	12	3366	0		1	Novel03203
GO:0044092	negative regulation of molecular function	biological_process	0.56131	1	1	223	12	3366	0		1	Novel03203
GO:0008509	anion transmembrane transporter activity	molecular_function	0.56131	1	1	223	12	3366	0		1	Novel04612
GO:0046915	transition metal ion transmembrane transporter activity	molecular_function	0.56131	1	1	223	12	3366	1	Novel03741	0
GO:0006873	cellular ion homeostasis	biological_process	0.56131	1	1	223	12	3366	1	Novel02616	0
GO:0006875	cellular metal ion homeostasis	biological_process	0.56131	1	1	223	12	3366	1	Novel02616	0
GO:0030003	cellular cation homeostasis	biological_process	0.56131	1	1	223	12	3366	1	Novel02616	0
GO:0050801	ion homeostasis	biological_process	0.56131	1	1	223	12	3366	1	Novel02616	0
GO:0055065	metal ion homeostasis	biological_process	0.56131	1	1	223	12	3366	1	Novel02616	0
GO:0055080	cation homeostasis	biological_process	0.56131	1	1	223	12	3366	1	Novel02616	0
GO:0055082	cellular chemical homeostasis	biological_process	0.56131	1	1	223	12	3366	1	Novel02616	0
GO:0098771	inorganic ion homeostasis	biological_process	0.56131	1	1	223	12	3366	1	Novel02616	0
GO:0043414	macromolecule methylation	biological_process	0.56131	1	1	223	12	3366	1	Novel03060	0
GO:0051382	kinetochore assembly	biological_process	0.56131	1	1	223	12	3366	0		1	Novel07594
GO:0051383	kinetochore organization	biological_process	0.56131	1	1	223	12	3366	0		1	Novel07594
GO:0009072	aromatic amino acid family metabolic process	biological_process	0.56131	1	1	223	12	3366	0		1	Novel07793
GO:0032268	regulation of cellular protein metabolic process	biological_process	0.56283	1	2	223	28	3366	0		2	Novel03968,Novel03203
GO:0051246	regulation of protein metabolic process	biological_process	0.56283	1	2	223	28	3366	0		2	Novel03203,Novel03968
GO:0007275	multicellular organism development	biological_process	0.56283	1	2	223	28	3366	1	Novel03752	1	Novel07349
GO:0006811	ion transport	biological_process	0.56827	1	12	223	184	3366	6	Novel06184,Novel03752,Novel01859,Novel05065,Novel03741,Novel00744	6	Novel00142,Novel00709,Novel04612,Novel02214,Novel06958,Novel07594
GO:0140098	catalytic activity, acting on RNA	molecular_function	0.57986	1	11	223	170	3366	6	Novel03411,Novel08190,Novel00174,Novel04463,Novel03778,Novel05986	5	Novel07640,Novel00699,Novel04964,Novel03362,Novel00876
GO:0019438	aromatic compound biosynthetic process	biological_process	0.5869	1	26	223	402	3366	16	Novel01757,Novel07291,Novel04492,Novel03399,Novel07660,Novel01065,Novel01475,Novel07606,Novel05065,Novel06063,Novel03778,Novel05366,Novel04951,Novel07748,Novel00744,Novel03227	10	Novel06059,Novel01641,Novel00932,Novel06958,Novel05589,Novel05025,Novel02214,Novel04537,Novel07594,Novel06937
GO:0072686	mitotic spindle	cellular_component	0.59048	1	1	223	13	3366	1	Novel04492	0
GO:0009404	toxin metabolic process	biological_process	0.59048	1	1	223	13	3366	0		1	Novel04641
GO:0022411	cellular component disassembly	biological_process	0.59048	1	1	223	13	3366	0		1	Novel04537
GO:0032984	protein-containing complex disassembly	biological_process	0.59048	1	1	223	13	3366	0		1	Novel04537
GO:0016052	carbohydrate catabolic process	biological_process	0.59048	1	1	223	13	3366	0		1	Novel06392
GO:0032259	methylation	biological_process	0.59048	1	1	223	13	3366	1	Novel03060	0
GO:0005746	mitochondrial respirasome	cellular_component	0.59048	1	1	223	13	3366	0		1	Novel00311
GO:0070469	respirasome	cellular_component	0.59048	1	1	223	13	3366	0		1	Novel00311
GO:0006790	sulfur compound metabolic process	biological_process	0.59048	1	1	223	13	3366	0		1	Novel03362
GO:1901564	organonitrogen compound metabolic process	biological_process	0.59455	1	34	223	526	3366	18	Novel07354,Novel07902,Novel00744,Novel03778,Novel01192,Novel04721,Novel00702,Novel05001,Novel03227,Novel08205,Novel03754,Novel03060,Novel08190,Novel04492,Novel05692,Novel07606,Novel02519,Novel01835	16	Novel00847,Novel03203,Novel03968,Novel07793,Novel04612,Novel07455,Novel06958,Novel03362,Novel02214,Novel00812,Novel07640,Novel06937,Novel00932,Novel01136,Novel06307,Novel04210
GO:0016051	carbohydrate biosynthetic process	biological_process	0.59685	1	3	223	46	3366	2	Novel00466,Novel02350	1	Novel00743
GO:0006644	phospholipid metabolic process	biological_process	0.60099	1	2	223	30	3366	1	Novel07354	1	Novel00812
GO:0006812	cation transport	biological_process	0.60652	1	9	223	142	3366	6	Novel00744,Novel01859,Novel05065,Novel03752,Novel03741,Novel06184	3	Novel07594,Novel06958,Novel02214
GO:0005488	binding	molecular_function	0.61216	1	112	223	1714	3366	66	Novel08125,Novel03778,Novel06588,Novel08216,Novel02418,Novel07748,Novel03352,Novel05292,Novel07457,Novel05150,Novel07309,Novel08175,Novel03809,Novel01486,Novel00752,Novel03553,Novel07660,Novel03289,Novel07695,Novel04463,Novel05065,Novel04492,Novel01144,Novel07306,Novel03399,Novel07444,Novel07161,Novel03208,Novel02701,Novel00702,Novel04051,Novel02350,Novel03411,Novel03752,Novel04337,Novel04715,Nov…	46	Novel06499,Novel02941,Novel06958,Novel07398,Novel03978,Novel07793,Novel07349,Novel00170,Novel01680,Novel08085,Novel03859,Novel00991,Novel06169,Novel00958,Novel06307,Novel07454,Novel07424,Novel06527,Novel00699,Novel04964,Novel03931,Novel06392,Novel01908,Novel02395,Novel03831,Novel02124,Novel00287,Novel00847,Novel04343,Novel07875,Novel00142,Novel06276,Novel00490,Novel06212,Novel06014,Novel04965,Nov…
GO:0005515	protein binding	molecular_function	0.61323	1	44	223	683	3366	26	Novel08125,Novel04051,Novel02350,Novel04337,Novel03752,Novel04715,Novel02418,Novel04046,Novel02700,Novel00627,Novel05292,Novel00752,Novel01486,Novel04834,Novel05937,Novel06739,Novel03969,Novel05718,Novel05232,Novel05065,Novel03544,Novel04492,Novel01144,Novel05001,Novel02701,Novel03208	18	Novel02941,Novel07398,Novel02124,Novel03831,Novel00170,Novel07349,Novel00287,Novel07875,Novel08085,Novel06212,Novel06169,Novel00991,Novel00490,Novel07454,Novel06307,Novel04965,Novel04631,Novel01908
GO:0033036	macromolecule localization	biological_process	0.61515	1	9	223	143	3366	7	Novel01757,Novel03544,Novel03208,Novel02350,Novel00588,Novel03352,Novel06063	2	Novel04343,Novel05589
GO:0008233	peptidase activity	molecular_function	0.61515	1	9	223	143	3366	3	Novel03754,Novel07902,Novel01130	6	Novel04210,Novel07455,Novel01267,Novel07424,Novel04612,Novel00847
GO:0015629	actin cytoskeleton	cellular_component	0.61771	1	1	223	14	3366	1	Novel03352	0
GO:0019748	secondary metabolic process	biological_process	0.61771	1	1	223	14	3366	0		1	Novel04641
GO:0008135	translation factor activity, RNA binding	molecular_function	0.61771	1	1	223	14	3366	1	Novel05001	0
GO:0090079	translation regulator activity, nucleic acid binding	molecular_function	0.61771	1	1	223	14	3366	1	Novel05001	0
GO:0048878	chemical homeostasis	biological_process	0.61771	1	1	223	14	3366	1	Novel02616	0
GO:0070647	protein modification by small protein conjugation or removal	biological_process	0.61771	1	1	223	14	3366	1	Novel04492	0
GO:1990204	oxidoreductase complex	cellular_component	0.61771	1	1	223	14	3366	0		1	Novel00311
GO:0008380	RNA splicing	biological_process	0.61771	1	1	223	14	3366	1	Novel02141	0
GO:0016485	protein processing	biological_process	0.61911	1	2	223	31	3366	1	Novel00702	1	Novel04612
GO:0004252	serine-type endopeptidase activity	molecular_function	0.61911	1	2	223	31	3366	0		2	Novel07424,Novel01267
GO:0016772	transferase activity, transferring phosphorus-containing groups	molecular_function	0.61992	1	14	223	222	3366	5	Novel03778,Novel08190,Novel08175,Novel04604,Novel04492	9	Novel06307,Novel06014,Novel06937,Novel06442,Novel05825,Novel07640,Novel02516,Novel00932,Novel03931
GO:0071944	cell periphery	cellular_component	0.62022	1	6	223	96	3366	2	Novel03399,Novel00588	4	Novel01908,Novel01267,Novel07424,Novel02941
GO:0018130	heterocycle biosynthetic process	biological_process	0.62464	1	26	223	409	3366	16	Novel05366,Novel04951,Novel00744,Novel07748,Novel03227,Novel07291,Novel01757,Novel03399,Novel04492,Novel07606,Novel01475,Novel01065,Novel07660,Novel03778,Novel05065,Novel06063	10	Novel02214,Novel05025,Novel04537,Novel06937,Novel07594,Novel01641,Novel06059,Novel00932,Novel06958,Novel05589
GO:0016301	kinase activity	molecular_function	0.63105	1	8	223	129	3366	3	Novel08190,Novel03778,Novel04492	5	Novel06442,Novel06937,Novel07640,Novel06307,Novel02516
GO:0016491	oxidoreductase activity	molecular_function	0.63862	1	13	223	209	3366	9	Novel05292,Novel03544,Novel07306,Novel03208,Novel08216,Novel07973,Novel07606,Novel07695,Novel05718	4	Novel08048,Novel02836,Novel00022,Novel00340
GO:0006310	DNA recombination	biological_process	0.64027	1	3	223	49	3366	0		3	Novel04672,Novel06499,Novel06442
GO:0046034	ATP metabolic process	biological_process	0.64027	1	3	223	49	3366	1	Novel00744	2	Novel06958,Novel02214
GO:0004857	enzyme inhibitor activity	molecular_function	0.64027	1	3	223	49	3366	1	Novel07874	2	Novel03203,Novel02630
GO:0015672	monovalent inorganic cation transport	biological_process	0.64053	1	6	223	98	3366	3	Novel03752,Novel05065,Novel00744	3	Novel06958,Novel07594,Novel02214
GO:0005507	copper ion binding	molecular_function	0.64314	1	1	223	15	3366	1	Novel05065	0
GO:0000278	mitotic cell cycle	biological_process	0.64314	1	1	223	15	3366	1	Novel04492	0
GO:0015631	tubulin binding	molecular_function	0.64315	1	1	223	15	3366	1	Novel03969	0
GO:0006606	protein import into nucleus	biological_process	0.64315	1	1	223	15	3366	1	Novel00588	0
GO:0034504	protein localization to nucleus	biological_process	0.64315	1	1	223	15	3366	1	Novel00588	0
GO:0051170	import into nucleus	biological_process	0.64315	1	1	223	15	3366	1	Novel00588	0
GO:0009615	response to virus	biological_process	0.64315	1	1	223	15	3366	1	Novel00588	0
GO:0072511	divalent inorganic cation transport	biological_process	0.64315	1	1	223	15	3366	1	Novel03741	0
GO:0008855	exodeoxyribonuclease VII activity	molecular_function	0.64315	1	1	223	15	3366	1	Novel03969	0
GO:0051273	beta-glucan metabolic process	biological_process	0.64315	1	1	223	15	3366	0		1	Novel00743
GO:0051274	beta-glucan biosynthetic process	biological_process	0.64315	1	1	223	15	3366	0		1	Novel00743
GO:0016469	proton-transporting two-sector ATPase complex	cellular_component	0.64638	1	4	223	66	3366	1	Novel00744	3	Novel07594,Novel02214,Novel06958
GO:0070011	peptidase activity, acting on L-amino acid peptides	molecular_function	0.64856	1	8	223	131	3366	2	Novel07902,Novel01130	6	Novel07424,Novel00847,Novel04612,Novel01267,Novel04210,Novel07455
GO:0032559	adenyl ribonucleotide binding	molecular_function	0.64874	1	18	223	289	3366	11	Novel05692,Novel03289,Novel01632,Novel05150,Novel03208,Novel02701,Novel04834,Novel08175,Novel08190,Novel03352,Novel02700	7	Novel06527,Novel06499,Novel06307,Novel07640,Novel03831,Novel06937,Novel06442
GO:0140101	catalytic activity, acting on a tRNA	molecular_function	0.65344	1	2	223	33	3366	1	Novel03778	1	Novel07640
GO:0031410	cytoplasmic vesicle	cellular_component	0.65344	1	2	223	33	3366	1	Novel07671	1	Novel00022
GO:0031982	vesicle	cellular_component	0.65344	1	2	223	33	3366	1	Novel07671	1	Novel00022
GO:0097708	intracellular vesicle	cellular_component	0.65344	1	2	223	33	3366	1	Novel07671	1	Novel00022
GO:0046873	metal ion transmembrane transporter activity	molecular_function	0.654	1	3	223	50	3366	2	Novel05065,Novel03741	1	Novel00709
GO:1901362	organic cyclic compound biosynthetic process	biological_process	0.65579	1	26	223	415	3366	16	Novel03227,Novel00744,Novel07748,Novel04951,Novel05366,Novel06063,Novel05065,Novel03778,Novel07660,Novel01065,Novel07606,Novel01475,Novel04492,Novel03399,Novel01757,Novel07291	10	Novel06937,Novel07594,Novel04537,Novel05025,Novel02214,Novel05589,Novel06958,Novel00932,Novel01641,Novel06059
GO:0051649	establishment of localization in cell	biological_process	0.65815	1	7	223	116	3366	5	Novel00588,Novel01757,Novel07671,Novel03352,Novel06063	2	Novel04343,Novel05589
GO:0032555	purine ribonucleotide binding	molecular_function	0.65867	1	20	223	322	3366	13	Novel05692,Novel03289,Novel03208,Novel04951,Novel02701,Novel04834,Novel08175,Novel01632,Novel07457,Novel05150,Novel03352,Novel02700,Novel08190	7	Novel06527,Novel06307,Novel06499,Novel03831,Novel07640,Novel06937,Novel06442
GO:0035639	purine ribonucleoside triphosphate binding	molecular_function	0.66246	1	19	223	307	3366	12	Novel05692,Novel03289,Novel07457,Novel01632,Novel05150,Novel03208,Novel04951,Novel02701,Novel08175,Novel08190,Novel03352,Novel02700	7	Novel06527,Novel06499,Novel06307,Novel03831,Novel07640,Novel06937,Novel06442
GO:0065003	protein-containing complex assembly	biological_process	0.66375	1	5	223	84	3366	4	Novel00609,Novel07128,Novel00588,Novel04985	1	Novel07594
GO:0000940	condensed chromosome outer kinetochore	cellular_component	0.66689	1	1	223	16	3366	1	Novel04492	0
GO:0000942	condensed nuclear chromosome outer kinetochore	cellular_component	0.66689	1	1	223	16	3366	1	Novel04492	0
GO:0042729	DASH complex	cellular_component	0.66689	1	1	223	16	3366	1	Novel04492	0
GO:0034061	DNA polymerase activity	molecular_function	0.66689	1	1	223	16	3366	1	Novel04604	0
GO:0043093	FtsZ-dependent cytokinesis	biological_process	0.66689	1	1	223	16	3366	0		1	Novel02516
GO:0009617	response to bacterium	biological_process	0.66689	1	1	223	16	3366	1	Novel07815	0
GO:0042742	defense response to bacterium	biological_process	0.66689	1	1	223	16	3366	1	Novel07815	0
GO:0006400	tRNA modification	biological_process	0.66689	1	1	223	16	3366	0		1	Novel06014
GO:0006367	transcription initiation from RNA polymerase II promoter	biological_process	0.6669	1	1	223	16	3366	0		1	Novel05025
GO:0003779	actin binding	molecular_function	0.6669	1	1	223	16	3366	1	Novel06739	0
GO:0043531	ADP binding	molecular_function	0.66735	1	3	223	51	3366	1	Novel04834	2	Novel06442,Novel06499
GO:0006886	intracellular protein transport	biological_process	0.66976	1	6	223	101	3366	4	Novel01757,Novel00588,Novel06063,Novel03352	2	Novel04343,Novel05589
GO:0043933	protein-containing complex subunit organization	biological_process	0.66976	1	6	223	101	3366	4	Novel00609,Novel00588,Novel07128,Novel04985	2	Novel04537,Novel07594
GO:0098588	bounding membrane of organelle	cellular_component	0.6698	1	4	223	68	3366	4	Novel03778,Novel04812,Novel04051,Novel00609	0
GO:0032553	ribonucleotide binding	molecular_function	0.68092	1	20	223	326	3366	13	Novel05692,Novel03289,Novel05150,Novel07457,Novel01632,Novel08175,Novel02701,Novel04834,Novel04951,Novel03208,Novel08190,Novel02700,Novel03352	7	Novel06527,Novel06499,Novel06307,Novel06442,Novel06937,Novel03831,Novel07640
GO:0005524	ATP binding	molecular_function	0.68269	1	17	223	279	3366	10	Novel02701,Novel03208,Novel08175,Novel01632,Novel05150,Novel03352,Novel02700,Novel08190,Novel05692,Novel03289	7	Novel07640,Novel03831,Novel06442,Novel06937,Novel06527,Novel06307,Novel06499
GO:0003723	RNA binding	molecular_function	0.6846	1	7	223	119	3366	6	Novel03778,Novel05937,Novel04463,Novel05001,Novel06739,Novel08210	1	Novel04343
GO:0051604	protein maturation	biological_process	0.68527	1	2	223	35	3366	1	Novel00702	1	Novel04612
GO:0007010	cytoskeleton organization	biological_process	0.68527	1	2	223	35	3366	2	Novel01826,Novel06739	0
GO:0005819	spindle	cellular_component	0.68907	1	1	223	17	3366	1	Novel04492	0
GO:0051536	iron-sulfur cluster binding	molecular_function	0.68907	1	1	223	17	3366	0		1	Novel06014
GO:0051540	metal cluster binding	molecular_function	0.68907	1	1	223	17	3366	0		1	Novel06014
GO:0042803	protein homodimerization activity	molecular_function	0.68907	1	1	223	17	3366	0		1	Novel00287
GO:0004529	exodeoxyribonuclease activity	molecular_function	0.68907	1	1	223	17	3366	1	Novel03969	0
GO:0016895	exodeoxyribonuclease activity, producing 5-phosphomonoesters	molecular_function	0.68907	1	1	223	17	3366	1	Novel03969	0
GO:0006813	potassium ion transport	biological_process	0.68907	1	1	223	17	3366	1	Novel05065	0
GO:0032506	cytokinetic process	biological_process	0.68907	1	1	223	17	3366	0		1	Novel02516
GO:0090529	cell septum assembly	biological_process	0.68907	1	1	223	17	3366	0		1	Novel02516
GO:0032505	reproduction of a single-celled organism	biological_process	0.68907	1	1	223	17	3366	0		1	Novel02516
GO:0034508	centromere complex assembly	biological_process	0.68907	1	1	223	17	3366	0		1	Novel07594
GO:0009250	glucan biosynthetic process	biological_process	0.68907	1	1	223	17	3366	0		1	Novel00743
GO:0030554	adenyl nucleotide binding	molecular_function	0.68948	1	18	223	296	3366	11	Novel05692,Novel03289,Novel08175,Novel02701,Novel04834,Novel03208,Novel05150,Novel01632,Novel02700,Novel03352,Novel08190	7	Novel06527,Novel06307,Novel06499,Novel06442,Novel06937,Novel03831,Novel07640
GO:0140110	transcription regulator activity	molecular_function	0.69313	1	7	223	120	3366	5	Novel05065,Novel07660,Novel01475,Novel07291,Novel05366	2	Novel01641,Novel07594
GO:0030234	enzyme regulator activity	molecular_function	0.69412	1	5	223	87	3366	3	Novel05937,Novel03165,Novel07874	2	Novel02630,Novel03203
GO:0017076	purine nucleotide binding	molecular_function	0.69709	1	20	223	329	3366	13	Novel05692,Novel03289,Novel01632,Novel07457,Novel05150,Novel03208,Novel04951,Novel04834,Novel02701,Novel08175,Novel08190,Novel03352,Novel02700	7	Novel06527,Novel06499,Novel06307,Novel03831,Novel07640,Novel06937,Novel06442
GO:0015077	monovalent inorganic cation transmembrane transporter activity	molecular_function	0.69746	1	6	223	104	3366	2	Novel05065,Novel00744	4	Novel00709,Novel06958,Novel02214,Novel07594
GO:0010605	negative regulation of macromolecule metabolic process	biological_process	0.70027	1	2	223	36	3366	1	Novel03165	1	Novel03203
GO:0051641	cellular localization	biological_process	0.7015	1	7	223	121	3366	5	Novel00588,Novel01757,Novel07671,Novel06063,Novel03352	2	Novel04343,Novel05589
GO:0004175	endopeptidase activity	molecular_function	0.70382	1	5	223	88	3366	1	Novel01130	4	Novel01267,Novel07424,Novel04612,Novel07455
GO:0034613	cellular protein localization	biological_process	0.70634	1	6	223	105	3366	4	Novel03352,Novel06063,Novel00588,Novel01757	2	Novel05589,Novel04343
GO:0070727	cellular macromolecule localization	biological_process	0.70634	1	6	223	105	3366	4	Novel06063,Novel03352,Novel00588,Novel01757	2	Novel05589,Novel04343
GO:0004812	aminoacyl-tRNA ligase activity	molecular_function	0.70977	1	1	223	18	3366	0		1	Novel07640
GO:0016875	ligase activity, forming carbon-oxygen bonds	molecular_function	0.70977	1	1	223	18	3366	0		1	Novel07640
GO:0007059	chromosome segregation	biological_process	0.70977	1	1	223	18	3366	1	Novel04701	0
GO:0000778	condensed nuclear chromosome kinetochore	cellular_component	0.70977	1	1	223	18	3366	1	Novel04492	0
GO:0000780	condensed nuclear chromosome, centromeric region	cellular_component	0.70977	1	1	223	18	3366	1	Novel04492	0
GO:0010941	regulation of cell death	biological_process	0.70977	1	1	223	18	3366	0		1	Novel03968
GO:0042981	regulation of apoptotic process	biological_process	0.70977	1	1	223	18	3366	0		1	Novel03968
GO:0043067	regulation of programmed cell death	biological_process	0.70977	1	1	223	18	3366	0		1	Novel03968
GO:0065004	protein-DNA complex assembly	biological_process	0.70977	1	1	223	18	3366	0		1	Novel07594
GO:1902600	proton transmembrane transport	biological_process	0.7134	1	4	223	72	3366	1	Novel00744	3	Novel02214,Novel07594,Novel06958
GO:0009892	negative regulation of metabolic process	biological_process	0.71468	1	2	223	37	3366	1	Novel03165	1	Novel03203
GO:0098796	membrane protein complex	cellular_component	0.71869	1	12	223	205	3366	5	Novel00744,Novel02700,Novel03752,Novel04059,Novel02701	7	Novel07594,Novel06958,Novel00958,Novel02214,Novel00311,Novel02395,Novel05158
GO:0003674	molecular_function	molecular_function	0.71872	1	171	223	2625	3366	98	Novel02350,Novel04051,Novel01475,Novel03752,Novel08073,Novel08182,Novel07862,Novel04046,Novel02700,Novel01597,Novel01632,Novel07902,Novel05937,Novel06739,Novel01835,Novel07291,Novel00396,Novel03544,Novel06161,Novel05502,Novel08190,Novel03060,Novel00174,Novel00588,Novel01690,Novel05366,Novel01826,Novel00612,Novel06052,Novel06588,Novel06695,Novel01130,Novel07354,Novel05150,Novel00752,Novel08175,Nov…	73	Novel00027,Novel07455,Novel00022,Novel01267,Novel02395,Novel02836,Novel02124,Novel00279,Novel04343,Novel00743,Novel00490,Novel04210,Novel06212,Novel07079,Novel00932,Novel06902,Novel00876,Novel04631,Novel02941,Novel00340,Novel03978,Novel07398,Novel02516,Novel01680,Novel03203,Novel03859,Novel06867,Novel06169,Novel00991,Novel00958,Novel06307,Novel04672,Novel01136,Novel05825,Novel06392,Novel01908,Nov…
GO:0034654	nucleobase-containing compound biosynthetic process	biological_process	0.72503	1	23	223	382	3366	14	Novel01475,Novel01065,Novel07660,Novel06063,Novel05065,Novel07291,Novel01757,Novel03399,Novel04492,Novel07748,Novel00744,Novel03227,Novel05366,Novel04951	9	Novel06958,Novel05589,Novel06059,Novel01641,Novel07594,Novel06937,Novel02214,Novel05025,Novel04537
GO:0009987	cellular process	biological_process	0.72724	1	118	223	1839	3366	65	Novel07128,Novel00609,Novel00702,Novel02701,Novel02262,Novel00512,Novel05065,Novel04463,Novel02519,Novel07606,Novel03289,Novel07660,Novel03399,Novel04492,Novel01144,Novel03352,Novel04985,Novel07748,Novel00744,Novel07671,Novel05150,Novel07354,Novel07457,Novel03778,Novel01065,Novel02616,Novel08205,Novel03227,Novel05001,Novel00588,Novel03060,Novel08190,Novel00865,Novel00439,Novel04951,Novel04480,Nov…	53	Novel00812,Novel07594,Novel02499,Novel01908,Novel06392,Novel02214,Novel03931,Novel06307,Novel06867,Novel06169,Novel01492,Novel01136,Novel01641,Novel04672,Novel03968,Novel07349,Novel01091,Novel03859,Novel03203,Novel05025,Novel06958,Novel02941,Novel06499,Novel07793,Novel02516,Novel02076,Novel05158,Novel06442,Novel06937,Novel07640,Novel04827,Novel08048,Novel03362,Novel06014,Novel05589,Novel06212,Nov…
GO:0097367	carbohydrate derivative binding	molecular_function	0.72802	1	20	223	335	3366	13	Novel08190,Novel03352,Novel02700,Novel07457,Novel01632,Novel05150,Novel04834,Novel02701,Novel03208,Novel04951,Novel08175,Novel03289,Novel05692	7	Novel07640,Novel03831,Novel06442,Novel06937,Novel06499,Novel06307,Novel06527
GO:1990234	transferase complex	cellular_component	0.72848	1	3	223	56	3366	1	Novel04492	2	Novel06059,Novel05025
GO:0048193	Golgi vesicle transport	biological_process	0.7285	1	2	223	38	3366	2	Novel03778,Novel04051	0
GO:0043038	amino acid activation	biological_process	0.7291	1	1	223	19	3366	0		1	Novel07640
GO:0043039	tRNA aminoacylation	biological_process	0.7291	1	1	223	19	3366	0		1	Novel07640
GO:0000151	ubiquitin ligase complex	cellular_component	0.7291	1	1	223	19	3366	1	Novel04492	0
GO:0019048	modulation by virus of host process	biological_process	0.7291	1	1	223	19	3366	1	Novel05150	0
GO:0035821	modulation of process of other organism	biological_process	0.7291	1	1	223	19	3366	1	Novel05150	0
GO:0044003	modulation by symbiont of host process	biological_process	0.7291	1	1	223	19	3366	1	Novel05150	0
GO:0051817	modulation of process of other organism involved in symbiotic interaction	biological_process	0.7291	1	1	223	19	3366	1	Novel05150	0
GO:0019954	asexual reproduction	biological_process	0.7291	1	1	223	19	3366	0		1	Novel02516
GO:0000910	cytokinesis	biological_process	0.7291	1	1	223	19	3366	0		1	Novel02516
GO:0051128	regulation of cellular component organization	biological_process	0.7291	1	1	223	19	3366	0		1	Novel04537
GO:0051172	negative regulation of nitrogen compound metabolic process	biological_process	0.7291	1	1	223	19	3366	0		1	Novel03203
GO:0048870	cell motility	biological_process	0.7291	1	1	223	19	3366	0		1	Novel03203
GO:0051674	localization of cell	biological_process	0.7291	1	1	223	19	3366	0		1	Novel03203
GO:0033179	proton-transporting V-type ATPase, V0 domain	cellular_component	0.7291	1	1	223	19	3366	0		1	Novel07594
GO:0043412	macromolecule modification	biological_process	0.73305	1	11	223	191	3366	8	Novel04492,Novel06739,Novel07354,Novel03778,Novel08205,Novel03060,Novel08190,Novel08210	3	Novel06014,Novel06307,Novel00812
GO:0008168	methyltransferase activity	molecular_function	0.74325	1	4	223	75	3366	4	Novel03060,Novel03754,Novel03227,Novel05937	0
GO:0045182	translation regulator activity	molecular_function	0.74715	1	1	223	20	3366	1	Novel05001	0
GO:0042802	identical protein binding	molecular_function	0.74715	1	1	223	20	3366	0		1	Novel00287
GO:0007005	mitochondrion organization	biological_process	0.74715	1	1	223	20	3366	1	Novel00609	0
GO:0043168	anion binding	molecular_function	0.74764	1	21	223	355	3366	14	Novel08190,Novel03352,Novel03227,Novel02700,Novel01632,Novel07457,Novel05150,Novel03208,Novel04951,Novel04834,Novel02701,Novel08175,Novel03289,Novel05692	7	Novel07640,Novel03831,Novel06937,Novel06442,Novel06499,Novel06307,Novel06527
GO:0005789	endoplasmic reticulum membrane	cellular_component	0.75035	1	3	223	58	3366	1	Novel01099	2	Novel00812,Novel04641
GO:0042175	nuclear outer membrane-endoplasmic reticulum membrane network	cellular_component	0.75035	1	3	223	58	3366	1	Novel01099	2	Novel00812,Novel04641
GO:0044249	cellular biosynthetic process	biological_process	0.75323	1	40	223	656	3366	24	Novel07354,Novel07748,Novel00744,Novel01757,Novel00466,Novel01065,Novel04721,Novel02350,Novel01475,Novel06063,Novel03778,Novel05366,Novel04951,Novel03227,Novel05001,Novel07291,Novel04492,Novel03399,Novel07660,Novel02519,Novel01835,Novel07606,Novel05065,Novel05718	16	Novel05025,Novel00743,Novel04537,Novel06958,Novel04827,Novel02214,Novel07594,Novel06442,Novel06937,Novel00812,Novel06059,Novel01641,Novel04641,Novel00932,Novel06212,Novel05589
GO:1901566	organonitrogen compound biosynthetic process	biological_process	0.75669	1	14	223	244	3366	9	Novel03778,Novel05001,Novel03227,Novel00744,Novel07606,Novel02519,Novel01835,Novel04721,Novel07354	5	Novel00812,Novel06958,Novel06937,Novel00932,Novel02214
GO:0046907	intracellular transport	biological_process	0.76355	1	6	223	112	3366	4	Novel06063,Novel03352,Novel00588,Novel01757	2	Novel05589,Novel04343
GO:0005929	cilium	cellular_component	0.764	1	1	223	21	3366	0		1	Novel03203
GO:0120025	plasma membrane bounded cell projection	cellular_component	0.764	1	1	223	21	3366	0		1	Novel03203
GO:1901605	alpha-amino acid metabolic process	biological_process	0.764	1	1	223	21	3366	0		1	Novel07793
GO:0098805	whole membrane	cellular_component	0.76661	1	2	223	41	3366	2	Novel04812,Novel00609	0
GO:0006796	phosphate-containing compound metabolic process	biological_process	0.76705	1	10	223	180	3366	4	Novel07354,Novel03227,Novel00744,Novel08190	6	Novel02214,Novel03362,Novel06307,Novel00812,Novel06958,Novel06937
GO:0016021	integral component of membrane	cellular_component	0.77008	1	23	223	392	3366	16	Novel01859,Novel03352,Novel03060,Novel00609,Novel07830,Novel00439,Novel00612,Novel00702,Novel07354,Novel05150,Novel03752,Novel03778,Novel03969,Novel04051,Novel03399,Novel04059	7	Novel00689,Novel01091,Novel08048,Novel03931,Novel00022,Novel00932,Novel04612
GO:0006793	phosphorus metabolic process	biological_process	0.77303	1	10	223	181	3366	4	Novel07354,Novel08190,Novel00744,Novel03227	6	Novel03362,Novel02214,Novel06937,Novel06958,Novel06307,Novel00812
GO:0005886	plasma membrane	cellular_component	0.77931	1	4	223	79	3366	2	Novel03399,Novel00588	2	Novel01267,Novel07424
GO:0016741	transferase activity, transferring one-carbon groups	molecular_function	0.77931	1	4	223	79	3366	4	Novel05937,Novel03227,Novel03754,Novel03060	0
GO:0048583	regulation of response to stimulus	biological_process	0.77974	1	1	223	22	3366	1	Novel06467	0
GO:0031324	negative regulation of cellular metabolic process	biological_process	0.77974	1	1	223	22	3366	0		1	Novel03203
GO:0016796	exonuclease activity, active with either ribo- or deoxyribonucleic acids and producing 5-phosphomonoesters	molecular_function	0.77974	1	1	223	22	3366	1	Novel03969	0
GO:0006073	cellular glucan metabolic process	biological_process	0.77974	1	1	223	22	3366	0		1	Novel00743
GO:0044042	glucan metabolic process	biological_process	0.77974	1	1	223	22	3366	0		1	Novel00743
GO:0030001	metal ion transport	biological_process	0.78049	1	3	223	61	3366	3	Novel06184,Novel05065,Novel03741	0
GO:0031224	intrinsic component of membrane	cellular_component	0.7867	1	23	223	396	3366	16	Novel01859,Novel03352,Novel07830,Novel03060,Novel00609,Novel00702,Novel00439,Novel00612,Novel05150,Novel07354,Novel03778,Novel03752,Novel03969,Novel04051,Novel03399,Novel04059	7	Novel00689,Novel01091,Novel08048,Novel03931,Novel00022,Novel00932,Novel04612
GO:1902494	catalytic complex	cellular_component	0.7891	1	5	223	98	3366	1	Novel04492	4	Novel06058,Novel00311,Novel06059,Novel05025
GO:0000794	condensed nuclear chromosome	cellular_component	0.79442	1	1	223	23	3366	1	Novel04492	0
GO:0004527	exonuclease activity	molecular_function	0.79442	1	1	223	23	3366	1	Novel03969	0
GO:0004842	ubiquitin-protein transferase activity	molecular_function	0.79443	1	1	223	23	3366	1	Novel04492	0
GO:0019787	ubiquitin-like protein transferase activity	molecular_function	0.79443	1	1	223	23	3366	1	Novel04492	0
GO:0015078	proton transmembrane transporter activity	molecular_function	0.79579	1	4	223	81	3366	1	Novel00744	3	Novel06958,Novel07594,Novel02214
GO:0065007	biological regulation	biological_process	0.79769	1	36	223	606	3366	23	Novel05366,Novel02262,Novel00702,Novel02701,Novel07291,Novel03399,Novel03165,Novel04492,Novel03289,Novel07660,Novel05718,Novel04463,Novel05065,Novel05150,Novel01130,Novel02141,Novel00565,Novel07748,Novel02700,Novel02616,Novel01475,Novel06467,Novel01065	13	Novel01908,Novel07594,Novel02499,Novel01641,Novel00490,Novel06169,Novel03203,Novel04537,Novel03968,Novel02516,Novel06958,Novel02941,Novel00470
GO:0008236	serine-type peptidase activity	molecular_function	0.8	1	2	223	44	3366	0		2	Novel01267,Novel07424
GO:0016825	hydrolase activity, acting on acid phosphorus-nitrogen bonds	molecular_function	0.8	1	2	223	44	3366	0		2	Novel01267,Novel07424
GO:0017171	serine hydrolase activity	molecular_function	0.8	1	2	223	44	3366	0		2	Novel01267,Novel07424
GO:0098655	cation transmembrane transport	biological_process	0.80365	1	4	223	82	3366	1	Novel00744	3	Novel07594,Novel02214,Novel06958
GO:0098662	inorganic cation transmembrane transport	biological_process	0.80365	1	4	223	82	3366	1	Novel00744	3	Novel02214,Novel07594,Novel06958
GO:0016740	transferase activity	molecular_function	0.80544	1	25	223	433	3366	12	Novel03754,Novel06695,Novel08190,Novel03060,Novel03227,Novel07354,Novel05937,Novel08175,Novel03778,Novel05718,Novel04492,Novel04604	13	Novel04469,Novel07640,Novel06937,Novel06442,Novel05825,Novel00812,Novel03362,Novel00743,Novel03931,Novel06014,Novel06307,Novel02516,Novel00932
GO:0051301	cell division	biological_process	0.80814	1	1	223	24	3366	0		1	Novel02516
GO:0006915	apoptotic process	biological_process	0.80814	1	1	223	24	3366	0		1	Novel03968
GO:0008219	cell death	biological_process	0.80814	1	1	223	24	3366	0		1	Novel03968
GO:0012501	programmed cell death	biological_process	0.80814	1	1	223	24	3366	0		1	Novel03968
GO:0017038	protein import	biological_process	0.80814	1	1	223	24	3366	1	Novel00588	0
GO:0010629	negative regulation of gene expression	biological_process	0.80814	1	1	223	24	3366	1	Novel03165	0
GO:0071824	protein-DNA complex subunit organization	biological_process	0.80814	1	1	223	24	3366	0		1	Novel07594
GO:0019318	hexose metabolic process	biological_process	0.80814	1	1	223	24	3366	1	Novel08216	0
GO:0044271	cellular nitrogen compound biosynthetic process	biological_process	0.80863	1	30	223	514	3366	20	Novel04492,Novel03399,Novel01757,Novel07291,Novel06063,Novel05065,Novel03778,Novel04721,Novel01065,Novel07660,Novel07606,Novel02519,Novel01475,Novel01835,Novel04951,Novel05366,Novel05001,Novel03227,Novel00744,Novel07748	10	Novel00932,Novel01641,Novel06059,Novel05589,Novel06958,Novel04537,Novel05025,Novel02214,Novel06937,Novel07594
GO:0071702	organic substance transport	biological_process	0.81203	1	9	223	171	3366	7	Novel00588,Novel02350,Novel06063,Novel03352,Novel03544,Novel01757,Novel03208	2	Novel05589,Novel04343
GO:0006260	DNA replication	biological_process	0.81597	1	3	223	65	3366	0		3	Novel06442,Novel04827,Novel06212
GO:0044283	small molecule biosynthetic process	biological_process	0.81985	1	2	223	46	3366	1	Novel03778	1	Novel00932
GO:0016746	transferase activity, transferring acyl groups	molecular_function	0.81985	1	2	223	46	3366	2	Novel06695,Novel07354	0
GO:0004536	deoxyribonuclease activity	molecular_function	0.82094	1	1	223	25	3366	1	Novel03969	0
GO:0008134	transcription factor binding	molecular_function	0.82094	1	1	223	25	3366	1	Novel04492	0
GO:0035251	UDP-glucosyltransferase activity	molecular_function	0.82094	1	1	223	25	3366	0		1	Novel00743
GO:0016705	oxidoreductase activity, acting on paired donors, with incorporation or reduction of molecular oxygen	molecular_function	0.82094	1	1	223	25	3366	1	Novel07695	0
GO:0015031	protein transport	biological_process	0.82454	1	6	223	121	3366	4	Novel01757,Novel00588,Novel06063,Novel03352	2	Novel04343,Novel05589
GO:0098660	inorganic ion transmembrane transport	biological_process	0.82579	1	4	223	85	3366	1	Novel00744	3	Novel07594,Novel02214,Novel06958
GO:0051179	localization	biological_process	0.82579	1	27	223	471	3366	18	Novel03544,Novel01757,Novel08073,Novel04051,Novel02350,Novel03778,Novel03741,Novel06063,Novel05065,Novel03752,Novel07671,Novel06184,Novel03208,Novel07128,Novel00744,Novel00588,Novel01859,Novel03352	9	Novel04612,Novel06958,Novel05589,Novel04343,Novel02214,Novel03203,Novel00709,Novel00142,Novel07594
GO:0140096	catalytic activity, acting on a protein	molecular_function	0.82595	1	15	223	275	3366	6	Novel04492,Novel01130,Novel07902,Novel08190,Novel03060,Novel03754	9	Novel00847,Novel04612,Novel07424,Novel01267,Novel06307,Novel07079,Novel07640,Novel07455,Novel04210
GO:0006399	tRNA metabolic process	biological_process	0.82911	1	2	223	47	3366	0		2	Novel06014,Novel07640
GO:0006810	transport	biological_process	0.82954	1	26	223	456	3366	18	Novel07671,Novel06184,Novel03208,Novel01859,Novel03352,Novel00744,Novel07128,Novel00588,Novel03544,Novel08073,Novel01757,Novel03778,Novel03741,Novel06063,Novel05065,Novel03752,Novel04051,Novel02350	8	Novel00142,Novel00709,Novel04343,Novel02214,Novel07594,Novel04612,Novel05589,Novel06958
GO:0009058	biosynthetic process	biological_process	0.83072	1	40	223	680	3366	24	Novel00466,Novel01757,Novel06063,Novel03778,Novel01065,Novel04721,Novel02350,Novel01475,Novel07354,Novel07748,Novel00744,Novel04492,Novel03399,Novel07291,Novel05065,Novel05718,Novel07660,Novel01835,Novel02519,Novel07606,Novel04951,Novel05366,Novel03227,Novel05001	16	Novel06958,Novel04537,Novel05025,Novel00743,Novel00932,Novel06059,Novel04641,Novel01641,Novel05589,Novel06212,Novel04827,Novel02214,Novel00812,Novel07594,Novel06442,Novel06937
GO:0019012	virion	cellular_component	0.83269	1	4	223	86	3366	2	Novel00028,Novel01394	2	Novel00906,Novel06170
GO:0033176	proton-transporting V-type ATPase complex	cellular_component	0.83289	1	1	223	26	3366	0		1	Novel07594
GO:1901576	organic substance biosynthetic process	biological_process	0.83308	1	39	223	665	3366	24	Novel05366,Novel04951,Novel05001,Novel03227,Novel07291,Novel04492,Novel03399,Novel07660,Novel07606,Novel02519,Novel01835,Novel05065,Novel05718,Novel07354,Novel00744,Novel07748,Novel01757,Novel00466,Novel02350,Novel04721,Novel01065,Novel01475,Novel06063,Novel03778	15	Novel04827,Novel02214,Novel06937,Novel06442,Novel07594,Novel00812,Novel01641,Novel06059,Novel00932,Novel06212,Novel05589,Novel05025,Novel00743,Novel04537,Novel06958
GO:0051234	establishment of localization	biological_process	0.83609	1	26	223	458	3366	18	Novel01859,Novel03352,Novel00744,Novel00588,Novel07128,Novel07671,Novel06184,Novel03208,Novel03741,Novel03778,Novel06063,Novel05065,Novel03752,Novel02350,Novel04051,Novel03544,Novel08073,Novel01757	8	Novel07594,Novel00142,Novel00709,Novel02214,Novel04343,Novel05589,Novel06958,Novel04612
GO:0045184	establishment of protein localization	biological_process	0.83625	1	6	223	123	3366	4	Novel06063,Novel03352,Novel01757,Novel00588	2	Novel05589,Novel04343
GO:0012505	endomembrane system	cellular_component	0.83625	1	6	223	123	3366	3	Novel03778,Novel01099,Novel04051	3	Novel00812,Novel06212,Novel04641
GO:0010467	gene expression	biological_process	0.8374	1	33	223	571	3366	24	Novel01757,Novel06063,Novel03778,Novel04051,Novel04721,Novel01065,Novel01475,Novel05937,Novel02141,Novel07457,Novel07748,Novel04492,Novel03399,Novel03165,Novel07291,Novel05065,Novel07660,Novel01835,Novel02519,Novel04951,Novel00702,Novel05366,Novel05001,Novel08190	9	Novel04612,Novel04537,Novel05025,Novel06058,Novel01641,Novel06059,Novel06014,Novel05589,Novel07594
GO:0015833	peptide transport	biological_process	0.84187	1	6	223	124	3366	4	Novel00588,Novel01757,Novel06063,Novel03352	2	Novel04343,Novel05589
GO:0008104	protein localization	biological_process	0.84733	1	6	223	125	3366	4	Novel01757,Novel00588,Novel06063,Novel03352	2	Novel04343,Novel05589
GO:0042886	amide transport	biological_process	0.84733	1	6	223	125	3366	4	Novel01757,Novel00588,Novel03352,Novel06063	2	Novel04343,Novel05589
GO:0004672	protein kinase activity	molecular_function	0.85206	1	4	223	89	3366	2	Novel08190,Novel04492	2	Novel07640,Novel06307
GO:0004190	aspartic-type endopeptidase activity	molecular_function	0.85446	1	1	223	28	3366	0		1	Novel04612
GO:0070001	aspartic-type peptidase activity	molecular_function	0.85446	1	1	223	28	3366	0		1	Novel04612
GO:0008033	tRNA processing	biological_process	0.85446	1	1	223	28	3366	0		1	Novel06014
GO:0043167	ion binding	molecular_function	0.85494	1	40	223	689	3366	22	Novel07902,Novel05150,Novel07457,Novel01632,Novel08175,Novel04834,Novel07309,Novel02700,Novel03352,Novel08182,Novel03208,Novel04951,Novel02701,Novel08190,Novel07444,Novel07161,Novel03227,Novel05692,Novel05502,Novel07695,Novel03289,Novel05065	18	Novel00847,Novel00142,Novel06276,Novel03831,Novel07793,Novel06958,Novel06499,Novel03978,Novel03931,Novel08048,Novel06392,Novel06937,Novel06442,Novel07640,Novel06527,Novel00932,Novel06307,Novel06014
GO:0046872	metal ion binding	molecular_function	0.86075	1	19	223	351	3366	8	Novel07695,Novel05065,Novel08182,Novel05502,Novel07161,Novel07444,Novel07902,Novel07309	11	Novel06958,Novel03978,Novel06014,Novel07793,Novel00932,Novel08048,Novel03931,Novel00847,Novel06276,Novel00142,Novel06392
GO:0071705	nitrogen compound transport	biological_process	0.86242	1	7	223	146	3366	5	Novel03352,Novel06063,Novel01757,Novel00744,Novel00588	2	Novel05589,Novel04343
GO:0006357	regulation of transcription by RNA polymerase II	biological_process	0.86419	1	1	223	29	3366	0		1	Novel01641
GO:0006820	anion transport	biological_process	0.86419	1	1	223	29	3366	0		1	Novel04612
GO:0006351	transcription, DNA-templated	biological_process	0.86605	1	18	223	336	3366	12	Novel07748,Novel05366,Novel04951,Novel01475,Novel07660,Novel01065,Novel05065,Novel06063,Novel07291,Novel01757,Novel03399,Novel04492	6	Novel07594,Novel05025,Novel04537,Novel05589,Novel06059,Novel01641
GO:0097659	nucleic acid-templated transcription	biological_process	0.86605	1	18	223	336	3366	12	Novel04492,Novel03399,Novel01757,Novel07291,Novel06063,Novel05065,Novel01065,Novel07660,Novel01475,Novel04951,Novel05366,Novel07748	6	Novel01641,Novel06059,Novel05589,Novel04537,Novel05025,Novel07594
GO:0034622	cellular protein-containing complex assembly	biological_process	0.86641	1	3	223	72	3366	2	Novel07128,Novel04985	1	Novel07594
GO:0043169	cation binding	molecular_function	0.86707	1	19	223	353	3366	8	Novel07161,Novel07444,Novel07309,Novel07902,Novel05065,Novel07695,Novel08182,Novel05502	11	Novel00142,Novel06276,Novel06392,Novel08048,Novel03931,Novel00847,Novel03978,Novel06014,Novel06958,Novel07793,Novel00932
GO:0006520	cellular amino acid metabolic process	biological_process	0.86925	1	2	223	52	3366	0		2	Novel07793,Novel07640
GO:0005198	structural molecule activity	molecular_function	0.8715	1	7	223	148	3366	6	Novel06052,Novel01940,Novel01826,Novel01835,Novel02519,Novel04721	1	Novel00027
GO:0042995	cell projection	cellular_component	0.87326	1	1	223	30	3366	0		1	Novel03203
GO:0034220	ion transmembrane transport	biological_process	0.87492	1	4	223	93	3366	1	Novel00744	3	Novel06958,Novel02214,Novel07594
GO:0032774	RNA biosynthetic process	biological_process	0.87536	1	18	223	339	3366	12	Novel07748,Novel05366,Novel04951,Novel07660,Novel01065,Novel01475,Novel06063,Novel05065,Novel01757,Novel07291,Novel04492,Novel03399	6	Novel07594,Novel05025,Novel04537,Novel05589,Novel06059,Novel01641
GO:0022804	active transmembrane transporter activity	molecular_function	0.88275	1	2	223	54	3366	1	Novel08073	1	Novel00932
GO:0016779	nucleotidyltransferase activity	molecular_function	0.88404	1	3	223	75	3366	2	Novel04604,Novel03778	1	Novel06014
GO:0019538	protein metabolic process	biological_process	0.88631	1	21	223	393	3366	13	Novel04492,Novel01192,Novel02519,Novel01835,Novel04721,Novel00702,Novel07902,Novel07354,Novel08205,Novel05001,Novel08190,Novel03060,Novel03754	8	Novel04612,Novel06307,Novel04210,Novel07455,Novel03203,Novel00847,Novel00812,Novel03968
GO:0046527	glucosyltransferase activity	molecular_function	0.89703	1	1	223	33	3366	0		1	Novel00743
GO:0034645	cellular macromolecule biosynthetic process	biological_process	0.89735	1	30	223	546	3366	19	Novel04721,Novel02350,Novel01065,Novel07660,Novel01475,Novel02519,Novel01835,Novel05065,Novel06063,Novel01757,Novel07291,Novel04492,Novel00466,Novel03399,Novel07748,Novel05001,Novel07354,Novel05366,Novel04951	11	Novel06212,Novel05589,Novel01641,Novel06059,Novel06442,Novel07594,Novel00812,Novel05025,Novel00743,Novel04827,Novel04537
GO:0009059	macromolecule biosynthetic process	biological_process	0.90161	1	30	223	548	3366	19	Novel04951,Novel05366,Novel07354,Novel05001,Novel07748,Novel00466,Novel03399,Novel04492,Novel07291,Novel01757,Novel05065,Novel06063,Novel01475,Novel02519,Novel01835,Novel07660,Novel01065,Novel02350,Novel04721	11	Novel04537,Novel04827,Novel00743,Novel05025,Novel00812,Novel07594,Novel06442,Novel06059,Novel01641,Novel05589,Novel06212
GO:0008194	UDP-glycosyltransferase activity	molecular_function	0.90391	1	1	223	34	3366	0		1	Novel00743
GO:0044423	virion part	cellular_component	0.90431	1	3	223	79	3366	2	Novel00028,Novel01394	1	Novel06170
GO:0019031	viral envelope	cellular_component	0.91034	1	1	223	35	3366	0		1	Novel06170
GO:0016747	transferase activity, transferring acyl groups other than amino-acyl groups	molecular_function	0.91035	1	1	223	35	3366	1	Novel06695	0
GO:0006464	cellular protein modification process	biological_process	0.91619	1	7	223	160	3366	5	Novel08205,Novel04492,Novel03060,Novel08190,Novel07354	2	Novel06307,Novel00812
GO:0036211	protein modification process	biological_process	0.91619	1	7	223	160	3366	5	Novel03060,Novel08190,Novel07354,Novel08205,Novel04492	2	Novel00812,Novel06307
GO:0036338	viral membrane	cellular_component	0.91635	1	1	223	36	3366	0		1	Novel06170
GO:0008270	zinc ion binding	molecular_function	0.91942	1	9	223	198	3366	3	Novel05065,Novel07902,Novel08182	6	Novel06958,Novel03978,Novel00847,Novel00142,Novel06276,Novel00932
GO:0048519	negative regulation of biological process	biological_process	0.92048	1	2	223	61	3366	1	Novel03165	1	Novel03203
GO:0003712	transcription coregulator activity	molecular_function	0.92195	1	1	223	37	3366	0		1	Novel01641
GO:0044877	protein-containing complex binding	molecular_function	0.92195	1	1	223	37	3366	0		1	Novel07349
GO:0046914	transition metal ion binding	molecular_function	0.92451	1	12	223	254	3366	4	Novel07695,Novel05065,Novel07902,Novel08182	8	Novel06958,Novel03978,Novel03931,Novel08048,Novel00847,Novel00932,Novel00142,Novel06276
GO:0005840	ribosome	cellular_component	0.92878	1	3	223	85	3366	3	Novel04721,Novel01835,Novel02519	0
GO:0003735	structural constituent of ribosome	molecular_function	0.92878	1	3	223	85	3366	3	Novel02519,Novel01835,Novel04721	0
GO:0016874	ligase activity	molecular_function	0.93206	1	1	223	39	3366	0		1	Novel07640
GO:0030546	signaling receptor activator activity	molecular_function	0.93206	1	1	223	39	3366	0		1	Novel00490
GO:0048018	receptor ligand activity	molecular_function	0.93206	1	1	223	39	3366	0		1	Novel00490
GO:0000228	nuclear chromosome	cellular_component	0.93206	1	1	223	39	3366	1	Novel04492	0
GO:0051171	regulation of nitrogen compound metabolic process	biological_process	0.93624	1	14	223	295	3366	9	Novel05065,Novel01065,Novel07660,Novel01475,Novel07748,Novel04492,Novel03399,Novel07291,Novel05366	5	Novel03968,Novel07594,Novel04537,Novel01641,Novel03203
GO:0080090	regulation of primary metabolic process	biological_process	0.93624	1	14	223	295	3366	9	Novel05366,Novel07291,Novel03399,Novel04492,Novel01475,Novel07748,Novel01065,Novel07660,Novel05065	5	Novel03203,Novel01641,Novel04537,Novel07594,Novel03968
GO:0060255	regulation of macromolecule metabolic process	biological_process	0.93695	1	15	223	313	3366	10	Novel05065,Novel01475,Novel07748,Novel01065,Novel07660,Novel03165,Novel03399,Novel04492,Novel07291,Novel05366	5	Novel03968,Novel07594,Novel04537,Novel03203,Novel01641
GO:0030545	receptor regulator activity	molecular_function	0.94086	1	1	223	41	3366	0		1	Novel00490
GO:0016757	transferase activity, transferring glycosyl groups	molecular_function	0.94344	1	2	223	67	3366	0		2	Novel00743,Novel04469
GO:0007186	G protein-coupled receptor signaling pathway	biological_process	0.94483	1	1	223	42	3366	1	Novel00565	0
GO:0043603	cellular amide metabolic process	biological_process	0.94535	1	5	223	132	3366	4	Novel04721,Novel01835,Novel02519,Novel05001	1	Novel03362
GO:0098772	molecular function regulator	molecular_function	0.94565	1	6	223	152	3366	3	Novel07874,Novel05937,Novel03165	3	Novel00490,Novel03203,Novel02630
GO:0006355	regulation of transcription, DNA-templated	biological_process	0.95175	1	12	223	268	3366	9	Novel04492,Novel03399,Novel07291,Novel05366,Novel05065,Novel07660,Novel01065,Novel07748,Novel01475	3	Novel04537,Novel01641,Novel07594
GO:0051252	regulation of RNA metabolic process	biological_process	0.95175	1	12	223	268	3366	9	Novel07291,Novel05366,Novel03399,Novel04492,Novel01475,Novel07748,Novel01065,Novel07660,Novel05065	3	Novel01641,Novel04537,Novel07594
GO:1903506	regulation of nucleic acid-templated transcription	biological_process	0.95175	1	12	223	268	3366	9	Novel04492,Novel03399,Novel05366,Novel07291,Novel05065,Novel07660,Novel01065,Novel01475,Novel07748	3	Novel04537,Novel01641,Novel07594
GO:2001141	regulation of RNA biosynthetic process	biological_process	0.95175	1	12	223	268	3366	9	Novel01475,Novel07748,Novel01065,Novel07660,Novel05065,Novel07291,Novel05366,Novel03399,Novel04492	3	Novel07594,Novel01641,Novel04537
GO:0019222	regulation of metabolic process	biological_process	0.95188	1	15	223	322	3366	10	Novel01475,Novel07748,Novel07660,Novel01065,Novel05065,Novel07291,Novel05366,Novel03399,Novel03165,Novel04492	5	Novel07594,Novel03968,Novel03203,Novel01641,Novel04537
GO:0019028	viral capsid	cellular_component	0.95198	1	1	223	44	3366	1	Novel00028	0
GO:0019219	regulation of nucleobase-containing compound metabolic process	biological_process	0.95332	1	12	223	269	3366	9	Novel01065,Novel07660,Novel01475,Novel07748,Novel05065,Novel07291,Novel05366,Novel04492,Novel03399	3	Novel07594,Novel01641,Novel04537
GO:0031323	regulation of cellular metabolic process	biological_process	0.95458	1	14	223	306	3366	9	Novel04492,Novel03399,Novel07291,Novel05366,Novel05065,Novel07660,Novel01065,Novel07748,Novel01475	5	Novel04537,Novel01641,Novel03203,Novel03968,Novel07594
GO:0005102	signaling receptor binding	molecular_function	0.95509	1	2	223	71	3366	1	Novel04715	1	Novel00490
GO:0044267	cellular protein metabolic process	biological_process	0.96002	1	14	223	310	3366	10	Novel08205,Novel05001,Novel02519,Novel01835,Novel03060,Novel08190,Novel04721,Novel00702,Novel04492,Novel07354	4	Novel06307,Novel00812,Novel03968,Novel03203
GO:0019752	carboxylic acid metabolic process	biological_process	0.96002	1	2	223	73	3366	0		2	Novel07793,Novel07640
GO:0007165	signal transduction	biological_process	0.96063	1	8	223	199	3366	4	Novel04463,Novel00565,Novel02141,Novel02262	4	Novel06958,Novel02499,Novel02516,Novel01641
GO:0006082	organic acid metabolic process	biological_process	0.96229	1	2	223	74	3366	0		2	Novel07793,Novel07640
GO:0043436	oxoacid metabolic process	biological_process	0.96229	1	2	223	74	3366	0		2	Novel07640,Novel07793
GO:0010468	regulation of gene expression	biological_process	0.96271	1	13	223	294	3366	10	Novel07660,Novel01065,Novel01475,Novel07748,Novel05065,Novel07291,Novel05366,Novel04492,Novel03165,Novel03399	3	Novel07594,Novel01641,Novel04537
GO:0006412	translation	biological_process	0.96341	1	4	223	120	3366	4	Novel01835,Novel02519,Novel04721,Novel05001	0
GO:0048523	negative regulation of cellular process	biological_process	0.96364	1	1	223	48	3366	0		1	Novel03203
GO:0009889	regulation of biosynthetic process	biological_process	0.96435	1	12	223	277	3366	9	Novel01475,Novel07748,Novel07660,Novel01065,Novel05065,Novel05366,Novel07291,Novel03399,Novel04492	3	Novel07594,Novel01641,Novel04537
GO:0010556	regulation of macromolecule biosynthetic process	biological_process	0.96435	1	12	223	277	3366	9	Novel05065,Novel07748,Novel01475,Novel07660,Novel01065,Novel03399,Novel04492,Novel05366,Novel07291	3	Novel07594,Novel04537,Novel01641
GO:0031326	regulation of cellular biosynthetic process	biological_process	0.96435	1	12	223	277	3366	9	Novel01475,Novel07748,Novel01065,Novel07660,Novel05065,Novel05366,Novel07291,Novel03399,Novel04492	3	Novel07594,Novel01641,Novel04537
GO:2000112	regulation of cellular macromolecule biosynthetic process	biological_process	0.96435	1	12	223	277	3366	9	Novel07660,Novel01065,Novel07748,Novel01475,Novel05065,Novel05366,Novel07291,Novel04492,Novel03399	3	Novel07594,Novel01641,Novel04537
GO:0006468	protein phosphorylation	biological_process	0.96444	1	2	223	75	3366	1	Novel08190	1	Novel06307
GO:0023052	signaling	biological_process	0.96631	1	8	223	203	3366	4	Novel02141,Novel02262,Novel04463,Novel00565	4	Novel02516,Novel01641,Novel06958,Novel02499
GO:0043043	peptide biosynthetic process	biological_process	0.96679	1	4	223	122	3366	4	Novel05001,Novel04721,Novel02519,Novel01835	0
GO:0043604	amide biosynthetic process	biological_process	0.96836	1	4	223	123	3366	4	Novel02519,Novel01835,Novel04721,Novel05001	0
GO:0050789	regulation of biological process	biological_process	0.97448	1	27	223	553	3366	16	Novel07748,Novel00565,Novel02262,Novel05366,Novel02141,Novel06467,Novel07660,Novel01065,Novel01475,Novel04463,Novel05065,Novel05718,Novel07291,Novel04492,Novel03399,Novel03165	11	Novel02499,Novel07594,Novel03968,Novel03203,Novel04537,Novel01908,Novel02941,Novel06958,Novel00470,Novel01641,Novel02516
GO:0006518	peptide metabolic process	biological_process	0.97526	1	4	223	128	3366	4	Novel04721,Novel01835,Novel02519,Novel05001	0
GO:0055085	transmembrane transport	biological_process	0.97744	1	7	223	193	3366	4	Novel08073,Novel00744,Novel07128,Novel00588	3	Novel06958,Novel07594,Novel02214
GO:0007154	cell communication	biological_process	0.98005	1	8	223	216	3366	4	Novel02141,Novel02262,Novel04463,Novel00565	4	Novel02516,Novel01641,Novel06958,Novel02499
GO:0050794	regulation of cellular process	biological_process	0.98215	1	25	223	531	3366	14	Novel01065,Novel07660,Novel01475,Novel05065,Novel04463,Novel05718,Novel07291,Novel04492,Novel03399,Novel07748,Novel00565,Novel02262,Novel05366,Novel02141	11	Novel02941,Novel06958,Novel00470,Novel01641,Novel02516,Novel02499,Novel07594,Novel03968,Novel03203,Novel04537,Novel01908
GO:0016310	phosphorylation	biological_process	0.98257	1	2	223	87	3366	1	Novel08190	1	Novel06307
GO:0016758	transferase activity, transferring hexosyl groups	molecular_function	0.98425	1	1	223	60	3366	0		1	Novel00743
GO:0016192	vesicle-mediated transport	biological_process	0.98788	1	2	223	93	3366	2	Novel03778,Novel04051	0

## Sheet: C3
Table S6 Detailed information on the enrichment of GO terms by differentially expressed genes (DEGs) in C3
GO_accession	Description	Term_type	Over_represented_pValue	Corrected_pValue	DEG_item	DEG_list	Bg_item	Bg_list	Up	Up_Gene_names	Down	Down_Gene_names
GO:0009057	macromolecule catabolic process	biological_process	0.00054901	1	9	208	38	3366	6	Novel00396,Novel00702,Novel04492,Novel05280,Novel03937,Novel04697	3	Novel01136,Novel06867,Novel06392
GO:0001522	pseudouridine synthesis	biological_process	0.00059452	1	3	208	4	3366	3	Novel08210,Novel03778,Novel06739	0
GO:0003684	damaged DNA binding	molecular_function	0.0021018	1	3	208	5	3366	2	Novel00439,Novel00702	1	Novel03859
GO:0009982	pseudouridine synthase activity	molecular_function	0.0025926	1	2	208	2	3366	2	Novel08210,Novel06739	0
GO:0051082	unfolded protein binding	molecular_function	0.002741	1	6	208	24	3366	4	Novel01144,Novel04051,Novel03969,Novel04492	2	Novel06212,Novel03831
GO:0000462	maturation of SSU-rRNA from tricistronic rRNA transcript (SSU-rRNA, 5.8S rRNA, LSU-rRNA)	biological_process	0.0033541	1	2	208	2	3366	2	Novel03778,Novel07457	0
GO:0030490	maturation of SSU-rRNA	biological_process	0.0033541	1	2	208	2	3366	2	Novel07457,Novel03778	0
GO:0010333	terpene synthase activity	molecular_function	0.0040426	1	6	208	29	3366	6	Novel04904,Novel07126,Novel08052,Novel08117,Novel07751,Novel07444	0
GO:0008152	metabolic process	biological_process	0.005803	1	116	208	1552	3366	62	Novel05065,Novel07660,Novel07457,Novel00439,Novel08175,Novel00396,Novel03227,Novel03060,Novel05692,Novel07862,Novel05280,Novel00571,Novel04480,Novel05150,Novel03505,Novel00569,Novel01757,Novel04697,Novel07074,Novel07306,Novel07182,Novel07885,Novel00744,Novel07291,Novel02701,Novel07695,Novel03544,Novel04051,Novel08210,Novel05366,Novel00947,Novel01859,Novel04158,Novel03937,Novel07973,Novel02350,Nov…	54	Novel03931,Novel00287,Novel03362,Novel00279,Novel06499,Novel00022,Novel06058,Novel04672,Novel00018,Novel07878,Novel06867,Novel06307,Novel05734,Novel01492,Novel06937,Novel02499,Novel03862,Novel06212,Novel00932,Novel01574,Novel00298,Novel04210,Novel01136,Novel06982,Novel07594,Novel06392,Novel05940,Novel01464,Novel01641,Novel04641,Novel07640,Novel08048,Novel05158,Novel00344,Novel00743,Novel06442,Nov…
GO:0016838	carbon-oxygen lyase activity, acting on phosphates	molecular_function	0.007097	1	6	208	32	3366	6	Novel07444,Novel08052,Novel08117,Novel07751,Novel07126,Novel04904	0
GO:0000347	THO complex	cellular_component	0.0093201	1	3	208	7	3366	2	Novel04051,Novel01757	1	Novel05589
GO:0033865	nucleoside bisphosphate metabolic process	biological_process	0.0095642	1	2	208	3	3366	0		2	Novel03362,Novel06937
GO:0033875	ribonucleoside bisphosphate metabolic process	biological_process	0.0095642	1	2	208	3	3366	0		2	Novel06937,Novel03362
GO:0034032	purine nucleoside bisphosphate metabolic process	biological_process	0.0095642	1	2	208	3	3366	0		2	Novel06937,Novel03362
GO:0003885	D-arabinono-1,4-lactone oxidase activity	molecular_function	0.01033	1	2	208	3	3366	2	Novel03544,Novel05292	0
GO:0016899	oxidoreductase activity, acting on the CH-OH group of donors, oxygen as acceptor	molecular_function	0.01033	1	2	208	3	3366	2	Novel05292,Novel03544	0
GO:0009451	RNA modification	biological_process	0.010472	1	5	208	22	3366	4	Novel03778,Novel08210,Novel05125,Novel06739	1	Novel06014
GO:0030686	90S preribosome	cellular_component	0.010506	1	2	208	3	3366	1	Novel07457	1	Novel06058
GO:0006139	nucleobase-containing compound metabolic process	biological_process	0.011455	1	66	208	788	3366	32	Novel04480,Novel03227,Novel03505,Novel00569,Novel05150,Novel07660,Novel05065,Novel00439,Novel07457,Novel00744,Novel07291,Novel02701,Novel04697,Novel01757,Novel00702,Novel00838,Novel04051,Novel08210,Novel05366,Novel06739,Novel02700,Novel03289,Novel01065,Novel04646,Novel04951,Novel03778,Novel02141,Novel02262,Novel05937,Novel04492,Novel05125,Novel03399	34	Novel04672,Novel06058,Novel03362,Novel06499,Novel00018,Novel00287,Novel03931,Novel00298,Novel04210,Novel01574,Novel06937,Novel01492,Novel03862,Novel02499,Novel03052,Novel00743,Novel06442,Novel00742,Novel06392,Novel05940,Novel06982,Novel07594,Novel01464,Novel01641,Novel07640,Novel05589,Novel04899,Novel06059,Novel03859,Novel06014,Novel02214,Novel06169,Novel06958,Novel04537
GO:0000446	nucleoplasmic THO complex	cellular_component	0.011872	1	2	208	3	3366	1	Novel01757	1	Novel05589
GO:1901363	heterocyclic compound binding	molecular_function	0.012313	1	78	208	987	3366	47	Novel04646,Novel01080,Novel03289,Novel00752,Novel02700,Novel06739,Novel03778,Novel04951,Novel04046,Novel05937,Novel04492,Novel00306,Novel05001,Novel06671,Novel02418,Novel03399,Novel07973,Novel03937,Novel04835,Novel06715,Novel00838,Novel03352,Novel00702,Novel08210,Novel01859,Novel07751,Novel07885,Novel07695,Novel02701,Novel07291,Novel04834,Novel00612,Novel07306,Novel05692,Novel03227,Novel01632,Nov…	31	Novel06276,Novel04827,Novel03939,Novel03859,Novel04965,Novel00847,Novel06958,Novel06442,Novel03052,Novel06982,Novel03201,Novel05940,Novel07640,Novel08048,Novel00042,Novel00991,Novel06527,Novel04631,Novel00699,Novel06937,Novel00142,Novel00932,Novel06499,Novel00876,Novel03362,Novel04964,Novel01680,Novel06307,Novel00018,Novel00287,Novel03831
GO:0097159	organic cyclic compound binding	molecular_function	0.012585	1	78	208	988	3366	47	Novel07291,Novel02701,Novel07695,Novel07885,Novel07751,Novel07306,Novel00612,Novel04834,Novel02942,Novel03505,Novel05150,Novel00571,Novel01632,Novel03227,Novel05692,Novel05784,Novel08175,Novel03809,Novel00439,Novel07457,Novel07660,Novel05065,Novel04951,Novel03778,Novel06739,Novel02700,Novel00752,Novel03289,Novel01080,Novel04646,Novel03399,Novel02418,Novel06671,Novel05001,Novel04492,Novel00306,Nov…	31	Novel04631,Novel06527,Novel00991,Novel00932,Novel00142,Novel06937,Novel00699,Novel00018,Novel06307,Novel01680,Novel04964,Novel03362,Novel00876,Novel06499,Novel03831,Novel00287,Novel06276,Novel06958,Novel04965,Novel03859,Novel00847,Novel03939,Novel04827,Novel03052,Novel06442,Novel00042,Novel07640,Novel08048,Novel05940,Novel03201,Novel06982
GO:0032801	receptor catabolic process	biological_process	0.012988	1	3	208	8	3366	2	Novel00396,Novel05280	1	Novel06867
GO:0046983	protein dimerization activity	molecular_function	0.014758	1	15	208	129	3366	9	Novel05937,Novel04337,Novel04046,Novel05065,Novel00752,Novel00627,Novel02418,Novel03544,Novel05292	6	Novel03201,Novel00287,Novel04965,Novel00991,Novel04631,Novel00170
GO:0033643	host cell part	cellular_component	0.014953	1	8	208	50	3366	4	Novel00396,Novel05280,Novel05366,Novel05065	4	Novel06867,Novel00298,Novel04827,Novel03939
GO:0015159	polysaccharide transmembrane transporter activity	molecular_function	0.016668	1	2	208	3	3366	2	Novel02350,Novel03544	0
GO:0015774	polysaccharide transport	biological_process	0.016668	1	2	208	3	3366	2	Novel02350,Novel03544	0
GO:0033037	polysaccharide localization	biological_process	0.016668	1	2	208	3	3366	2	Novel02350,Novel03544	0
GO:0018995	host cellular component	cellular_component	0.017207	1	8	208	51	3366	4	Novel00396,Novel05065,Novel05366,Novel05280	4	Novel06867,Novel03939,Novel04827,Novel00298
GO:0043657	host cell	cellular_component	0.017207	1	8	208	51	3366	4	Novel05065,Novel05366,Novel05280,Novel00396	4	Novel00298,Novel03939,Novel04827,Novel06867
GO:0016835	carbon-oxygen lyase activity	molecular_function	0.017466	1	6	208	38	3366	6	Novel07444,Novel07751,Novel08117,Novel08052,Novel07126,Novel04904	0
GO:0016787	hydrolase activity	molecular_function	0.018238	1	47	208	552	3366	24	Novel05150,Novel03352,Novel07862,Novel00571,Novel07457,Novel00439,Novel04051,Novel01130,Novel02701,Novel03969,Novel01690,Novel04951,Novel05100,Novel07182,Novel03289,Novel01080,Novel02700,Novel06671,Novel01657,Novel05125,Novel07074,Novel00306,Novel04697,Novel07902	23	Novel07455,Novel00876,Novel06499,Novel03362,Novel06442,Novel03052,Novel04964,Novel06058,Novel04672,Novel00042,Novel03201,Novel06392,Novel01136,Novel01574,Novel06527,Novel04210,Novel00699,Novel04612,Novel06169,Novel07424,Novel03939,Novel06937,Novel00847
GO:0033644	host cell membrane	cellular_component	0.019876	1	4	208	16	3366	2	Novel05280,Novel00396	2	Novel06867,Novel03939
GO:0006725	cellular aromatic compound metabolic process	biological_process	0.020186	1	67	208	824	3366	32	Novel02700,Novel06739,Novel04646,Novel03289,Novel01065,Novel04951,Novel02262,Novel03778,Novel02141,Novel05937,Novel04492,Novel03399,Novel05125,Novel00838,Novel00702,Novel05366,Novel08210,Novel04051,Novel00744,Novel07291,Novel02701,Novel04697,Novel01757,Novel04480,Novel03227,Novel00569,Novel03505,Novel05150,Novel07660,Novel05065,Novel00439,Novel07457	35	Novel04899,Novel05589,Novel06059,Novel03859,Novel02214,Novel06169,Novel06014,Novel06958,Novel04537,Novel03052,Novel06442,Novel00743,Novel00742,Novel05940,Novel06392,Novel07594,Novel06982,Novel07640,Novel01641,Novel01464,Novel04210,Novel00298,Novel01574,Novel06937,Novel01492,Novel00932,Novel03862,Novel02499,Novel06058,Novel04672,Novel06499,Novel03362,Novel00018,Novel00287,Novel03931
GO:0006354	DNA-templated transcription, elongation	biological_process	0.020847	1	2	208	4	3366	1	Novel01757	1	Novel05589
GO:0006368	transcription elongation from RNA polymerase II promoter	biological_process	0.020847	1	2	208	4	3366	1	Novel01757	1	Novel05589
GO:0009056	catabolic process	biological_process	0.020985	1	11	208	86	3366	8	Novel04492,Novel05937,Novel05280,Novel04158,Novel04697,Novel03937,Novel00396,Novel00702	3	Novel06392,Novel01136,Novel06867
GO:0005730	nucleolus	cellular_component	0.021522	1	3	208	11	3366	2	Novel07457,Novel04492	1	Novel06058
GO:0098687	chromosomal region	cellular_component	0.021671	1	7	208	44	3366	5	Novel07126,Novel04701,Novel04337,Novel04492,Novel00612	2	Novel07594,Novel06958
GO:1901575	organic substance catabolic process	biological_process	0.021726	1	10	208	75	3366	7	Novel04697,Novel03937,Novel04492,Novel05937,Novel05280,Novel00702,Novel00396	3	Novel06392,Novel01136,Novel06867
GO:0030163	protein catabolic process	biological_process	0.022113	1	4	208	17	3366	4	Novel04492,Novel03937,Novel04697,Novel00702	0
GO:0046483	heterocycle metabolic process	biological_process	0.022113	1	67	208	826	3366	32	Novel04492,Novel05937,Novel03399,Novel05125,Novel02700,Novel06739,Novel04646,Novel03289,Novel01065,Novel04951,Novel02262,Novel03778,Novel02141,Novel05366,Novel08210,Novel04051,Novel00838,Novel00702,Novel04697,Novel01757,Novel00744,Novel07291,Novel02701,Novel07660,Novel05065,Novel00439,Novel07457,Novel04480,Novel03227,Novel00569,Novel03505,Novel05150	35	Novel03859,Novel02214,Novel06169,Novel06014,Novel04537,Novel06958,Novel04899,Novel05589,Novel06059,Novel05940,Novel06392,Novel07594,Novel06982,Novel07640,Novel01641,Novel01464,Novel03052,Novel06442,Novel00743,Novel00742,Novel06937,Novel01492,Novel00932,Novel03862,Novel02499,Novel04210,Novel00298,Novel01574,Novel00287,Novel03931,Novel04672,Novel06058,Novel06499,Novel03362,Novel00018
GO:0090304	nucleic acid metabolic process	biological_process	0.023258	1	61	208	739	3366	31	Novel06739,Novel02700,Novel03289,Novel01065,Novel04646,Novel04951,Novel07291,Novel02141,Novel03778,Novel02701,Novel02262,Novel04697,Novel01757,Novel04492,Novel05937,Novel05125,Novel03399,Novel04480,Novel03227,Novel00702,Novel03505,Novel00569,Novel00838,Novel05150,Novel07660,Novel04051,Novel05065,Novel08210,Novel05366,Novel00439,Novel07457	30	Novel00298,Novel04210,Novel05589,Novel04899,Novel01574,Novel06059,Novel03859,Novel06014,Novel01492,Novel06169,Novel03862,Novel04537,Novel02499,Novel03052,Novel04672,Novel06058,Novel00743,Novel06442,Novel06499,Novel00742,Novel00018,Novel06392,Novel05940,Novel00287,Novel03931,Novel06982,Novel07594,Novel01464,Novel01641,Novel07640
GO:0044248	cellular catabolic process	biological_process	0.023839	1	8	208	55	3366	6	Novel00702,Novel00396,Novel04697,Novel04158,Novel05280,Novel04492	2	Novel06867,Novel01136
GO:0006406	mRNA export from nucleus	biological_process	0.025279	1	2	208	4	3366	1	Novel01757	1	Novel05589
GO:0006611	protein export from nucleus	biological_process	0.025279	1	2	208	4	3366	1	Novel01757	1	Novel05589
GO:0071166	ribonucleoprotein complex localization	biological_process	0.025279	1	2	208	4	3366	1	Novel01757	1	Novel05589
GO:0071426	ribonucleoprotein complex export from nucleus	biological_process	0.025279	1	2	208	4	3366	1	Novel01757	1	Novel05589
GO:0071427	mRNA-containing ribonucleoprotein complex export from nucleus	biological_process	0.025279	1	2	208	4	3366	1	Novel01757	1	Novel05589
GO:0043112	receptor metabolic process	biological_process	0.025793	1	3	208	10	3366	2	Novel05280,Novel00396	1	Novel06867
GO:0043170	macromolecule metabolic process	biological_process	0.025895	1	85	208	1115	3366	44	Novel04697,Novel01757,Novel07074,Novel07291,Novel02701,Novel07660,Novel05065,Novel00396,Novel00439,Novel07457,Novel00571,Novel04480,Novel03227,Novel03060,Novel05280,Novel03505,Novel00569,Novel05150,Novel05001,Novel07902,Novel04492,Novel05937,Novel05125,Novel03399,Novel06739,Novel02700,Novel03289,Novel01065,Novel08205,Novel04646,Novel04951,Novel02141,Novel03778,Novel02262,Novel04051,Novel08210,Nov…	41	Novel01492,Novel03862,Novel06212,Novel02499,Novel00298,Novel04210,Novel01574,Novel01136,Novel00287,Novel03931,Novel06058,Novel04672,Novel06499,Novel05734,Novel00018,Novel06307,Novel06867,Novel00847,Novel03859,Novel06014,Novel04612,Novel04827,Novel06169,Novel03968,Novel04537,Novel05589,Novel04899,Novel06059,Novel06392,Novel05940,Novel06982,Novel07594,Novel01464,Novel01641,Novel07640,Novel03052,Nov…
GO:0019321	pentose metabolic process	biological_process	0.025905	1	2	208	4	3366	1	Novel01657	1	Novel04672
GO:0019566	arabinose metabolic process	biological_process	0.025905	1	2	208	4	3366	1	Novel01657	1	Novel04672
GO:0046373	L-arabinose metabolic process	biological_process	0.025905	1	2	208	4	3366	1	Novel01657	1	Novel04672
GO:0003678	DNA helicase activity	molecular_function	0.027709	1	7	208	41	3366	4	Novel02701,Novel03289,Novel05150,Novel02700	3	Novel06442,Novel06499,Novel06169
GO:0071704	organic substance metabolic process	biological_process	0.028289	1	99	208	1345	3366	52	Novel03399,Novel05125,Novel01657,Novel08040,Novel05001,Novel07902,Novel05937,Novel04492,Novel04951,Novel03778,Novel02141,Novel02262,Novel06739,Novel02700,Novel03289,Novel01065,Novel08205,Novel04646,Novel01859,Novel04051,Novel05366,Novel08210,Novel00702,Novel00838,Novel01192,Novel01835,Novel07354,Novel03937,Novel02350,Novel04697,Novel01757,Novel07074,Novel07291,Novel02701,Novel00744,Novel07182,Nov…	47	Novel06958,Novel04537,Novel03968,Novel03859,Novel00847,Novel06014,Novel06169,Novel02214,Novel04827,Novel04612,Novel06059,Novel04899,Novel05589,Novel01641,Novel01464,Novel07640,Novel05940,Novel06392,Novel06982,Novel07594,Novel00742,Novel08016,Novel07455,Novel03052,Novel06442,Novel00344,Novel00743,Novel00932,Novel06212,Novel03862,Novel02499,Novel06937,Novel01492,Novel01136,Novel00298,Novel04210,Nov…
GO:1901360	organic cyclic compound metabolic process	biological_process	0.028541	1	67	208	837	3366	32	Novel00838,Novel00702,Novel05366,Novel08210,Novel04051,Novel04951,Novel02262,Novel03778,Novel02141,Novel02700,Novel06739,Novel04646,Novel01065,Novel03289,Novel03399,Novel05125,Novel04492,Novel05937,Novel00569,Novel03505,Novel05150,Novel04480,Novel03227,Novel00439,Novel07457,Novel07660,Novel05065,Novel07291,Novel02701,Novel00744,Novel04697,Novel01757	35	Novel00742,Novel03052,Novel06442,Novel00743,Novel07640,Novel01641,Novel01464,Novel05940,Novel06392,Novel07594,Novel06982,Novel06059,Novel04899,Novel05589,Novel04537,Novel06958,Novel03859,Novel02214,Novel06169,Novel06014,Novel00018,Novel06058,Novel04672,Novel06499,Novel03362,Novel00287,Novel03931,Novel04210,Novel00298,Novel01574,Novel00932,Novel03862,Novel02499,Novel06937,Novel01492
GO:0008094	DNA-dependent ATPase activity	molecular_function	0.030534	1	7	208	42	3366	4	Novel02700,Novel05150,Novel02701,Novel03289	3	Novel06499,Novel06169,Novel06442
GO:0003824	catalytic activity	molecular_function	0.031278	1	92	208	1263	3366	49	Novel04604,Novel07444,Novel08210,Novel04051,Novel03352,Novel06189,Novel07354,Novel07973,Novel03937,Novel01657,Novel05125,Novel05292,Novel06671,Novel07126,Novel08040,Novel04492,Novel05937,Novel00306,Novel07902,Novel01690,Novel04951,Novel08117,Novel03778,Novel02700,Novel06739,Novel01080,Novel03289,Novel08175,Novel00439,Novel07457,Novel01130,Novel05150,Novel00571,Novel07862,Novel03227,Novel03060,Nov…	43	Novel07640,Novel08048,Novel00042,Novel03201,Novel06392,Novel07455,Novel03052,Novel05825,Novel06442,Novel00344,Novel00743,Novel00847,Novel06169,Novel04612,Novel06014,Novel03939,Novel02836,Novel07079,Novel07632,Novel06902,Novel03931,Novel05734,Novel04469,Novel06307,Novel07878,Novel05537,Novel06058,Novel04672,Novel04964,Novel00022,Novel00279,Novel06499,Novel00876,Novel03362,Novel00932,Novel06937,Nov…
GO:0022884	macromolecule transmembrane transporter activity	molecular_function	0.031322	1	2	208	4	3366	2	Novel03544,Novel02350	0
GO:0030154	cell differentiation	biological_process	0.032384	1	5	208	31	3366	1	Novel04742	4	Novel02076,Novel03201,Novel00470,Novel07349
GO:0048869	cellular developmental process	biological_process	0.032384	1	5	208	31	3366	1	Novel04742	4	Novel07349,Novel00470,Novel03201,Novel02076
GO:0017111	nucleoside-triphosphatase activity	molecular_function	0.033512	1	15	208	138	3366	9	Novel03352,Novel04951,Novel07457,Novel05150,Novel06671,Novel02701,Novel02700,Novel00306,Novel03289	6	Novel06937,Novel06058,Novel06169,Novel06499,Novel06527,Novel06442
GO:0003677	DNA binding	molecular_function	0.034176	1	32	208	363	3366	17	Novel05065,Novel07660,Novel03809,Novel00439,Novel00702,Novel02942,Novel00612,Novel04046,Novel04492,Novel03399,Novel02418,Novel03289,Novel00752,Novel02700,Novel02701,Novel07291,Novel04951	15	Novel06982,Novel05940,Novel00287,Novel03201,Novel06499,Novel01680,Novel03052,Novel00018,Novel04827,Novel04965,Novel03859,Novel06958,Novel00932,Novel00991,Novel04631
GO:0004601	peroxidase activity	molecular_function	0.037048	1	2	208	6	3366	2	Novel07885,Novel07306	0
GO:0016684	oxidoreductase activity, acting on peroxide as acceptor	molecular_function	0.037048	1	2	208	6	3366	2	Novel07885,Novel07306	0
GO:0016866	intramolecular transferase activity	molecular_function	0.03731	1	2	208	6	3366	2	Novel08210,Novel06739	0
GO:0019076	viral release from host cell	biological_process	0.038293	1	3	208	12	3366	2	Novel05280,Novel00396	1	Novel06867
GO:0035890	exit from host	biological_process	0.038293	1	3	208	12	3366	2	Novel00396,Novel05280	1	Novel06867
GO:0035891	exit from host cell	biological_process	0.038293	1	3	208	12	3366	2	Novel05280,Novel00396	1	Novel06867
GO:0000287	magnesium ion binding	molecular_function	0.038764	1	5	208	34	3366	4	Novel07751,Novel08052,Novel07444,Novel07126	1	Novel06014
GO:0019058	viral life cycle	biological_process	0.040207	1	8	208	63	3366	3	Novel05280,Novel00396,Novel02213	5	Novel00298,Novel07594,Novel06170,Novel06212,Novel06867
GO:0046556	alpha-L-arabinofuranosidase activity	molecular_function	0.041177	1	2	208	5	3366	1	Novel01657	1	Novel04672
GO:0045087	innate immune response	biological_process	0.041424	1	2	208	5	3366	2	Novel06467,Novel05065	0
GO:0034641	cellular nitrogen compound metabolic process	biological_process	0.042192	1	71	208	919	3366	36	Novel04480,Novel00571,Novel05692,Novel03227,Novel00569,Novel03505,Novel05150,Novel07660,Novel05065,Novel00439,Novel07457,Novel00744,Novel07291,Novel02701,Novel04697,Novel01757,Novel01835,Novel00838,Novel00702,Novel05366,Novel08210,Novel04051,Novel02700,Novel06739,Novel04646,Novel01065,Novel03289,Novel04951,Novel02262,Novel02141,Novel03778,Novel05001,Novel05937,Novel04492,Novel03399,Novel05125	35	Novel04672,Novel06058,Novel06499,Novel03362,Novel00018,Novel00287,Novel03931,Novel04210,Novel00298,Novel01574,Novel06937,Novel01492,Novel00932,Novel03862,Novel02499,Novel03052,Novel06442,Novel00743,Novel00742,Novel05940,Novel06392,Novel07594,Novel06982,Novel07640,Novel01641,Novel01464,Novel04899,Novel05589,Novel06059,Novel03859,Novel02214,Novel06169,Novel06014,Novel06958,Novel04537
GO:0051028	mRNA transport	biological_process	0.042592	1	2	208	5	3366	1	Novel01757	1	Novel05589
GO:0042274	ribosomal small subunit biogenesis	biological_process	0.043372	1	2	208	5	3366	2	Novel03778,Novel07457	0
GO:0016462	pyrophosphatase activity	molecular_function	0.043723	1	15	208	143	3366	9	Novel00306,Novel03289,Novel02700,Novel07457,Novel05150,Novel02701,Novel06671,Novel03352,Novel04951	6	Novel06499,Novel06169,Novel06527,Novel06442,Novel06937,Novel06058
GO:0003697	single-stranded DNA binding	molecular_function	0.044016	1	2	208	5	3366	1	Novel00612	1	Novel04827
GO:0016829	lyase activity	molecular_function	0.044795	1	8	208	68	3366	7	Novel08117,Novel04904,Novel07751,Novel08052,Novel07444,Novel06189,Novel07126	1	Novel00279
GO:0045444	fat cell differentiation	biological_process	0.045425	1	2	208	6	3366	1	Novel04742	1	Novel02076
GO:0006405	RNA export from nucleus	biological_process	0.045452	1	2	208	5	3366	1	Novel01757	1	Novel05589
GO:0051168	nuclear export	biological_process	0.045452	1	2	208	5	3366	1	Novel01757	1	Novel05589
GO:0006807	nitrogen compound metabolic process	biological_process	0.046138	1	86	208	1159	3366	43	Novel05125,Novel03399,Novel04492,Novel05937,Novel07902,Novel05001,Novel02262,Novel03778,Novel02141,Novel04951,Novel04646,Novel08205,Novel03289,Novel01065,Novel02700,Novel06739,Novel08210,Novel05366,Novel04051,Novel00838,Novel01192,Novel00702,Novel03937,Novel07354,Novel01835,Novel07074,Novel04697,Novel01757,Novel07291,Novel02701,Novel00744,Novel00439,Novel07457,Novel05065,Novel07660,Novel05150,Nov…	43	Novel03968,Novel06958,Novel04537,Novel04612,Novel06169,Novel02214,Novel06014,Novel03859,Novel00847,Novel06059,Novel05589,Novel04899,Novel07640,Novel01464,Novel01641,Novel07594,Novel06982,Novel06392,Novel05940,Novel07455,Novel00742,Novel00344,Novel00743,Novel06442,Novel03052,Novel02499,Novel03862,Novel00932,Novel01492,Novel06937,Novel01136,Novel01574,Novel04210,Novel00298,Novel03931,Novel00287,Nov…
GO:0044238	primary metabolic process	biological_process	0.046249	1	92	208	1259	3366	49	Novel01859,Novel04051,Novel05366,Novel08210,Novel00702,Novel00838,Novel01192,Novel01835,Novel07354,Novel03937,Novel02350,Novel03399,Novel05125,Novel01657,Novel08040,Novel05001,Novel07902,Novel04492,Novel05937,Novel04951,Novel03778,Novel02141,Novel02262,Novel06739,Novel02700,Novel03289,Novel01065,Novel08205,Novel04646,Novel08175,Novel07457,Novel00439,Novel07660,Novel05065,Novel03505,Novel00569,Nov…	43	Novel01641,Novel01464,Novel07640,Novel05940,Novel06392,Novel06982,Novel07594,Novel00742,Novel08016,Novel07455,Novel03052,Novel06442,Novel00344,Novel00743,Novel06958,Novel04537,Novel03968,Novel00847,Novel03859,Novel06014,Novel06169,Novel02214,Novel04612,Novel06059,Novel04899,Novel05589,Novel00287,Novel03931,Novel05734,Novel00018,Novel06307,Novel04672,Novel06058,Novel03362,Novel00279,Novel06499,Nov…
GO:0006281	DNA repair	biological_process	0.04751	1	10	208	83	3366	6	Novel00439,Novel05150,Novel02701,Novel00702,Novel03289,Novel02700	4	Novel06169,Novel06499,Novel06442,Novel03859
GO:0018149	peptide cross-linking	biological_process	0.047687	1	1	208	1	3366	1	Novel08205	0
GO:0004181	metallocarboxypeptidase activity	molecular_function	0.048039	1	1	208	1	3366	1	Novel07902	0
GO:0019068	virion assembly	biological_process	0.048221	1	4	208	23	3366	1	Novel02213	3	Novel00298,Novel06212,Novel07594
GO:0006511	ubiquitin-dependent protein catabolic process	biological_process	0.048394	1	3	208	13	3366	3	Novel04697,Novel04492,Novel00702	0
GO:0019941	modification-dependent protein catabolic process	biological_process	0.048394	1	3	208	13	3366	3	Novel04697,Novel04492,Novel00702	0
GO:0043632	modification-dependent macromolecule catabolic process	biological_process	0.048394	1	3	208	13	3366	3	Novel04492,Novel04697,Novel00702	0
GO:0004140	dephospho-CoA kinase activity	molecular_function	0.04843	1	1	208	1	3366	0		1	Novel06937
GO:0043565	sequence-specific DNA binding	molecular_function	0.048549	1	6	208	42	3366	2	Novel04951,Novel07660	4	Novel00287,Novel05940,Novel00018,Novel06982
GO:0003012	muscle system process	biological_process	0.048769	1	1	208	1	3366	0		1	Novel06295
GO:0006936	muscle contraction	biological_process	0.048769	1	1	208	1	3366	0		1	Novel06295
GO:0006937	regulation of muscle contraction	biological_process	0.048769	1	1	208	1	3366	0		1	Novel06295
GO:0006939	smooth muscle contraction	biological_process	0.048769	1	1	208	1	3366	0		1	Novel06295
GO:0006940	regulation of smooth muscle contraction	biological_process	0.048769	1	1	208	1	3366	0		1	Novel06295
GO:0090257	regulation of muscle system process	biological_process	0.048769	1	1	208	1	3366	0		1	Novel06295
GO:0032400	melanosome localization	biological_process	0.049054	1	1	208	1	3366	1	Novel07671	0
GO:0032401	establishment of melanosome localization	biological_process	0.049054	1	1	208	1	3366	1	Novel07671	0
GO:0032402	melanosome transport	biological_process	0.049054	1	1	208	1	3366	1	Novel07671	0
GO:0033059	cellular pigmentation	biological_process	0.049054	1	1	208	1	3366	1	Novel07671	0
GO:0042470	melanosome	cellular_component	0.049054	1	1	208	1	3366	1	Novel07671	0
GO:0043473	pigmentation	biological_process	0.049054	1	1	208	1	3366	1	Novel07671	0
GO:0048770	pigment granule	cellular_component	0.049054	1	1	208	1	3366	1	Novel07671	0
GO:0051875	pigment granule localization	biological_process	0.049054	1	1	208	1	3366	1	Novel07671	0
GO:0051904	pigment granule transport	biological_process	0.049054	1	1	208	1	3366	1	Novel07671	0
GO:0051905	establishment of pigment granule localization	biological_process	0.049054	1	1	208	1	3366	1	Novel07671	0
GO:0003682	chromatin binding	molecular_function	0.049443	1	2	208	6	3366	0		2	Novel07424,Novel06958
GO:0003950	NAD+ ADP-ribosyltransferase activity	molecular_function	0.049485	1	1	208	1	3366	0		1	Novel04469
GO:0044265	cellular macromolecule catabolic process	biological_process	0.049737	1	4	208	22	3366	3	Novel00702,Novel04492,Novel04697	1	Novel01136
GO:1901565	organonitrogen compound catabolic process	biological_process	0.050284	1	5	208	31	3366	4	Novel00702,Novel03937,Novel04697,Novel04492	1	Novel01136
GO:0030688	preribosome, small subunit precursor	cellular_component	0.050333	1	1	208	1	3366	1	Novel07457	0
GO:0000775	chromosome, centromeric region	cellular_component	0.050622	1	6	208	42	3366	4	Novel04492,Novel04337,Novel04701,Novel07126	2	Novel07594,Novel06958
GO:0031360	intrinsic component of thylakoid membrane	cellular_component	0.050721	1	1	208	1	3366	0		1	Novel08048
GO:0031361	integral component of thylakoid membrane	cellular_component	0.050721	1	1	208	1	3366	0		1	Novel08048
GO:0019001	guanyl nucleotide binding	molecular_function	0.051132	1	7	208	58	3366	4	Novel04951,Novel07457,Novel00306,Novel06671	3	Novel06937,Novel03201,Novel06527
GO:0032561	guanyl ribonucleotide binding	molecular_function	0.051132	1	7	208	58	3366	4	Novel04951,Novel07457,Novel00306,Novel06671	3	Novel06937,Novel03201,Novel06527
GO:0008023	transcription elongation factor complex	cellular_component	0.051192	1	2	208	6	3366	1	Novel01757	1	Novel05589
GO:0016817	hydrolase activity, acting on acid anhydrides	molecular_function	0.051329	1	16	208	158	3366	10	Novel07457,Novel06671,Novel00306,Novel05150,Novel02701,Novel03352,Novel04951,Novel05100,Novel03289,Novel02700	6	Novel06169,Novel06937,Novel06499,Novel06527,Novel06442,Novel06058
GO:0031503	protein-containing complex localization	biological_process	0.051963	1	2	208	6	3366	1	Novel01757	1	Novel05589
GO:0030507	spectrin binding	molecular_function	0.052012	1	1	208	1	3366	0		1	Novel07349
GO:0003924	GTPase activity	molecular_function	0.052558	1	6	208	48	3366	4	Novel04951,Novel00306,Novel07457,Novel06671	2	Novel06937,Novel06527
GO:0003880	protein C-terminal carboxyl O-methyltransferase activity	molecular_function	0.054042	1	1	208	1	3366	1	Novel03060	0
GO:0004671	protein C-terminal S-isoprenylcysteine carboxyl O-methyltransferase activity	molecular_function	0.054042	1	1	208	1	3366	1	Novel03060	0
GO:0006481	C-terminal protein methylation	biological_process	0.054042	1	1	208	1	3366	1	Novel03060	0
GO:0010340	carboxyl-O-methyltransferase activity	molecular_function	0.054042	1	1	208	1	3366	1	Novel03060	0
GO:0018410	C-terminal protein amino acid modification	biological_process	0.054042	1	1	208	1	3366	1	Novel03060	0
GO:0043687	post-translational protein modification	biological_process	0.054042	1	1	208	1	3366	1	Novel03060	0
GO:0051998	protein carboxyl O-methyltransferase activity	molecular_function	0.054042	1	1	208	1	3366	1	Novel03060	0
GO:0043085	positive regulation of catalytic activity	biological_process	0.054498	1	2	208	6	3366	1	Novel00702	1	Novel03968
GO:0044093	positive regulation of molecular function	biological_process	0.054498	1	2	208	6	3366	1	Novel00702	1	Novel03968
GO:0006259	DNA metabolic process	biological_process	0.054708	1	30	208	318	3366	14	Novel05065,Novel05125,Novel00439,Novel04480,Novel02700,Novel03289,Novel03227,Novel00702,Novel00569,Novel00838,Novel02701,Novel02141,Novel05150,Novel02262	16	Novel06392,Novel03859,Novel00287,Novel03931,Novel01492,Novel06169,Novel03862,Novel01464,Novel02499,Novel03052,Novel04672,Novel00743,Novel06442,Novel01574,Novel06499,Novel00742
GO:0009236	cobalamin biosynthetic process	biological_process	0.055138	1	2	208	6	3366	1	Novel03778	1	Novel00932
GO:0016818	hydrolase activity, acting on acid anhydrides, in phosphorus-containing anhydrides	molecular_function	0.057607	1	15	208	149	3366	9	Novel04951,Novel03352,Novel06671,Novel02701,Novel05150,Novel07457,Novel02700,Novel03289,Novel00306	6	Novel06058,Novel06937,Novel06442,Novel06527,Novel06499,Novel06169
GO:0005780	extrinsic component of intraperoxisomal membrane	cellular_component	0.059313	1	1	208	1	3366	1	Novel04812	0
GO:0031312	extrinsic component of organelle membrane	cellular_component	0.059313	1	1	208	1	3366	1	Novel04812	0
GO:0045033	peroxisome inheritance	biological_process	0.059313	1	1	208	1	3366	1	Novel04812	0
GO:0048308	organelle inheritance	biological_process	0.059313	1	1	208	1	3366	1	Novel04812	0
GO:0000723	telomere maintenance	biological_process	0.059327	1	5	208	27	3366	4	Novel02700,Novel02701,Novel03289,Novel05150	1	Novel06169
GO:0032200	telomere organization	biological_process	0.059327	1	5	208	27	3366	4	Novel03289,Novel02701,Novel05150,Novel02700	1	Novel06169
GO:0060249	anatomical structure homeostasis	biological_process	0.059327	1	5	208	27	3366	4	Novel02700,Novel02701,Novel03289,Novel05150	1	Novel06169
GO:0006231	dTMP biosynthetic process	biological_process	0.059645	1	1	208	1	3366	1	Novel03227	0
GO:0009157	deoxyribonucleoside monophosphate biosynthetic process	biological_process	0.059645	1	1	208	1	3366	1	Novel03227	0
GO:0009162	deoxyribonucleoside monophosphate metabolic process	biological_process	0.059645	1	1	208	1	3366	1	Novel03227	0
GO:0009176	pyrimidine deoxyribonucleoside monophosphate metabolic process	biological_process	0.059645	1	1	208	1	3366	1	Novel03227	0
GO:0009177	pyrimidine deoxyribonucleoside monophosphate biosynthetic process	biological_process	0.059645	1	1	208	1	3366	1	Novel03227	0
GO:0009219	pyrimidine deoxyribonucleotide metabolic process	biological_process	0.059645	1	1	208	1	3366	1	Novel03227	0
GO:0009221	pyrimidine deoxyribonucleotide biosynthetic process	biological_process	0.059645	1	1	208	1	3366	1	Novel03227	0
GO:0009262	deoxyribonucleotide metabolic process	biological_process	0.059645	1	1	208	1	3366	1	Novel03227	0
GO:0009263	deoxyribonucleotide biosynthetic process	biological_process	0.059645	1	1	208	1	3366	1	Novel03227	0
GO:0009265	2-deoxyribonucleotide biosynthetic process	biological_process	0.059645	1	1	208	1	3366	1	Novel03227	0
GO:0009394	2-deoxyribonucleotide metabolic process	biological_process	0.059645	1	1	208	1	3366	1	Novel03227	0
GO:0019692	deoxyribose phosphate metabolic process	biological_process	0.059645	1	1	208	1	3366	1	Novel03227	0
GO:0042083	5,10-methylenetetrahydrofolate-dependent methyltransferase activity	molecular_function	0.059645	1	1	208	1	3366	1	Novel03227	0
GO:0046073	dTMP metabolic process	biological_process	0.059645	1	1	208	1	3366	1	Novel03227	0
GO:0046385	deoxyribose phosphate biosynthetic process	biological_process	0.059645	1	1	208	1	3366	1	Novel03227	0
GO:0050797	thymidylate synthase (FAD) activity	molecular_function	0.059645	1	1	208	1	3366	1	Novel03227	0
GO:0003676	nucleic acid binding	molecular_function	0.059658	1	52	208	666	3366	28	Novel02418,Novel03399,Novel04492,Novel05937,Novel04046,Novel00612,Novel05001,Novel03778,Novel02701,Novel07291,Novel04951,Novel03289,Novel01080,Novel00752,Novel07751,Novel02700,Novel06739,Novel00439,Novel03809,Novel05784,Novel08210,Novel05065,Novel07660,Novel00838,Novel02942,Novel00702,Novel00571,Novel01632	24	Novel00142,Novel06958,Novel00932,Novel04827,Novel00699,Novel03939,Novel03859,Novel00847,Novel04965,Novel04631,Novel00991,Novel06276,Novel00042,Novel06982,Novel03201,Novel00287,Novel05940,Novel00018,Novel00876,Novel06499,Novel03362,Novel03052,Novel04964,Novel01680
GO:0006084	acetyl-CoA metabolic process	biological_process	0.06083	1	1	208	1	3366	0		1	Novel03362
GO:0006637	acyl-CoA metabolic process	biological_process	0.06083	1	1	208	1	3366	0		1	Novel03362
[truncated: 969 more rows]
