# Supplementary material for: Analysis of mechanisms underlying accelerated plant growth induced by NtGLK85 overexpression in tobacco
Source: Sci Rep. 2025 Nov 18;15:40584. doi: 10.1038/s41598-025-24323-x (PMC12627591; doi:10.1038/s41598-025-24323-x)
Supplement: Supplementary file 3 — Supplementary Material 3 [file 41598_2025_24323_MOESM3_ESM.xlsx]

## Sheet: C1
Table S3 Detailed information on the enrichment of KEGG pathways by differentially expressed genes (DEGs) in C1
kegg_level_term1	kegg_level_term2	Term	Database	ID	Input number	Background number	P-Value	Corrected P-Value	Input	KEGG_ID/KO	Entrez_ID	Hyperlink	up	down
Metabolism	Metabolism of terpenoids and polyketides	Monoterpenoid biosynthesis	KEGG PATHWAY	ath00902	6	8	4.06613e-05	0.00246793	Novel07309|Novel08112|Novel07751|Nitab4.5_0009590g0010|Novel06985|Novel08052	ath:AT2G24210|ath:AT3G25810|ath:AT3G25810|ath:AT3G25810|ath:AT3G25820|ath:AT3G25820|	816955|822173|822173|822173|822175|822175|	http://www.genome.jp/kegg-bin/show_pathway?ath00902/ath:AT3G25820%09red/ath:AT2G24210%09red/ath:AT3G25810%09red	6	0
Metabolism	Lipid metabolism	Linoleic acid metabolism	KEGG PATHWAY	ath00591	6	9	6.47959e-05	0.00246793	Novel07704|Nitab4.5_0004197g0020|Novel05232|Novel07763|Novel08026|Novel07518	ath:AT3G45140|ath:AT5G04040|ath:AT1G17420|ath:AT3G45140|ath:AT3G45140|ath:AT1G72520|	823650|830283|838314|823650|823650|843584|	http://www.genome.jp/kegg-bin/show_pathway?ath00591/ath:AT1G72520%09red/ath:AT5G04040%09red/ath:AT1G17420%09red/ath:AT3G45140%09red	6	0
Metabolism	Biosynthesis of other secondary metabolites	Flavonoid biosynthesis	KEGG PATHWAY	ath00941	8	22	0.000108481	0.00246793	Nitab4.5_0001066g0070|Nitab4.5_0001485g0210|Nitab4.5_0005381g0040|Nitab4.5_0000107g0130|Nitab4.5_0002920g0060|Nitab4.5_0026775g0010|Nitab4.5_0001340g0040|Nitab4.5_0014110g0010	ath:AT5G13930|ath:AT5G07990|ath:AT4G26220|ath:AT5G07990|ath:AT5G13930|ath:AT3G51240|ath:AT5G48930|ath:AT5G13930|	831241|830693|828728|830693|831241|824287|834951|831241|	http://www.genome.jp/kegg-bin/show_pathway?ath00941/ath:AT5G07990%09red/ath:AT5G13930%09red/ath:AT5G48930%09red/ath:AT3G51240%09red/ath:AT4G26220%09red	1	7
Metabolism	Metabolism of terpenoids and polyketides	Diterpenoid biosynthesis	KEGG PATHWAY	ath00904	8	22	0.000108481	0.00246793	Nitab4.5_0012276g0010|Nitab4.5_0008288g0010|Novel06110|Nitab4.5_0001400g0040|Novel00063|Novel03780|Nitab4.5_0010312g0010|Nitab4.5_0001476g0100	ath:AT1G30040|ath:AT1G30040|ath:AT4G02780|ath:AT4G25420|ath:AT4G02780|ath:AT4G21200|ath:AT4G02780|ath:AT1G05160|	839883|839883|828182|828645|828182|827868|828182|839311|	http://www.genome.jp/kegg-bin/show_pathway?ath00904/ath:AT1G30040%09red/ath:AT4G25420%09red/ath:AT1G05160%09red/ath:AT4G21200%09red/ath:AT4G02780%09red	3	5
Genetic Information Processing	Folding, sorting and degradation	Protein processing in endoplasmic reticulum	KEGG PATHWAY	ath04141	26	211	0.000258493	0.00470457	Nitab4.5_0002443g0040|Nitab4.5_0008522g0060|Nitab4.5_0003247g0010|Nitab4.5_0000604g0110|Nitab4.5_0000073g0350|Nitab4.5_0005728g0020|Nitab4.5_0000319g0220|Nitab4.5_0012489g0020|Nitab4.5_0003949g0050|Nitab4.5_0007111g0020|Nitab4.5_0001579g0060|Nitab4.5_0005164g0030|Nitab4.5_0000278g0010|Nitab4.5_0000235g0180|Nitab4.5_0000286g0060|Nitab4.5_0029531g0010|Nitab4.5_0011739g0010|Nitab4.5_0006389g0020|Nit…	ath:AT1G53540|ath:AT5G52640|ath:AT4G10250|ath:AT5G59720|ath:AT1G53540|ath:AT1G52560|ath:AT4G27670|ath:AT5G52640|ath:AT5G49060|ath:AT1G16190|ath:AT5G49910|ath:AT4G10250|ath:AT5G59720|ath:AT3G07100|ath:AT5G12020|ath:AT1G53540|ath:AT5G12020|ath:AT4G27670|ath:AT4G10250|ath:AT1G53540|ath:AT5G59720|ath:AT1G53540|ath:AT4G24280|ath:AT1G52560|ath:AT1G07400|ath:AT5G12020|	841789|835341|826616|836093|841789|841687|828881|835341|834965|838188|835054|826616|836093|819896|831075|841789|831075|828881|826616|841789|836093|841789|828531|841687|837252|831075|	http://www.genome.jp/kegg-bin/show_pathway?ath04141/ath:AT4G27670%09red/ath:AT3G07100%09red/ath:AT4G24280%09red/ath:AT1G07400%09red/ath:AT4G10250%09red/ath:AT1G16190%09red/ath:AT5G52640%09red/ath:AT1G53540%09red/ath:AT1G52560%09red/ath:AT5G59720%09red/ath:AT5G12020%09red/ath:AT5G49910%09red/ath:AT5G49060%09red	2	24
Metabolism	Energy metabolism	Photosynthesis	KEGG PATHWAY	ath00195	12	77	0.00213458	0.0323744	Nitab4.5_0009833g0010|Nitab4.5_0003961g0020|Nitab4.5_0001439g0110|Nitab4.5_0011952g0020|Nitab4.5_0002005g0010|Novel08048|Nitab4.5_0023521g0020|Nitab4.5_0003030g0010|Nitab4.5_0000005g0380|Nitab4.5_0011099g0030|Nitab4.5_0001761g0230|Nitab4.5_0001476g0060	ath:AT2G27510|ath:ArthCp002|ath:ArthCp002|ath:ArthCp002|ath:ArthCp021|ath:ArthCp035|ath:ArthCp022|ath:AT1G20340|ath:AT4G04640|ath:ArthCp021|ath:ArthCp002|ath:AT1G20340|	817297|844802|844802|844802|844770|844748|844768|838622|825797|844770|844802|838622|	http://www.genome.jp/kegg-bin/show_pathway?ath00195/ath:AT1G20340%09red/ath:AT4G04640%09red/ath:ArthCp021%09red/ath:ArthCp022%09red/ath:ArthCp002%09red/ath:AT2G27510%09red/ath:ArthCp035%09red	2	10
Metabolism	Global and overview maps	Biosynthesis of secondary metabolites	KEGG PATHWAY	ath01110	82	1107	0.00450707	0.0585919	Nitab4.5_0001066g0070|Nitab4.5_0010662g0010|Nitab4.5_0001645g0050|Nitab4.5_0012276g0010|Novel07439|Nitab4.5_0001903g0010|Nitab4.5_0008288g0010|Nitab4.5_0000266g0030|Nitab4.5_0026775g0010|Novel05232|Novel07751|Nitab4.5_0001979g0010|Nitab4.5_0000257g0180|Nitab4.5_0001400g0040|Nitab4.5_0002755g0110|Novel08026|Novel00063|Novel03780|Nitab4.5_0000827g0040|Novel07826|Nitab4.5_0000093g0080|Nitab4.5_00014…	ath:AT5G13930|ath:AT5G23960|ath:AT4G33070|ath:AT1G30040|ath:AT2G36390|ath:AT3G54640|ath:AT1G30040|ath:ArthCp030|ath:AT3G51240|ath:AT1G17420|ath:AT3G25810|ath:AT3G10050|ath:AT1G24100|ath:AT4G25420|ath:ArthCp030|ath:AT3G45140|ath:AT4G02780|ath:AT4G21200|ath:AT3G13610|ath:AT1G20950|ath:AT4G37840|ath:AT5G07990|ath:AT2G37040|ath:AT4G02780|ath:AT3G25810|ath:AT3G02570|ath:AT5G23960|ath:AT2G37040|ath:AT5…	831241|832461|829444|839883|818212|824629|839883|844754|824287|838314|822173|820166|839022|828645|844754|823650|828182|827868|820564|838689|829940|830693|818280|828182|822173|820656|832461|818280|830283|843182|838739|830693|822173|821314|832461|830493|829834|818212|829510|821479|835264|831769|816624|822175|839311|820316|828815|837543|826819|828182|828728|835504|829733|837515|834060|818226|823650|…	http://www.genome.jp/kegg-bin/show_pathway?ath01110/ath:AT5G54160%09red/ath:AT1G06520%09red/ath:AT5G23960%09red/ath:AT2G37040%09red/ath:AT1G52340%09red/ath:AT1G30040%09red/ath:AT5G40610%09red/ath:AT2G24210%09red/ath:AT1G68530%09red/ath:AT4G33680%09red/ath:ArthCp030%09red/ath:AT3G13610%09red/ath:AT4G25420%09red/ath:AT3G54640%09red/ath:AT5G48930%09red/ath:AT1G02500%09red/ath:AT3G11430%09red/ath:AT3…	40	42
Metabolism	Metabolism of terpenoids and polyketides	Sesquiterpenoid and triterpenoid biosynthesis	KEGG PATHWAY	ath00909	5	23	0.0136349	0.155097	Nitab4.5_0009618g0010|Nitab4.5_0010662g0010|Nitab4.5_0002485g0020|Nitab4.5_0005904g0010|Novel07486	ath:AT5G23960|ath:AT5G23960|ath:AT5G23960|ath:AT5G23960|ath:AT5G23960|	832461|832461|832461|832461|832461|	http://www.genome.jp/kegg-bin/show_pathway?ath00909/ath:AT5G23960%09red	3	2
Metabolism	Lipid metabolism	alpha-Linolenic acid metabolism	KEGG PATHWAY	ath00592	7	44	0.0157854	0.159608	Novel07704|Nitab4.5_0004197g0020|Novel05232|Novel07763|Novel08026|Novel07518|Nitab4.5_0007254g0040	ath:AT3G45140|ath:AT5G04040|ath:AT1G17420|ath:AT3G45140|ath:AT3G45140|ath:AT1G72520|ath:AT3G01420|	823650|830283|838314|823650|823650|843584|821135|	http://www.genome.jp/kegg-bin/show_pathway?ath00592/ath:AT1G72520%09red/ath:AT5G04040%09red/ath:AT3G01420%09red/ath:AT1G17420%09red/ath:AT3G45140%09red	7	0
Metabolism	Lipid metabolism	Cutin, suberine and wax biosynthesis	KEGG PATHWAY	ath00073	5	31	0.0372712	0.339168	Nitab4.5_0005643g0010|Nitab4.5_0000234g0050|Novel06767|Nitab4.5_0002245g0030|Nitab4.5_0000234g0090	ath:AT4G33790|ath:AT4G33790|ath:AT3G44550|ath:AT4G33790|ath:AT4G33790|	829521|829521|823580|829521|829521|	http://www.genome.jp/kegg-bin/show_pathway?ath00073/ath:AT4G33790%09red/ath:AT3G44550%09red	0	5
Environmental Information Processing	Signal transduction	MAPK signaling pathway - plant	KEGG PATHWAY	ath04016	13	134	0.042814	0.354188	Nitab4.5_0004861g0040|Nitab4.5_0005400g0020|Nitab4.5_0004861g0030|Nitab4.5_0000136g0140|Nitab4.5_0000743g0010|Novel07306|Nitab4.5_0007571g0020|Nitab4.5_0000188g0340|Nitab4.5_0003771g0010|Novel08170|Nitab4.5_0003926g0030|Nitab4.5_0001477g0080|Nitab4.5_0007488g0040	ath:AT2G14580|ath:AT2G14580|ath:AT4G33720|ath:AT3G51040|ath:AT1G78290|ath:AT4G35090|ath:AT3G23240|ath:AT3G12500|ath:AT2G14580|ath:AT4G35090|ath:AT5G46330|ath:AT4G33720|ath:AT4G33720|	815945|815945|829514|824268|844164|829661|821902|820429|815945|829661|834676|829514|829514|	http://www.genome.jp/kegg-bin/show_pathway?ath04016/ath:AT2G14580%09red/ath:AT1G78290%09red/ath:AT5G46330%09red/ath:AT4G33720%09red/ath:AT3G51040%09red/ath:AT3G23240%09red/ath:AT3G12500%09red/ath:AT4G35090%09red	11	2
Organismal Systems	Environmental adaptation	Plant-pathogen interaction	KEGG PATHWAY	ath04626	15	170	0.0588935	0.433052	Nitab4.5_0004861g0040|Nitab4.5_0007488g0040|Nitab4.5_0000258g0120|Nitab4.5_0004506g0120|Novel06392|Nitab4.5_0001918g0030|Nitab4.5_0005400g0020|Nitab4.5_0008522g0060|Nitab4.5_0005858g0120|Nitab4.5_0003771g0010|Nitab4.5_0004861g0030|Nitab4.5_0003926g0030|Nitab4.5_0001477g0080|Nitab4.5_0012489g0020|Nitab4.5_0008115g0010	ath:AT2G14580|ath:AT4G33720|ath:AT5G53130|ath:AT5G53130|ath:AT2G15680|ath:AT3G10660|ath:AT2G14580|ath:AT5G52640|ath:AT5G13160|ath:AT2G14580|ath:AT4G33720|ath:AT5G46330|ath:AT4G33720|ath:AT5G52640|ath:AT1G18210|	815945|829514|835393|835393|816061|820235|815945|835341|831155|815945|829514|834676|829514|835341|838401|	http://www.genome.jp/kegg-bin/show_pathway?ath04626/ath:AT2G14580%09red/ath:AT4G33720%09red/ath:AT5G46330%09red/ath:AT5G53130%09red/ath:AT5G13160%09red/ath:AT5G52640%09red/ath:AT3G10660%09red/ath:AT1G18210%09red/ath:AT2G15680%09red	9	6
Cellular Processes	Transport and catabolism	Peroxisome	KEGG PATHWAY	ath04146	9	87	0.0618645	0.433052	Nitab4.5_0005643g0010|Nitab4.5_0000234g0050|Novel07306|Nitab4.5_0000088g0110|Nitab4.5_0002245g0030|Novel06767|Nitab4.5_0003281g0070|Novel08170|Nitab4.5_0000234g0090	ath:AT4G33790|ath:AT4G33790|ath:AT4G35090|ath:AT4G33905|ath:AT4G33790|ath:AT3G44550|ath:AT1G49430|ath:AT4G35090|ath:AT4G33790|	829521|829521|829661|829534|829521|823580|841367|829661|829521|	http://www.genome.jp/kegg-bin/show_pathway?ath04146/ath:AT4G33790%09red/ath:AT1G49430%09red/ath:AT4G33905%09red/ath:AT4G35090%09red/ath:AT3G44550%09red	2	7
Metabolism	Biosynthesis of other secondary metabolites	Stilbenoid, diarylheptanoid and gingerol biosynthesis	KEGG PATHWAY	ath00945	2	7	0.0763547	0.496305	Nitab4.5_0001340g0040|Nitab4.5_0005381g0040	ath:AT5G48930|ath:AT4G26220|	834951|828728|	http://www.genome.jp/kegg-bin/show_pathway?ath00945/ath:AT5G48930%09red/ath:AT4G26220%09red	0	2
Environmental Information Processing	Signal transduction	Plant hormone signal transduction	KEGG PATHWAY	ath04075	21	273	0.0877328	0.532245	Nitab4.5_0007571g0020|Nitab4.5_0004861g0040|Nitab4.5_0003540g0110|Nitab4.5_0005400g0020|Nitab4.5_0004861g0030|Nitab4.5_0003159g0030|Nitab4.5_0007553g0030|Nitab4.5_0000743g0010|Nitab4.5_0005319g0040|Nitab4.5_0003885g0020|Nitab4.5_0001472g0070|Nitab4.5_0002096g0120|Nitab4.5_0002424g0010|Nitab4.5_0001107g0010|Nitab4.5_0003771g0010|Nitab4.5_0007553g0010|Nitab4.5_0007488g0040|Nitab4.5_0008124g0050|Nit…	ath:AT3G23240|ath:AT2G14580|ath:AT1G66350|ath:AT2G14580|ath:AT4G33720|ath:AT3G15540|ath:AT1G04250|ath:AT1G78290|ath:AT3G16360|ath:AT3G15540|ath:AT5G10030|ath:AT1G75580|ath:AT1G04250|ath:AT3G16360|ath:AT2G14580|ath:AT5G43700|ath:AT4G33720|ath:AT3G16360|ath:AT4G33720|ath:AT3G16360|ath:AT4G34770|	821902|815945|842953|815945|829514|820793|839568|844164|820883|820793|830866|843893|839568|820883|815945|834390|829514|820883|829514|820883|829629|	http://www.genome.jp/kegg-bin/show_pathway?ath04075/ath:AT2G14580%09red/ath:AT1G78290%09red/ath:AT4G34770%09red/ath:AT4G33720%09red/ath:AT3G15540%09red/ath:AT5G10030%09red/ath:AT1G75580%09red/ath:AT1G66350%09red/ath:AT3G23240%09red/ath:AT1G04250%09red/ath:AT5G43700%09red/ath:AT3G16360%09red	11	10
Metabolism	Lipid metabolism	Fatty acid biosynthesis	KEGG PATHWAY	ath00061	5	43	0.102733	0.584292	Nitab4.5_0003743g0010|Nitab4.5_0006359g0020|Nitab4.5_0001538g0040|Nitab4.5_0000105g0060|Nitab4.5_0003281g0070	ath:AT3G45770|ath:AT2G30200|ath:AT2G05990|ath:AT2G05990|ath:AT1G49430|	823720|817570|815152|815152|841367|	http://www.genome.jp/kegg-bin/show_pathway?ath00061/ath:AT3G45770%09red/ath:AT1G49430%09red/ath:AT2G05990%09red/ath:AT2G30200%09red	1	4
Metabolism	Amino acid metabolism	Phenylalanine metabolism	KEGG PATHWAY	ath00360	4	32	0.115355	0.61749	Nitab4.5_0004220g0010|Nitab4.5_0000582g0180|Nitab4.5_0002130g0010|Nitab4.5_0000101g0270	ath:AT4G34880|ath:AT2G37040|ath:AT2G37040|ath:AT2G37040|	829640|818280|818280|818280|	http://www.genome.jp/kegg-bin/show_pathway?ath00360/ath:AT4G34880%09red/ath:AT2G37040%09red	0	4
Metabolism	Lipid metabolism	Glycerolipid metabolism	KEGG PATHWAY	ath00561	6	60	0.127887	0.646538	Nitab4.5_0001386g0070|Nitab4.5_0001472g0090|Nitab4.5_0004197g0020|Nitab4.5_0000030g0520|Nitab4.5_0005732g0010|Nitab4.5_0004592g0010	ath:AT2G20900|ath:AT3G11430|ath:AT5G04040|ath:AT3G17770|ath:AT1G06520|ath:AT1G73480|	816624|820316|830283|821045|837163|843683|	http://www.genome.jp/kegg-bin/show_pathway?ath00561/ath:AT1G06520%09red/ath:AT5G04040%09red/ath:AT3G17770%09red/ath:AT3G11430%09red/ath:AT2G20900%09red/ath:AT1G73480%09red	5	1
Metabolism	Carbohydrate metabolism	Glyoxylate and dicarboxylate metabolism	KEGG PATHWAY	ath00630	7	78	0.153243	0.733954	Nitab4.5_0001842g0060|Nitab4.5_0000266g0030|Novel07306|Novel08170|Nitab4.5_0000007g0300|Nitab4.5_0002755g0110|Nitab4.5_0000777g0010	ath:AT3G48990|ath:ArthCp030|ath:AT4G35090|ath:AT4G35090|ath:ArthCp030|ath:ArthCp030|ath:AT5G37600|	824060|844754|829661|829661|844754|844754|833738|	http://www.genome.jp/kegg-bin/show_pathway?ath00630/ath:AT5G37600%09red/ath:AT4G35090%09red/ath:AT3G48990%09red/ath:ArthCp030%09red	4	3
Genetic Information Processing	Replication and repair	Mismatch repair	KEGG PATHWAY	ath03430	4	39	0.18369	0.822897	Nitab4.5_0003673g0010|Nitab4.5_0003746g0040|Nitab4.5_0000105g0350|Nitab4.5_0000230g0260	ath:AT5G08020|ath:AT1G29630|ath:AT5G08020|ath:AT5G08020|	830696|839840|830696|830696|	http://www.genome.jp/kegg-bin/show_pathway?ath03430/ath:AT1G29630%09red/ath:AT5G08020%09red	3	1
Environmental Information Processing	Membrane transport	ABC transporters	KEGG PATHWAY	ath02010	3	26	0.189899	0.822897	Nitab4.5_0000982g0060|Novel06100|Novel07644	ath:AT4G18050|ath:AT2G07680|ath:AT2G41700|	827530|815414|818768|	http://www.genome.jp/kegg-bin/show_pathway?ath02010/ath:AT4G18050%09red/ath:AT2G07680%09red/ath:AT2G41700%09red	2	1
Metabolism	Metabolism of cofactors and vitamins	Biotin metabolism	KEGG PATHWAY	ath00780	2	16	0.240257	0.95672	Nitab4.5_0001538g0040|Nitab4.5_0000105g0060	ath:AT2G05990|ath:AT2G05990|	815152|815152|	http://www.genome.jp/kegg-bin/show_pathway?ath00780/ath:AT2G05990%09red	0	2
Metabolism	Metabolism of terpenoids and polyketides	Zeatin biosynthesis	KEGG PATHWAY	ath00908	3	32	0.273703	0.95672	Nitab4.5_0000677g0110|Nitab4.5_0000725g0120|Nitab4.5_0001569g0140	ath:AT2G41510|ath:AT2G36750|ath:AT5G38450|	818749|818247|833833|	http://www.genome.jp/kegg-bin/show_pathway?ath00908/ath:AT2G36750%09red/ath:AT2G41510%09red/ath:AT5G38450%09red	2	1
Metabolism	Amino acid metabolism	Histidine metabolism	KEGG PATHWAY	ath00340	2	18	0.279605	0.95672	Nitab4.5_0000426g0080|Nitab4.5_0000865g0040	ath:AT1G31860|ath:AT1G43710|	840076|840958|	http://www.genome.jp/kegg-bin/show_pathway?ath00340/ath:AT1G31860%09red/ath:AT1G43710%09red	1	1
Metabolism	Global and overview maps	Metabolic pathways	KEGG PATHWAY	ath01100	129	2246	0.304065	0.95672	Nitab4.5_0008292g0010|Nitab4.5_0003961g0020|Novel06814|Nitab4.5_0000222g0170|Nitab4.5_0002570g0060|Nitab4.5_0010662g0010|Nitab4.5_0000416g0250|Nitab4.5_0002755g0110|Nitab4.5_0002485g0020|Novel08048|Nitab4.5_0001530g0080|Nitab4.5_0000005g0380|Nitab4.5_0001142g0030|Nitab4.5_0004294g0030|Nitab4.5_0008969g0020|Novel07862|Nitab4.5_0001539g0030|Nitab4.5_0001386g0070|Nitab4.5_0001476g0100|Nitab4.5_00017…	ath:AT3G09270|ath:ArthCp002|ath:AT4G17910|ath:AT2G47180|ath:AT3G22200|ath:AT5G23960|ath:AT4G19810|ath:ArthCp030|ath:AT5G23960|ath:ArthCp035|ath:AT1G21400|ath:AT4G04640|ath:AT3G09640|ath:AT4G36810|ath:AT4G33680|ath:AT2G36390|ath:AT3G19450|ath:AT2G20900|ath:AT1G05160|ath:ArthCp002|ath:AT3G45140|ath:AT4G26220|ath:AT2G36530|ath:AT3G25820|ath:AT4G35090|ath:AT5G23960|ath:AT5G48930|ath:AT1G06520|ath:AT5…	820083|844802|827515|819331|821784|832461|827725|844754|832461|844748|838739|825797|820121|829834|829510|818212|821479|816624|839311|844802|823650|828728|818226|822175|829661|832461|834951|837163|835264|824629|824060|828603|827725|821499|820166|844363|828645|841367|823650|828182|815152|829940|816509|830063|840958|823393|814998|830693|820429|844770|821314|827725|832461|830493|815152|818212|838689|…	http://www.genome.jp/kegg-bin/show_pathway?ath01100/ath:AT1G06520%09red/ath:AT5G23960%09red/ath:AT1G10070%09red/ath:AT2G14750%09red/ath:AT3G12500%09red/ath:AT4G13360%09red/ath:AT5G38450%09red/ath:AT2G36530%09red/ath:AT3G50520%09red/ath:AT1G78380%09red/ath:AT1G73480%09red/ath:AT1G43710%09red/ath:AT1G30620%09red/ath:AT4G02780%09red/ath:AT3G25820%09red/ath:AT4G27070%09red/ath:AT4G29720%09red/ath:AT2…	54	75
Metabolism	Biosynthesis of other secondary metabolites	Phenylpropanoid biosynthesis	KEGG PATHWAY	ath00940	11	166	0.316019	0.95672	Nitab4.5_0000832g0040|Nitab4.5_0002130g0010|Nitab4.5_0000582g0180|Nitab4.5_0000827g0040|Nitab4.5_0013364g0010|Nitab4.5_0000628g0130|Nitab4.5_0007988g0020|Nitab4.5_0001340g0040|Nitab4.5_0005381g0040|Nitab4.5_0000101g0270|Nitab4.5_0001539g0030	ath:AT5G51890|ath:AT2G37040|ath:AT2G37040|ath:AT3G13610|ath:AT5G54160|ath:AT3G50740|ath:AT3G01190|ath:AT5G48930|ath:AT4G26220|ath:AT2G37040|ath:AT3G19450|	835264|818280|818280|820564|835504|824238|821314|834951|828728|818280|821479|	http://www.genome.jp/kegg-bin/show_pathway?ath00940/ath:AT3G19450%09red/ath:AT5G54160%09red/ath:AT5G48930%09red/ath:AT3G01190%09red/ath:AT2G37040%09red/ath:AT3G13610%09red/ath:AT5G51890%09red/ath:AT4G26220%09red/ath:AT3G50740%09red	2	9
Metabolism	Amino acid metabolism	Valine, leucine and isoleucine degradation	KEGG PATHWAY	ath00280	4	51	0.321003	0.95672	Nitab4.5_0001530g0080|Nitab4.5_0005435g0010|Novel01657|Nitab4.5_0000087g0170	ath:AT1G21400|ath:AT1G10070|ath:AT4G13360|ath:AT5G65940|	838739|837543|826967|836724|	http://www.genome.jp/kegg-bin/show_pathway?ath00280/ath:AT4G13360%09red/ath:AT1G21400%09red/ath:AT5G65940%09red/ath:AT1G10070%09red	1	3
Organismal Systems	Environmental adaptation	Circadian rhythm - plant	KEGG PATHWAY	ath04712	3	36	0.331524	0.95672	Nitab4.5_0001066g0070|Nitab4.5_0014110g0010|Nitab4.5_0002920g0060	ath:AT5G13930|ath:AT5G13930|ath:AT5G13930|	831241|831241|831241|	http://www.genome.jp/kegg-bin/show_pathway?ath04712/ath:AT5G13930%09red	0	3
Metabolism	Metabolism of other amino acids	Glutathione metabolism	KEGG PATHWAY	ath00480	7	102	0.339583	0.95672	Nitab4.5_0008292g0010|Nitab4.5_0017813g0010|Nitab4.5_0000008g0200|Nitab4.5_0004523g0050|Nitab4.5_0001142g0030|Nitab4.5_0000505g0110|Nitab4.5_0006152g0030	ath:AT3G09270|ath:AT3G09270|ath:AT3G09270|ath:AT2G29420|ath:AT3G09640|ath:AT1G78380|ath:AT3G09640|	820083|820083|820083|817491|820121|844174|820121|	http://www.genome.jp/kegg-bin/show_pathway?ath00480/ath:AT3G09640%09red/ath:AT1G78380%09red/ath:AT2G29420%09red/ath:AT3G09270%09red	4	3
Metabolism	Energy metabolism	Carbon fixation in photosynthetic organisms	KEGG PATHWAY	ath00710	5	69	0.341189	0.95672	Novel07973|Nitab4.5_0000266g0030|Nitab4.5_0000007g0300|Novel05746|Nitab4.5_0002755g0110	ath:AT1G42970|ath:ArthCp030|ath:ArthCp030|ath:AT2G19900|ath:ArthCp030|	840895|844754|844754|816509|844754|	http://www.genome.jp/kegg-bin/show_pathway?ath00710/ath:AT1G42970%09red/ath:AT2G19900%09red/ath:ArthCp030%09red	2	3
Metabolism	Global and overview maps	Fatty acid metabolism	KEGG PATHWAY	ath01212	5	69	0.341189	0.95672	Nitab4.5_0003743g0010|Nitab4.5_0006359g0020|Nitab4.5_0001538g0040|Nitab4.5_0000105g0060|Nitab4.5_0003281g0070	ath:AT3G45770|ath:AT2G30200|ath:AT2G05990|ath:AT2G05990|ath:AT1G49430|	823720|817570|815152|815152|841367|	http://www.genome.jp/kegg-bin/show_pathway?ath01212/ath:AT3G45770%09red/ath:AT1G49430%09red/ath:AT2G05990%09red/ath:AT2G30200%09red	1	4
Genetic Information Processing	Replication and repair	Nucleotide excision repair	KEGG PATHWAY	ath03420	5	69	0.341189	0.95672	Nitab4.5_0003673g0010|Nitab4.5_0000230g0260|Nitab4.5_0005101g0010|Nitab4.5_0007111g0020|Nitab4.5_0000105g0350	ath:AT5G08020|ath:AT5G08020|ath:AT4G05420|ath:AT1G16190|ath:AT5G08020|	830696|830696|825890|838188|830696|	http://www.genome.jp/kegg-bin/show_pathway?ath03420/ath:AT1G16190%09red/ath:AT5G08020%09red/ath:AT4G05420%09red	3	2
Metabolism	Energy metabolism	Photosynthesis - antenna proteins	KEGG PATHWAY	ath00196	2	22	0.357456	0.95672	Nitab4.5_0027240g0010|Nitab4.5_0000297g0150	ath:AT1G29930|ath:AT5G54270|	839871|835515|	http://www.genome.jp/kegg-bin/show_pathway?ath00196/ath:AT1G29930%09red/ath:AT5G54270%09red	0	2
Metabolism	Amino acid metabolism	Valine, leucine and isoleucine biosynthesis	KEGG PATHWAY	ath00290	2	22	0.357456	0.95672	Nitab4.5_0001979g0010|Nitab4.5_0005435g0010	ath:AT3G10050|ath:AT1G10070|	820166|837543|	http://www.genome.jp/kegg-bin/show_pathway?ath00290/ath:AT3G10050%09red/ath:AT1G10070%09red	0	2
Metabolism	Biosynthesis of other secondary metabolites	Glucosinolate biosynthesis	KEGG PATHWAY	ath00966	2	23	0.376493	0.978882	Nitab4.5_0005435g0010|Nitab4.5_0000257g0180	ath:AT1G10070|ath:AT1G24100|	837543|839022|	http://www.genome.jp/kegg-bin/show_pathway?ath00966/ath:AT1G24100%09red/ath:AT1G10070%09red	1	1
Metabolism	Amino acid metabolism	Tryptophan metabolism	KEGG PATHWAY	ath00380	4	60	0.428574	0.997302	Novel08170|Nitab4.5_0004220g0010|Novel07306|Nitab4.5_0000257g0180	ath:AT4G35090|ath:AT4G34880|ath:AT4G35090|ath:AT1G24100|	829661|829640|829661|839022|	http://www.genome.jp/kegg-bin/show_pathway?ath00380/ath:AT1G24100%09red/ath:AT4G34880%09red/ath:AT4G35090%09red	3	1
Metabolism	Energy metabolism	Nitrogen metabolism	KEGG PATHWAY	ath00910	3	43	0.43166	0.997302	Nitab4.5_0000777g0010|Nitab4.5_0002255g0010|Nitab4.5_0007682g0010	ath:AT5G37600|ath:AT1G12940|ath:AT1G12940|	833738|837852|837852|	http://www.genome.jp/kegg-bin/show_pathway?ath00910/ath:AT1G12940%09red/ath:AT5G37600%09red	3	0
Metabolism	Carbohydrate metabolism	Propanoate metabolism	KEGG PATHWAY	ath00640	3	43	0.43166	0.997302	Nitab4.5_0001530g0080|Novel01657|Nitab4.5_0000087g0170	ath:AT1G21400|ath:AT4G13360|ath:AT5G65940|	838739|826967|836724|	http://www.genome.jp/kegg-bin/show_pathway?ath00640/ath:AT1G21400%09red/ath:AT4G13360%09red/ath:AT5G65940%09red	1	2
Metabolism	Carbohydrate metabolism	Amino sugar and nucleotide sugar metabolism	KEGG PATHWAY	ath00520	8	131	0.437223	0.997302	Nitab4.5_0000093g0080|Nitab4.5_0000965g0090|Nitab4.5_0003041g0050|Nitab4.5_0000088g0100|Nitab4.5_0000416g0250|Nitab4.5_0000188g0340|Nitab4.5_0000265g0070|Nitab4.5_0001094g0010	ath:AT4G37840|ath:AT3G02570|ath:AT4G19810|ath:AT3G19620|ath:AT4G19810|ath:AT3G12500|ath:AT1G30620|ath:AT4G19810|	829940|820656|827725|821499|827725|820429|839942|827725|	http://www.genome.jp/kegg-bin/show_pathway?ath00520/ath:AT4G37840%09red/ath:AT3G02570%09red/ath:AT3G12500%09red/ath:AT1G30620%09red/ath:AT4G19810%09red/ath:AT3G19620%09red	4	4
Metabolism	Lipid metabolism	Glycerophospholipid metabolism	KEGG PATHWAY	ath00564	6	97	0.448954	0.997302	Nitab4.5_0001386g0070|Nitab4.5_0001472g0090|Nitab4.5_0004197g0020|Nitab4.5_0000040g0610|Nitab4.5_0000188g0230|Nitab4.5_0005732g0010	ath:AT2G20900|ath:AT3G11430|ath:AT5G04040|ath:AT5G40610|ath:AT4G35790|ath:AT1G06520|	816624|820316|830283|834060|829733|837163|	http://www.genome.jp/kegg-bin/show_pathway?ath00564/ath:AT1G06520%09red/ath:AT5G04040%09red/ath:AT5G40610%09red/ath:AT3G11430%09red/ath:AT4G35790%09red/ath:AT2G20900%09red	3	3
Metabolism	Lipid metabolism	Ether lipid metabolism	KEGG PATHWAY	ath00565	2	27	0.450014	0.997302	Nitab4.5_0000188g0230|Nitab4.5_0004197g0020	ath:AT4G35790|ath:AT5G04040|	829733|830283|	http://www.genome.jp/kegg-bin/show_pathway?ath00565/ath:AT4G35790%09red/ath:AT5G04040%09red	1	1
Metabolism	Carbohydrate metabolism	Fructose and mannose metabolism	KEGG PATHWAY	ath00051	4	64	0.475171	0.997302	Nitab4.5_0000093g0080|Nitab4.5_0000965g0090|Nitab4.5_0000030g0520|Novel07826	ath:AT4G37840|ath:AT3G02570|ath:AT3G17770|ath:AT1G20950|	829940|820656|821045|838689|	http://www.genome.jp/kegg-bin/show_pathway?ath00051/ath:AT4G37840%09red/ath:AT3G02570%09red/ath:AT3G17770%09red/ath:AT1G20950%09red	3	1
Metabolism	Metabolism of terpenoids and polyketides	Carotenoid biosynthesis	KEGG PATHWAY	ath00906	2	29	0.4849	0.997302	Nitab4.5_0000420g0010|Nitab4.5_0001103g0080	ath:AT1G30100|ath:AT1G52340|	839889|841665|	http://www.genome.jp/kegg-bin/show_pathway?ath00906/ath:AT1G30100%09red/ath:AT1G52340%09red	2	0
Metabolism	Biosynthesis of other secondary metabolites	Biosynthesis of secondary metabolites - unclassified	KEGG PATHWAY	ath00999	1	12	0.501023	0.997302	Nitab4.5_0005381g0040	ath:AT4G26220|	828728|	http://www.genome.jp/kegg-bin/show_pathway?ath00999/ath:AT4G26220%09red	0	1
Genetic Information Processing	Replication and repair	Homologous recombination	KEGG PATHWAY	ath03440	4	67	0.509149	0.997302	Nitab4.5_0003673g0010|Nitab4.5_0021252g0010|Nitab4.5_0000105g0350|Nitab4.5_0000230g0260	ath:AT5G08020|ath:AT4G00020|ath:AT5G08020|ath:AT5G08020|	830696|828230|830696|830696|	http://www.genome.jp/kegg-bin/show_pathway?ath03440/ath:AT4G00020%09red/ath:AT5G08020%09red	2	2
Metabolism	Metabolism of other amino acids	beta-Alanine metabolism	KEGG PATHWAY	ath00410	3	50	0.525859	0.997302	Nitab4.5_0000087g0170|Nitab4.5_0000095g0080|Novel01657	ath:AT5G65940|ath:AT4G29720|ath:AT4G13360|	836724|829093|826967|	http://www.genome.jp/kegg-bin/show_pathway?ath00410/ath:AT4G29720%09red/ath:AT4G13360%09red/ath:AT5G65940%09red	1	2
Genetic Information Processing	Replication and repair	DNA replication	KEGG PATHWAY	ath03030	3	50	0.525859	0.997302	Nitab4.5_0003673g0010|Nitab4.5_0000230g0260|Nitab4.5_0000105g0350	ath:AT5G08020|ath:AT5G08020|ath:AT5G08020|	830696|830696|830696|	http://www.genome.jp/kegg-bin/show_pathway?ath03030/ath:AT5G08020%09red	2	1
Metabolism	Amino acid metabolism	Glycine, serine and threonine metabolism	KEGG PATHWAY	ath00260	4	70	0.542099	0.997302	Nitab4.5_0002155g0050|Nitab4.5_0001979g0010|Nitab4.5_0001903g0010|Nitab4.5_0000728g0090	ath:AT4G27070|ath:AT3G10050|ath:AT3G54640|ath:AT3G50520|	828815|820166|824629|824216|	http://www.genome.jp/kegg-bin/show_pathway?ath00260/ath:AT4G27070%09red/ath:AT3G54640%09red/ath:AT3G10050%09red/ath:AT3G50520%09red	2	2
Metabolism	Amino acid metabolism	Lysine biosynthesis	KEGG PATHWAY	ath00300	1	15	0.57503	0.997302	Nitab4.5_0008969g0020	ath:AT4G33680|	829510|	http://www.genome.jp/kegg-bin/show_pathway?ath00300/ath:AT4G33680%09red	0	1
Metabolism	Amino acid metabolism	Arginine and proline metabolism	KEGG PATHWAY	ath00330	3	54	0.575658	0.997302	Nitab4.5_0000095g0080|Nitab4.5_0004220g0010|Nitab4.5_0001982g0120	ath:AT4G29720|ath:AT4G34880|ath:AT5G38710|	829093|829640|833862|	http://www.genome.jp/kegg-bin/show_pathway?ath00330/ath:AT5G38710%09red/ath:AT4G29720%09red/ath:AT4G34880%09red	1	2
Metabolism	Lipid metabolism	Fatty acid elongation	KEGG PATHWAY	ath00062	2	35	0.580846	0.997302	Nitab4.5_0003743g0010|Novel08115	ath:AT3G45770|ath:AT1G68530|	823720|843182|	http://www.genome.jp/kegg-bin/show_pathway?ath00062/ath:AT3G45770%09red/ath:AT1G68530%09red	0	2
Metabolism	Lipid metabolism	Steroid biosynthesis	KEGG PATHWAY	ath00100	2	35	0.580846	0.997302	Nitab4.5_0004197g0020|Nitab4.5_0000457g0270	ath:AT5G04040|ath:AT4G12110|	830283|826819|	http://www.genome.jp/kegg-bin/show_pathway?ath00100/ath:AT5G04040%09red/ath:AT4G12110%09red	1	1
Metabolism	Biosynthesis of other secondary metabolites	Tropane, piperidine and pyridine alkaloid biosynthesis	KEGG PATHWAY	ath00960	2	35	0.580846	0.997302	Nitab4.5_0003866g0010|Nitab4.5_0002378g0020	ath:AT5G06060|ath:AT5G06060|	830493|830493|	http://www.genome.jp/kegg-bin/show_pathway?ath00960/ath:AT5G06060%09red	1	1
Metabolism	Carbohydrate metabolism	Galactose metabolism	KEGG PATHWAY	ath00052	3	57	0.610788	0.999169	Nitab4.5_0000093g0080|Nitab4.5_0005432g0030|Nitab4.5_0000222g0170	ath:AT4G37840|ath:AT5G40390|ath:AT2G47180|	829940|834037|819331|	http://www.genome.jp/kegg-bin/show_pathway?ath00052/ath:AT4G37840%09red/ath:AT2G47180%09red/ath:AT5G40390%09red	0	3
Metabolism	Lipid metabolism	Arachidonic acid metabolism	KEGG PATHWAY	ath00590	1	17	0.618173	0.999169	Nitab4.5_0004197g0020	ath:AT5G04040|	830283|	http://www.genome.jp/kegg-bin/show_pathway?ath00590/ath:AT5G04040%09red	1	0
Metabolism	Global and overview maps	Carbon metabolism	KEGG PATHWAY	ath01200	14	273	0.638054	0.999169	Nitab4.5_0000093g0080|Novel07973|Nitab4.5_0000007g0300|Novel05746|Nitab4.5_0000087g0170|Nitab4.5_0000266g0030|Novel07306|Nitab4.5_0000728g0090|Nitab4.5_0001979g0010|Nitab4.5_0000030g0520|Nitab4.5_0005504g0040|Nitab4.5_0002755g0110|Novel08170|Novel01657	ath:AT4G37840|ath:AT1G42970|ath:ArthCp030|ath:AT2G19900|ath:AT5G65940|ath:ArthCp030|ath:AT4G35090|ath:AT3G50520|ath:AT3G10050|ath:AT3G17770|ath:AT2G36530|ath:ArthCp030|ath:AT4G35090|ath:AT4G13360|	829940|840895|844754|816509|836724|844754|829661|824216|820166|821045|818226|844754|829661|826967|	http://www.genome.jp/kegg-bin/show_pathway?ath01200/ath:AT3G10050%09red/ath:AT2G36530%09red/ath:AT4G37840%09red/ath:AT2G19900%09red/ath:ArthCp030%09red/ath:AT1G42970%09red/ath:AT3G50520%09red/ath:AT4G13360%09red/ath:AT3G17770%09red/ath:AT4G35090%09red/ath:AT5G65940%09red	6	8
Metabolism	Metabolism of other amino acids	Selenocompound metabolism	KEGG PATHWAY	ath00450	1	18	0.638076	0.999169	Novel07680	ath:AT5G49810|	835044|	http://www.genome.jp/kegg-bin/show_pathway?ath00450/ath:AT5G49810%09red	1	0
Metabolism	Carbohydrate metabolism	Butanoate metabolism	KEGG PATHWAY	ath00650	1	19	0.656943	0.999169	Nitab4.5_0002570g0060	ath:AT3G22200|	821784|	http://www.genome.jp/kegg-bin/show_pathway?ath00650/ath:AT3G22200%09red	0	1
Cellular Processes	Transport and catabolism	Phagosome	KEGG PATHWAY	ath04145	4	82	0.661246	0.999169	Nitab4.5_0001460g0010|Nitab4.5_0001049g0020|Nitab4.5_0000192g0180|Nitab4.5_0011923g0010	ath:AT4G39080|ath:AT5G55290|ath:AT1G75780|ath:AT1G51740|	830063|835622|843911|841599|	http://www.genome.jp/kegg-bin/show_pathway?ath04145/ath:AT1G75780%09red/ath:AT4G39080%09red/ath:AT5G55290%09red/ath:AT1G51740%09red	1	3
Genetic Information Processing	Replication and repair	Base excision repair	KEGG PATHWAY	ath03410	2	43	0.687349	0.999169	Nitab4.5_0000806g0060|Nitab4.5_0000136g0390	ath:AT3G51880|ath:AT1G19480|	824351|838533|	http://www.genome.jp/kegg-bin/show_pathway?ath03410/ath:AT1G19480%09red/ath:AT3G51880%09red	1	1
Metabolism	Metabolism of cofactors and vitamins	Thiamine metabolism	KEGG PATHWAY	ath00730	1	21	0.691782	0.999169	Nitab4.5_0002469g0010	ath:AT2G44750|	819084|	http://www.genome.jp/kegg-bin/show_pathway?ath00730/ath:AT2G44750%09red	0	1
Genetic Information Processing	Folding, sorting and degradation	SNARE interactions in vesicular transport	KEGG PATHWAY	ath04130	2	44	0.698971	0.999169	Nitab4.5_0011923g0010|Nitab4.5_0001327g0100	ath:AT1G51740|ath:AT3G58170|	841599|824986|	http://www.genome.jp/kegg-bin/show_pathway?ath04130/ath:AT3G58170%09red/ath:AT1G51740%09red	2	0
Genetic Information Processing	Folding, sorting and degradation	RNA degradation	KEGG PATHWAY	ath03018	5	113	0.742074	0.999169	Nitab4.5_0001979g0020|Nitab4.5_0004281g0040|Nitab4.5_0009985g0010|Nitab4.5_0018373g0020|Nitab4.5_0005504g0040	ath:AT2G36660|ath:AT2G36660|ath:AT5G13570|ath:AT4G34110|ath:AT2G36530|	818238|818238|831201|829557|818226|	http://www.genome.jp/kegg-bin/show_pathway?ath03018/ath:AT4G34110%09red/ath:AT5G13570%09red/ath:AT2G36530%09red/ath:AT2G36660%09red	2	3
Metabolism	Glycan biosynthesis and metabolism	Glycosylphosphatidylinositol (GPI)-anchor biosynthesis	KEGG PATHWAY	ath00563	1	25	0.751219	0.999169	Novel06814	ath:AT4G17910|	827515|	http://www.genome.jp/kegg-bin/show_pathway?ath00563/ath:AT4G17910%09red	0	1
Genetic Information Processing	Translation	mRNA surveillance pathway	KEGG PATHWAY	ath03015	5	115	0.755221	0.999169	Nitab4.5_0001979g0020|Nitab4.5_0003869g0010|Nitab4.5_0018373g0020|Nitab4.5_0002389g0050|Nitab4.5_0004281g0040	ath:AT2G36660|ath:AT3G07810|ath:AT4G34110|ath:AT5G55550|ath:AT2G36660|	818238|819972|829557|835649|818238|	http://www.genome.jp/kegg-bin/show_pathway?ath03015/ath:AT3G07810%09red/ath:AT4G34110%09red/ath:AT2G36660%09red/ath:AT5G55550%09red	2	3
Metabolism	Carbohydrate metabolism	Glycolysis / Gluconeogenesis	KEGG PATHWAY	ath00010	5	116	0.761604	0.999169	Nitab4.5_0000093g0080|Nitab4.5_0000728g0090|Novel07826|Nitab4.5_0005504g0040|Nitab4.5_0001645g0050	ath:AT4G37840|ath:AT3G50520|ath:AT1G20950|ath:AT2G36530|ath:AT4G33070|	829940|824216|838689|818226|829444|	http://www.genome.jp/kegg-bin/show_pathway?ath00010/ath:AT4G37840%09red/ath:AT1G20950%09red/ath:AT3G50520%09red/ath:AT2G36530%09red/ath:AT4G33070%09red	1	4
Metabolism	Amino acid metabolism	Alanine, aspartate and glutamate metabolism	KEGG PATHWAY	ath00250	2	51	0.77059	0.999169	Nitab4.5_0000777g0010|Nitab4.5_0002570g0060	ath:AT5G37600|ath:AT3G22200|	833738|821784|	http://www.genome.jp/kegg-bin/show_pathway?ath00250/ath:AT5G37600%09red/ath:AT3G22200%09red	1	1
Metabolism	Carbohydrate metabolism	Ascorbate and aldarate metabolism	KEGG PATHWAY	ath00053	2	53	0.788129	0.999169	Nitab4.5_0001142g0030|Nitab4.5_0006152g0030	ath:AT3G09640|ath:AT3G09640|	820121|820121|	http://www.genome.jp/kegg-bin/show_pathway?ath00053/ath:AT3G09640%09red	0	2
Metabolism	Metabolism of cofactors and vitamins	Pantothenate and CoA biosynthesis	KEGG PATHWAY	ath00770	1	28	0.788156	0.999169	Nitab4.5_0005435g0010	ath:AT1G10070|	837543|	http://www.genome.jp/kegg-bin/show_pathway?ath00770/ath:AT1G10070%09red	0	1
Cellular Processes	Transport and catabolism	Endocytosis	KEGG PATHWAY	ath04144	6	144	0.799518	0.999169	Nitab4.5_0001057g0100|Nitab4.5_0000167g0130|Nitab4.5_0001129g0030|Nitab4.5_0001579g0060|Nitab4.5_0000188g0230|Nitab4.5_0006956g0020	ath:AT1G10290|ath:AT4G24280|ath:AT1G10290|ath:AT5G49910|ath:AT4G35790|ath:AT3G17660|	837568|828531|837568|835054|829733|821033|	http://www.genome.jp/kegg-bin/show_pathway?ath04144/ath:AT3G17660%09red/ath:AT5G49910%09red/ath:AT1G10290%09red/ath:AT4G35790%09red/ath:AT4G24280%09red	3	3
Genetic Information Processing	Transcription	Basal transcription factors	KEGG PATHWAY	ath03022	2	55	0.804477	0.999169	Novel04899|Novel05106	ath:AT1G54140|ath:AT1G54140|	841854|841854|	http://www.genome.jp/kegg-bin/show_pathway?ath03022/ath:AT1G54140%09red	0	2
Metabolism	Amino acid metabolism	Phenylalanine, tyrosine and tryptophan biosynthesis	KEGG PATHWAY	ath00400	2	56	0.812223	0.999169	Nitab4.5_0002155g0050|Nitab4.5_0001903g0010	ath:AT4G27070|ath:AT3G54640|	828815|824629|	http://www.genome.jp/kegg-bin/show_pathway?ath00400/ath:AT4G27070%09red/ath:AT3G54640%09red	2	0
Metabolism	Amino acid metabolism	Arginine biosynthesis	KEGG PATHWAY	ath00220	1	36	0.862029	0.999169	Nitab4.5_0000777g0010	ath:AT5G37600|	833738|	http://www.genome.jp/kegg-bin/show_pathway?ath00220/ath:AT5G37600%09red	1	0
Metabolism	Energy metabolism	Oxidative phosphorylation	KEGG PATHWAY	ath00190	6	160	0.86923	0.999169	Nitab4.5_0000132g0030|Nitab4.5_0001460g0010|Nitab4.5_0001049g0020|Nitab4.5_0000005g0380|Nitab4.5_0000151g0100|Nitab4.5_0003469g0020	ath:AT3G52730|ath:AT4G39080|ath:AT5G55290|ath:AT4G04640|ath:AT1G80230|ath:AT1G17260|	824439|830063|835622|825797|844363|838297|	http://www.genome.jp/kegg-bin/show_pathway?ath00190/ath:AT4G04640%09red/ath:AT4G39080%09red/ath:AT5G55290%09red/ath:AT1G17260%09red/ath:AT1G80230%09red/ath:AT3G52730%09red	2	4
Metabolism	Global and overview maps	Biosynthesis of amino acids	KEGG PATHWAY	ath01230	10	251	0.878771	0.999169	Nitab4.5_0000426g0080|Nitab4.5_0000745g0170|Nitab4.5_0002155g0050|Nitab4.5_0005435g0010|Nitab4.5_0001903g0010|Nitab4.5_0000728g0090|Nitab4.5_0001979g0010|Nitab4.5_0008969g0020|Nitab4.5_0005504g0040|Nitab4.5_0000777g0010	ath:AT1G31860|ath:AT1G02500|ath:AT4G27070|ath:AT1G10070|ath:AT3G54640|ath:AT3G50520|ath:AT3G10050|ath:AT4G33680|ath:AT2G36530|ath:AT5G37600|	840076|839501|828815|837543|824629|824216|820166|829510|818226|833738|	http://www.genome.jp/kegg-bin/show_pathway?ath01230/ath:AT3G10050%09red/ath:AT2G36530%09red/ath:AT1G10070%09red/ath:AT4G27070%09red/ath:AT4G33680%09red/ath:AT1G31860%09red/ath:AT3G54640%09red/ath:AT5G37600%09red/ath:AT1G02500%09red/ath:AT3G50520%09red	4	6
Metabolism	Carbohydrate metabolism	Starch and sucrose metabolism	KEGG PATHWAY	ath00500	6	165	0.886382	0.999169	Nitab4.5_0000093g0080|Novel07439|Novel07182|Nitab4.5_0007169g0010|Nitab4.5_0000287g0310|Novel07862	ath:AT4G37840|ath:AT2G36390|ath:AT5G03650|ath:AT3G43190|ath:AT4G25000|ath:AT2G36390|	829940|818212|831769|823393|828603|818212|	http://www.genome.jp/kegg-bin/show_pathway?ath00500/ath:AT4G37840%09red/ath:AT2G36390%09red/ath:AT4G25000%09red/ath:AT5G03650%09red/ath:AT3G43190%09red	4	2
Metabolism	Carbohydrate metabolism	Pentose and glucuronate interconversions	KEGG PATHWAY	ath00040	3	96	0.894975	0.999169	Nitab4.5_0009739g0040|Nitab4.5_0000041g0140|Nitab4.5_0010008g0010	ath:AT1G14420|ath:AT1G67750|ath:AT1G11580|	838004|843100|837701|	http://www.genome.jp/kegg-bin/show_pathway?ath00040/ath:AT1G11580%09red/ath:AT1G67750%09red/ath:AT1G14420%09red	0	3
Metabolism	Energy metabolism	Sulfur metabolism	KEGG PATHWAY	ath00920	1	42	0.899993	0.999169	Nitab4.5_0000036g0050	ath:AT2G14750|	815963|	http://www.genome.jp/kegg-bin/show_pathway?ath00920/ath:AT2G14750%09red	1	0
Genetic Information Processing	Translation	RNA transport	KEGG PATHWAY	ath03013	6	171	0.904416	0.999169	Novel06937|Nitab4.5_0003229g0100|Nitab4.5_0001979g0020|Novel02446|Nitab4.5_0004281g0040|Nitab4.5_0018373g0020	ath:AT1G04170|ath:AT3G57870|ath:AT2G36660|ath:AT5G19320|ath:AT2G36660|ath:AT4G34110|	839238|824956|818238|832052|818238|829557|	http://www.genome.jp/kegg-bin/show_pathway?ath03013/ath:AT5G19320%09red/ath:AT4G34110%09red/ath:AT3G57870%09red/ath:AT1G04170%09red/ath:AT2G36660%09red	2	4
Metabolism	Global and overview maps	2-Oxocarboxylic acid metabolism	KEGG PATHWAY	ath01210	2	74	0.911666	0.999169	Nitab4.5_0005435g0010|Nitab4.5_0000257g0180	ath:AT1G10070|ath:AT1G24100|	837543|839022|	http://www.genome.jp/kegg-bin/show_pathway?ath01210/ath:AT1G24100%09red/ath:AT1G10070%09red	1	1
Metabolism	Lipid metabolism	Fatty acid degradation	KEGG PATHWAY	ath00071	1	47	0.923526	0.999169	Nitab4.5_0003281g0070	ath:AT1G49430|	841367|	http://www.genome.jp/kegg-bin/show_pathway?ath00071/ath:AT1G49430%09red	0	1
Metabolism	Carbohydrate metabolism	Pentose phosphate pathway	KEGG PATHWAY	ath00030	1	58	0.957637	0.999169	Novel07826	ath:AT1G20950|	838689|	http://www.genome.jp/kegg-bin/show_pathway?ath00030/ath:AT1G20950%09red	1	0
Metabolism	Amino acid metabolism	Cysteine and methionine metabolism	KEGG PATHWAY	ath00270	3	121	0.95998	0.999169	Nitab4.5_0005435g0010|Nitab4.5_0000130g0140|Nitab4.5_0000745g0170	ath:AT1G10070|ath:AT1G05010|ath:AT1G02500|	837543|839345|839501|	http://www.genome.jp/kegg-bin/show_pathway?ath00270/ath:AT1G05010%09red/ath:AT1G02500%09red/ath:AT1G10070%09red	1	2
Metabolism	Metabolism of terpenoids and polyketides	Terpenoid backbone biosynthesis	KEGG PATHWAY	ath00900	1	60	0.961953	0.999169	Nitab4.5_0004294g0030	ath:AT4G36810|	829834|	http://www.genome.jp/kegg-bin/show_pathway?ath00900/ath:AT4G36810%09red	0	1
Metabolism	Nucleotide metabolism	Purine metabolism	KEGG PATHWAY	ath00230	2	100	0.972156	0.999169	Nitab4.5_0000787g0090|Nitab4.5_0000036g0050	ath:AT1G09830|ath:AT2G14750|	837515|815963|	http://www.genome.jp/kegg-bin/show_pathway?ath00230/ath:AT1G09830%09red/ath:AT2G14750%09red	1	1
Environmental Information Processing	Signal transduction	Phosphatidylinositol signaling system	KEGG PATHWAY	ath04070	1	76	0.983905	0.999169	Nitab4.5_0001386g0070	ath:AT2G20900|	816624|	http://www.genome.jp/kegg-bin/show_pathway?ath04070/ath:AT2G20900%09red	0	1
Metabolism	Carbohydrate metabolism	Pyruvate metabolism	KEGG PATHWAY	ath00620	1	86	0.990605	0.999169	Novel05746	ath:AT2G19900|	816509|	http://www.genome.jp/kegg-bin/show_pathway?ath00620/ath:AT2G19900%09red	1	0
Genetic Information Processing	Folding, sorting and degradation	Ubiquitin mediated proteolysis	KEGG PATHWAY	ath04120	2	143	0.996283	0.999169	Nitab4.5_0003229g0100|Nitab4.5_0005101g0010	ath:AT3G57870|ath:AT4G05420|	824956|825890|	http://www.genome.jp/kegg-bin/show_pathway?ath04120/ath:AT3G57870%09red/ath:AT4G05420%09red	1	1
Genetic Information Processing	Translation	Aminoacyl-tRNA biosynthesis	KEGG PATHWAY	ath00970	1	115	0.998033	0.999169	Nitab4.5_0000119g0080	ath:AT3G11710|	820343|	http://www.genome.jp/kegg-bin/show_pathway?ath00970/ath:AT3G11710%09red	1	0
Genetic Information Processing	Transcription	Spliceosome	KEGG PATHWAY	ath03040	3	192	0.998072	0.999169	Nitab4.5_0001579g0060|Nitab4.5_0001127g0100|Nitab4.5_0000167g0130	ath:AT5G49910|ath:AT2G35340|ath:AT4G24280|	835054|818101|828531|	http://www.genome.jp/kegg-bin/show_pathway?ath03040/ath:AT5G49910%09red/ath:AT4G24280%09red/ath:AT2G35340%09red	1	2
Genetic Information Processing	Translation	Ribosome	KEGG PATHWAY	ath03010	8	364	0.999169	0.999169	Nitab4.5_0000681g0050|Nitab4.5_0000681g0060|Nitab4.5_0002769g0050|Nitab4.5_0005251g0020|Nitab4.5_0004317g0010|Nitab4.5_0011784g0040|Nitab4.5_0004317g0040|Nitab4.5_0005251g0030	ath:AT4G01310|ath:AT4G01310|ath:AT2G37270|ath:AT4G31700|ath:AT3G44590|ath:ArthMp009|ath:AT2G27720|ath:AT5G10360|	827947|827947|818304|829298|823584|814570|817318|830900|	http://www.genome.jp/kegg-bin/show_pathway?ath03010/ath:AT4G01310%09red/ath:AT3G44590%09red/ath:AT5G10360%09red/ath:AT2G37270%09red/ath:AT2G27720%09red/ath:ArthMp009%09red/ath:AT4G31700%09red	3	5

## Sheet: C2
Table S7 Detailed information on the enrichment of KEGG pathways by differentially expressed genes (DEGs) in C2
kegg_level_term1	kegg_level_term2	Term	Database	ID	Input number	Background number	P-Value	Corrected P-Value	Input	KEGG_ID/KO	Entrez_ID	Hyperlink	up	down
Metabolism	Amino acid metabolism	Tryptophan metabolism	KEGG PATHWAY	ath00380	11	60	2.10555e-05	0.00172655	Nitab4.5_0005722g0010|Nitab4.5_0003288g0030|Nitab4.5_0000326g0350|Nitab4.5_0005155g0010|Novel07306|Nitab4.5_0002067g0010|Nitab4.5_0003603g0060|Nitab4.5_0006235g0010|Nitab4.5_0006365g0040|Novel08170|Nitab4.5_0003956g0030	ath:AT1G24100|ath:AT4G28720|ath:AT4G28720|ath:AT1G21430|ath:AT4G35090|ath:AT4G35160|ath:AT4G35160|ath:AT4G35160|ath:AT3G16950|ath:AT4G35090|ath:AT5G25620|	839022|828993|828993|838741|829661|829668|829668|829668|820951|829661|832638|	http://www.genome.jp/kegg-bin/show_pathway?ath00380/ath:AT5G25620%09red/ath:AT1G21430%09red/ath:AT4G28720%09red/ath:AT4G35090%09red/ath:AT1G24100%09red/ath:AT3G16950%09red/ath:AT4G35160%09red	6	5
Metabolism	Metabolism of terpenoids and polyketides	Monoterpenoid biosynthesis	KEGG PATHWAY	ath00902	3	8	0.00498833	0.204522	Novel07309|Nitab4.5_0008356g0010|Novel07161	ath:AT2G24210|ath:AT2G24210|ath:AT3G25820|	816955|816955|822175|	http://www.genome.jp/kegg-bin/show_pathway?ath00902/ath:AT3G25820%09red/ath:AT2G24210%09red	3	0
Metabolism	Metabolism of terpenoids and polyketides	Diterpenoid biosynthesis	KEGG PATHWAY	ath00904	4	22	0.0102164	0.239521	Nitab4.5_0021312g0010|Nitab4.5_0002847g0050|Nitab4.5_0012276g0010|Nitab4.5_0001341g0040	ath:AT4G02780|ath:AT4G21200|ath:AT1G30040|ath:AT5G51810|	828182|827868|839883|835256|	http://www.genome.jp/kegg-bin/show_pathway?ath00904/ath:AT1G30040%09red/ath:AT4G21200%09red/ath:AT5G51810%09red/ath:AT4G02780%09red	3	1
Metabolism	Metabolism of terpenoids and polyketides	Sesquiterpenoid and triterpenoid biosynthesis	KEGG PATHWAY	ath00909	4	23	0.011684	0.239521	Nitab4.5_0000414g0110|Nitab4.5_0002485g0020|Novel07444|Nitab4.5_0005904g0070	ath:AT5G23960|ath:AT5G23960|ath:AT5G23960|ath:AT5G23960|	832461|832461|832461|832461|	http://www.genome.jp/kegg-bin/show_pathway?ath00909/ath:AT5G23960%09red	4	0
Metabolism	Global and overview maps	Biosynthesis of secondary metabolites	KEGG PATHWAY	ath01110	50	1107	0.0337088	0.371381	Nitab4.5_0000029g0110|Nitab4.5_0002518g0050|Nitab4.5_0012276g0010|Nitab4.5_0000130g0130|Nitab4.5_0000312g0260|Novel05232|Nitab4.5_0011519g0020|Nitab4.5_0000187g0110|Novel08175|Nitab4.5_0008156g0030|Nitab4.5_0006365g0040|Novel07378|Novel08170|Novel07444|Nitab4.5_0005722g0010|Nitab4.5_0009124g0010|Nitab4.5_0001492g0040|Nitab4.5_0002485g0020|Nitab4.5_0000178g0360|Nitab4.5_0001968g0060|Nitab4.5_00058…	ath:AT1G44970|ath:AT4G26010|ath:AT1G30040|ath:AT1G05010|ath:AT4G17260|ath:AT1G17420|ath:AT1G19670|ath:AT1G04220|ath:AT1G47840|ath:AT3G47340|ath:AT3G16950|ath:AT5G06060|ath:AT4G35090|ath:AT5G23960|ath:AT1G24100|ath:AT5G28237|ath:AT4G26220|ath:AT5G23960|ath:AT5G42800|ath:AT1G79870|ath:AT1G52340|ath:AT2G24210|ath:AT4G37970|ath:AT4G36810|ath:AT2G36390|ath:AT5G51810|ath:AT2G36390|ath:AT5G03650|ath:AT1…	841062|828707|839883|839345|827440|838314|838554|839578|841200|823888|820951|830493|829661|832461|839022|2746023|828728|832461|834291|844326|841665|816955|829953|829834|818212|835256|818212|831769|838689|831769|821333|837515|818226|816955|827868|830561|829510|822175|829661|817205|828182|832461|834951|829954|829933|837163|824158|839345|835264|832461|	http://www.genome.jp/kegg-bin/show_pathway?ath01110/ath:AT1G09830%09red/ath:AT1G06520%09red/ath:AT5G48930%09red/ath:AT5G06720%09red/ath:AT4G37980%09red/ath:AT1G52340%09red/ath:AT1G30040%09red/ath:AT3G25820%09red/ath:AT2G24210%09red/ath:AT4G21200%09red/ath:AT4G33680%09red/ath:AT5G23960%09red/ath:AT2G26640%09red/ath:AT4G37770%09red/ath:AT1G05010%09red/ath:AT1G19670%09red/ath:AT4G26010%09red/ath:AT3…	38	12
Metabolism	Biosynthesis of other secondary metabolites	Stilbenoid, diarylheptanoid and gingerol biosynthesis	KEGG PATHWAY	ath00945	2	7	0.0342625	0.371381	Nitab4.5_0001492g0040|Novel06695	ath:AT4G26220|ath:AT5G48930|	828728|834951|	http://www.genome.jp/kegg-bin/show_pathway?ath00945/ath:AT5G48930%09red/ath:AT4G26220%09red	1	1
Metabolism	Biosynthesis of other secondary metabolites	Phenylpropanoid biosynthesis	KEGG PATHWAY	ath00940	11	166	0.03514	0.371381	Nitab4.5_0002518g0050|Nitab4.5_0000402g0170|Nitab4.5_0003436g0020|Nitab4.5_0001492g0040|Nitab4.5_0000029g0110|Nitab4.5_0005182g0030|Nitab4.5_0000628g0130|Novel06695|Nitab4.5_0000402g0220|Nitab4.5_0002331g0010|Nitab4.5_0004911g0010	ath:AT4G26010|ath:AT4G37980|ath:AT5G06720|ath:AT4G26220|ath:AT1G44970|ath:AT3G18080|ath:AT3G50740|ath:AT5G48930|ath:AT4G37970|ath:AT3G49960|ath:AT5G51890|	828707|829954|830561|828728|841062|821333|824238|834951|829953|824158|835264|	http://www.genome.jp/kegg-bin/show_pathway?ath00940/ath:AT3G18080%09red/ath:AT5G48930%09red/ath:AT5G06720%09red/ath:AT4G37980%09red/ath:AT1G44970%09red/ath:AT4G37970%09red/ath:AT3G49960%09red/ath:AT5G51890%09red/ath:AT3G50740%09red/ath:AT4G26220%09red/ath:AT4G26010%09red	7	4
Metabolism	Metabolism of terpenoids and polyketides	Brassinosteroid biosynthesis	KEGG PATHWAY	ath00905	2	8	0.0418984	0.371381	Novel07695|Nitab4.5_0001672g0050	ath:AT2G26710|ath:AT2G26710|	817212|817212|	http://www.genome.jp/kegg-bin/show_pathway?ath00905/ath:AT2G26710%09red	2	0
Metabolism	Biosynthesis of other secondary metabolites	Flavonoid biosynthesis	KEGG PATHWAY	ath00941	3	22	0.04932	0.371381	Nitab4.5_0001492g0040|Nitab4.5_0000178g0360|Novel06695	ath:AT4G26220|ath:AT5G42800|ath:AT5G48930|	828728|834291|834951|	http://www.genome.jp/kegg-bin/show_pathway?ath00941/ath:AT5G42800%09red/ath:AT5G48930%09red/ath:AT4G26220%09red	1	2
Metabolism	Lipid metabolism	Linoleic acid metabolism	KEGG PATHWAY	ath00591	2	9	0.0501006	0.371381	Nitab4.5_0003156g0100|Novel05232	ath:AT1G55020|ath:AT1G17420|	841944|838314|	http://www.genome.jp/kegg-bin/show_pathway?ath00591/ath:AT1G55020%09red/ath:AT1G17420%09red	2	0
Environmental Information Processing	Signal transduction	MAPK signaling pathway - plant	KEGG PATHWAY	ath04016	9	134	0.0501518	0.371381	Nitab4.5_0000072g0070|Nitab4.5_0000743g0010|Novel07306|Nitab4.5_0009608g0020|Nitab4.5_0000472g0220|Novel08170|Nitab4.5_0003926g0030|Nitab4.5_0007488g0040|Nitab4.5_0009622g0010	ath:AT5G51760|ath:AT1G78290|ath:AT4G35090|ath:AT2G20875|ath:AT4G01250|ath:AT4G35090|ath:AT5G46330|ath:AT4G33720|ath:AT2G29380|	835250|844164|829661|816621|827896|829661|834676|829514|817487|	http://www.genome.jp/kegg-bin/show_pathway?ath04016/ath:AT1G78290%09red/ath:AT5G46330%09red/ath:AT4G33720%09red/ath:AT5G51760%09red/ath:AT4G01250%09red/ath:AT2G29380%09red/ath:AT4G35090%09red/ath:AT2G20875%09red	8	1
Genetic Information Processing	Replication and repair	Mismatch repair	KEGG PATHWAY	ath03430	4	39	0.0543484	0.371381	Nitab4.5_0003673g0010|Nitab4.5_0003746g0040|Novel06275|Nitab4.5_0000230g0260	ath:AT5G08020|ath:AT1G29630|ath:AT3G24495|ath:AT5G08020|	830696|839840|822040|830696|	http://www.genome.jp/kegg-bin/show_pathway?ath03430/ath:AT3G24495%09red/ath:AT5G08020%09red/ath:AT1G29630%09red	3	1
Metabolism	Metabolism of cofactors and vitamins	Nicotinate and nicotinamide metabolism	KEGG PATHWAY	ath00760	2	16	0.119795	0.731157	Nitab4.5_0002103g0110|Nitab4.5_0001387g0050	ath:AT3G62040|ath:AT2G36310|	825377|818204|	http://www.genome.jp/kegg-bin/show_pathway?ath00760/ath:AT2G36310%09red/ath:AT3G62040%09red	1	1
Metabolism	Amino acid metabolism	Lysine degradation	KEGG PATHWAY	ath00310	3	34	0.12503	0.731157	Nitab4.5_0001293g0020|Nitab4.5_0003548g0050|Nitab4.5_0006365g0040	ath:AT2G22740|ath:AT4G35987|ath:AT3G16950|	816804|829754|820951|	http://www.genome.jp/kegg-bin/show_pathway?ath00310/ath:AT4G35987%09red/ath:AT2G22740%09red/ath:AT3G16950%09red	0	3
Metabolism	Global and overview maps	Metabolic pathways	KEGG PATHWAY	ath01100	87	2246	0.133748	0.731157	Nitab4.5_0000029g0110|Novel06814|Nitab4.5_0000022g0210|Nitab4.5_0000416g0250|Novel07378|Nitab4.5_0026287g0010|Nitab4.5_0013168g0010|Novel08040|Nitab4.5_0009124g0010|Nitab4.5_0001492g0040|Nitab4.5_0002485g0020|Novel08048|Nitab4.5_0005820g0040|Nitab4.5_0004294g0030|Novel07862|Nitab4.5_0002067g0010|Nitab4.5_0005504g0040|Nitab4.5_0029285g0010|Nitab4.5_0000302g0060|Novel07306|Nitab4.5_0011519g0020|Nit…	ath:AT1G44970|ath:AT4G17910|ath:AT3G54420|ath:AT4G19810|ath:AT5G06060|ath:AT4G37830|ath:AT5G14740|ath:AT1G76130|ath:AT5G28237|ath:AT4G26220|ath:AT5G23960|ath:ArthCp035|ath:AT1G52340|ath:AT4G36810|ath:AT2G36390|ath:AT4G35160|ath:AT2G36530|ath:AT2G05100|ath:AT4G33680|ath:AT4G35090|ath:AT1G19670|ath:AT4G37980|ath:AT4G37770|ath:AT1G06520|ath:AT5G51890|ath:AT4G04880|ath:AT1G05010|ath:AT4G19810|ath:Art…	841062|827515|824608|827725|830493|829939|831326|843945|2746023|828728|832461|844748|841665|829834|818212|829668|818226|815058|829510|829661|838554|829954|829933|837163|835264|825826|839345|827725|814601|820619|816509|830063|834291|827725|818212|828993|838689|831798|831769|819139|830561|838741|817205|828182|818204|826967|824158|839345|832638|828707|827440|838314|823888|829661|831539|841200|821784…	http://www.genome.jp/kegg-bin/show_pathway?ath01100/ath:AT1G09830%09red/ath:AT5G25620%09red/ath:AT5G23960%09red/ath:AT3G22200%09red/ath:AT4G37980%09red/ath:AT1G52340%09red/ath:AT5G06060%09red/ath:ArthCp035%09red/ath:AT2G19900%09red/ath:AT1G06520%09red/ath:AT4G33680%09red/ath:AT1G42970%09red/ath:AT1G04220%09red/ath:AT5G48930%09red/ath:AT4G39080%09red/ath:AT2G26640%09red/ath:AT4G13360%09red/ath:AT5…	59	28
Environmental Information Processing	Signal transduction	Plant hormone signal transduction	KEGG PATHWAY	ath04075	13	273	0.1614	0.827173	Nitab4.5_0014813g0010|Nitab4.5_0000072g0070|Nitab4.5_0006598g0020|Nitab4.5_0007553g0030|Nitab4.5_0000743g0010|Nitab4.5_0001472g0070|Nitab4.5_0000814g0030|Nitab4.5_0000063g0060|Nitab4.5_0014024g0010|Nitab4.5_0007488g0040|Nitab4.5_0009622g0010|Nitab4.5_0001874g0010|Nitab4.5_0002727g0060	ath:AT2G28085|ath:AT5G51760|ath:AT5G18020|ath:AT1G04250|ath:AT1G78290|ath:AT5G10030|ath:AT3G09870|ath:AT3G09870|ath:AT5G54510|ath:AT4G33720|ath:AT2G29380|ath:AT2G41370|ath:AT3G62980|	817353|835250|831669|839568|844164|830866|820145|820145|835539|829514|817487|818735|825473|	http://www.genome.jp/kegg-bin/show_pathway?ath04075/ath:AT1G78290%09red/ath:AT2G41370%09red/ath:AT5G10030%09red/ath:AT5G18020%09red/ath:AT5G51760%09red/ath:AT1G04250%09red/ath:AT3G62980%09red/ath:AT5G54510%09red/ath:AT3G09870%09red/ath:AT2G29380%09red/ath:AT4G33720%09red/ath:AT2G28085%09red	7	6
Metabolism	Energy metabolism	Nitrogen metabolism	KEGG PATHWAY	ath00910	3	43	0.197868	0.9014	Nitab4.5_0000106g0360|Nitab4.5_0013168g0010|Novel08182	ath:AT5G60770|ath:AT5G14740|ath:AT3G01500|	836198|831326|821134|	http://www.genome.jp/kegg-bin/show_pathway?ath00910/ath:AT5G60770%09red/ath:AT5G14740%09red/ath:AT3G01500%09red	3	0
Metabolism	Carbohydrate metabolism	Propanoate metabolism	KEGG PATHWAY	ath00640	3	43	0.197868	0.9014	Novel01657|Nitab4.5_0000312g0260|Nitab4.5_0006365g0040	ath:AT4G13360|ath:AT4G17260|ath:AT3G16950|	826967|827440|820951|	http://www.genome.jp/kegg-bin/show_pathway?ath00640/ath:AT3G16950%09red/ath:AT4G17260%09red/ath:AT4G13360%09red	2	1
Genetic Information Processing	Replication and repair	Nucleotide excision repair	KEGG PATHWAY	ath03420	4	69	0.226612	0.932	Nitab4.5_0003673g0010|Nitab4.5_0002344g0160|Nitab4.5_0005101g0010|Nitab4.5_0000230g0260	ath:AT5G08020|ath:AT5G27620|ath:AT4G05420|ath:AT5G08020|	830696|832824|825890|830696|	http://www.genome.jp/kegg-bin/show_pathway?ath03420/ath:AT5G27620%09red/ath:AT5G08020%09red/ath:AT4G05420%09red	3	1
Metabolism	Glycan biosynthesis and metabolism	Glycosylphosphatidylinositol (GPI)-anchor biosynthesis	KEGG PATHWAY	ath00563	2	25	0.227317	0.932	Novel06814|Nitab4.5_0003568g0040	ath:AT4G17910|ath:AT4G17910|	827515|827515|	http://www.genome.jp/kegg-bin/show_pathway?ath00563/ath:AT4G17910%09red	0	2
Metabolism	Metabolism of cofactors and vitamins	Folate biosynthesis	KEGG PATHWAY	ath00790	2	26	0.239777	0.936271	Novel05937|Novel05936	ath:AT5G42370|ath:AT5G42370|	834243|834243|	http://www.genome.jp/kegg-bin/show_pathway?ath00790/ath:AT5G42370%09red	2	0
Metabolism	Metabolism of terpenoids and polyketides	Carotenoid biosynthesis	KEGG PATHWAY	ath00906	2	29	0.277281	0.956302	Nitab4.5_0000986g0020|Nitab4.5_0005820g0040	ath:AT4G19230|ath:AT1G52340|	827663|841665|	http://www.genome.jp/kegg-bin/show_pathway?ath00906/ath:AT4G19230%09red/ath:AT1G52340%09red	2	0
Metabolism	Carbohydrate metabolism	Glyoxylate and dicarboxylate metabolism	KEGG PATHWAY	ath00630	4	78	0.292958	0.956302	Novel08170|Novel07306|Nitab4.5_0001968g0060|Nitab4.5_0006365g0040	ath:AT4G35090|ath:AT4G35090|ath:AT1G79870|ath:AT3G16950|	829661|829661|844326|820951|	http://www.genome.jp/kegg-bin/show_pathway?ath00630/ath:AT3G16950%09red/ath:AT4G35090%09red/ath:AT1G79870%09red	2	2
Metabolism	Lipid metabolism	Cutin, suberine and wax biosynthesis	KEGG PATHWAY	ath00073	2	31	0.302241	0.956302	Nitab4.5_0002259g0030|Nitab4.5_0002609g0030	ath:AT3G10570|ath:AT4G33790|	820222|829521|	http://www.genome.jp/kegg-bin/show_pathway?ath00073/ath:AT4G33790%09red/ath:AT3G10570%09red	2	0
Metabolism	Carbohydrate metabolism	Amino sugar and nucleotide sugar metabolism	KEGG PATHWAY	ath00520	6	131	0.307967	0.956302	Nitab4.5_0000022g0210|Nitab4.5_0003041g0050|Nitab4.5_0004552g0010|Nitab4.5_0000416g0250|Nitab4.5_0001094g0010|Novel08175	ath:AT3G54420|ath:AT4G19810|ath:AT2G45310|ath:AT4G19810|ath:AT4G19810|ath:AT1G47840|	824608|827725|819139|827725|827725|841200|	http://www.genome.jp/kegg-bin/show_pathway?ath00520/ath:AT4G19810%09red/ath:AT2G45310%09red/ath:AT3G54420%09red/ath:AT1G47840%09red	4	2
Metabolism	Carbohydrate metabolism	Starch and sucrose metabolism	KEGG PATHWAY	ath00500	7	165	0.3513	0.956302	Novel07439|Novel07182|Novel08040|Nitab4.5_0003541g0040|Nitab4.5_0005182g0030|Novel08175|Novel07862	ath:AT2G36390|ath:AT5G03650|ath:AT1G76130|ath:AT5G03650|ath:AT3G18080|ath:AT1G47840|ath:AT2G36390|	818212|831769|843945|831769|821333|841200|818212|	http://www.genome.jp/kegg-bin/show_pathway?ath00500/ath:AT3G18080%09red/ath:AT2G36390%09red/ath:AT1G76130%09red/ath:AT5G03650%09red/ath:AT1G47840%09red	6	1
Metabolism	Lipid metabolism	Fatty acid elongation	KEGG PATHWAY	ath00062	2	35	0.351613	0.956302	Nitab4.5_0000187g0110|Nitab4.5_0003815g0080	ath:AT1G04220|ath:AT2G26640|	839578|817205|	http://www.genome.jp/kegg-bin/show_pathway?ath00062/ath:AT2G26640%09red/ath:AT1G04220%09red	2	0
Metabolism	Biosynthesis of other secondary metabolites	Biosynthesis of secondary metabolites - unclassified	KEGG PATHWAY	ath00999	1	12	0.357028	0.956302	Nitab4.5_0001492g0040	ath:AT4G26220|	828728|	http://www.genome.jp/kegg-bin/show_pathway?ath00999/ath:AT4G26220%09red	0	1
Organismal Systems	Environmental adaptation	Plant-pathogen interaction	KEGG PATHWAY	ath04626	7	170	0.378692	0.956302	Novel06392|Nitab4.5_0004535g0010|Nitab4.5_0000472g0220|Nitab4.5_0000743g0040|Nitab4.5_0003926g0030|Nitab4.5_0007488g0040|Nitab4.5_0008115g0010	ath:AT2G15680|ath:AT5G57940|ath:AT4G01250|ath:AT3G07040|ath:AT5G46330|ath:AT4G33720|ath:AT1G18210|	816061|835905|827896|819889|834676|829514|838401|	http://www.genome.jp/kegg-bin/show_pathway?ath04626/ath:AT2G15680%09red/ath:AT4G33720%09red/ath:AT5G46330%09red/ath:AT3G07040%09red/ath:AT1G18210%09red/ath:AT4G01250%09red/ath:AT5G57940%09red	5	2
Metabolism	Carbohydrate metabolism	Glycolysis / Gluconeogenesis	KEGG PATHWAY	ath00010	5	116	0.379024	0.956302	Nitab4.5_0000312g0260|Novel08175|Nitab4.5_0006365g0040|Nitab4.5_0005504g0040|Novel07826	ath:AT4G17260|ath:AT1G47840|ath:AT3G16950|ath:AT2G36530|ath:AT1G20950|	827440|841200|820951|818226|838689|	http://www.genome.jp/kegg-bin/show_pathway?ath00010/ath:AT1G47840%09red/ath:AT3G16950%09red/ath:AT2G36530%09red/ath:AT4G17260%09red/ath:AT1G20950%09red	3	2
Genetic Information Processing	Translation	RNA transport	KEGG PATHWAY	ath03013	7	171	0.384185	0.956302	Novel06937|Novel07583|Nitab4.5_0001672g0010|Nitab4.5_0003067g0020|Nitab4.5_0001147g0060|Nitab4.5_0001979g0020|Novel00287	ath:AT1G04170|ath:AT2G47300|ath:AT5G55190|ath:AT5G55190|ath:AT3G16260|ath:AT2G36660|ath:AT2G19430|	839238|819343|835612|835612|820872|818238|816462|	http://www.genome.jp/kegg-bin/show_pathway?ath03013/ath:AT3G16260%09red/ath:AT2G36660%09red/ath:AT5G55190%09red/ath:AT1G04170%09red/ath:AT2G47300%09red/ath:AT2G19430%09red	1	6
Metabolism	Amino acid metabolism	Cysteine and methionine metabolism	KEGG PATHWAY	ath00270	5	121	0.412304	0.956302	Nitab4.5_0000036g0180|Nitab4.5_0006512g0010|Nitab4.5_0000312g0260|Nitab4.5_0000130g0130|Nitab4.5_0000130g0140	ath:AT4G37770|ath:AT2G05830|ath:AT4G17260|ath:AT1G05010|ath:AT1G05010|	829933|815134|827440|839345|839345|	http://www.genome.jp/kegg-bin/show_pathway?ath00270/ath:AT4G37770%09red/ath:AT1G05010%09red/ath:AT2G05830%09red/ath:AT4G17260%09red	5	0
Genetic Information Processing	Replication and repair	Homologous recombination	KEGG PATHWAY	ath03440	3	67	0.41549	0.956302	Nitab4.5_0003673g0010|Nitab4.5_0000230g0260|Nitab4.5_0021252g0010	ath:AT5G08020|ath:AT5G08020|ath:AT4G00020|	830696|830696|828230|	http://www.genome.jp/kegg-bin/show_pathway?ath03440/ath:AT4G00020%09red/ath:AT5G08020%09red	2	1
Metabolism	Amino acid metabolism	Lysine biosynthesis	KEGG PATHWAY	ath00300	1	15	0.419372	0.956302	Nitab4.5_0000302g0060	ath:AT4G33680|	829510|	http://www.genome.jp/kegg-bin/show_pathway?ath00300/ath:AT4G33680%09red	0	1
Metabolism	Amino acid metabolism	Glycine, serine and threonine metabolism	KEGG PATHWAY	ath00260	3	70	0.442221	0.956302	Nitab4.5_0001968g0060|Nitab4.5_0006365g0040|Nitab4.5_0009124g0010	ath:AT1G79870|ath:AT3G16950|ath:AT5G28237|	844326|820951|2746023|	http://www.genome.jp/kegg-bin/show_pathway?ath00260/ath:AT5G28237%09red/ath:AT3G16950%09red/ath:AT1G79870%09red	1	2
Metabolism	Metabolism of other amino acids	Selenocompound metabolism	KEGG PATHWAY	ath00450	1	18	0.475686	0.956302	Novel07680	ath:AT5G49810|	835044|	http://www.genome.jp/kegg-bin/show_pathway?ath00450/ath:AT5G49810%09red	1	0
Metabolism	Carbohydrate metabolism	Butanoate metabolism	KEGG PATHWAY	ath00650	1	19	0.493219	0.956302	Nitab4.5_0000073g0530	ath:AT3G22200|	821784|	http://www.genome.jp/kegg-bin/show_pathway?ath00650/ath:AT3G22200%09red	1	0
Metabolism	Energy metabolism	Photosynthesis	KEGG PATHWAY	ath00195	3	77	0.502572	0.956302	Nitab4.5_0001476g0060|Nitab4.5_0003030g0010|Novel08048	ath:AT1G20340|ath:AT1G20340|ath:ArthCp035|	838622|838622|844748|	http://www.genome.jp/kegg-bin/show_pathway?ath00195/ath:AT1G20340%09red/ath:ArthCp035%09red	1	2
Human Diseases	Endocrine and metabolic disease	AGE-RAGE signaling pathway in diabetic complications	KEGG PATHWAY	ath04933	1	20	0.510168	0.956302	Nitab4.5_0011229g0010	ath:AT2G40116|	818602|	http://www.genome.jp/kegg-bin/show_pathway?ath04933/ath:AT2G40116%09red	1	0
Genetic Information Processing	Replication and repair	DNA replication	KEGG PATHWAY	ath03030	2	50	0.522182	0.956302	Nitab4.5_0003673g0010|Nitab4.5_0000230g0260	ath:AT5G08020|ath:AT5G08020|	830696|830696|	http://www.genome.jp/kegg-bin/show_pathway?ath03030/ath:AT5G08020%09red	2	0
Metabolism	Amino acid metabolism	Valine, leucine and isoleucine degradation	KEGG PATHWAY	ath00280	2	51	0.532465	0.956302	Novel01657|Nitab4.5_0006365g0040	ath:AT4G13360|ath:AT3G16950|	826967|820951|	http://www.genome.jp/kegg-bin/show_pathway?ath00280/ath:AT3G16950%09red/ath:AT4G13360%09red	1	1
Metabolism	Amino acid metabolism	Alanine, aspartate and glutamate metabolism	KEGG PATHWAY	ath00250	2	51	0.532465	0.956302	Nitab4.5_0000073g0530|Nitab4.5_0008156g0030	ath:AT3G22200|ath:AT3G47340|	821784|823888|	http://www.genome.jp/kegg-bin/show_pathway?ath00250/ath:AT3G22200%09red/ath:AT3G47340%09red	1	1
Metabolism	Energy metabolism	Photosynthesis - antenna proteins	KEGG PATHWAY	ath00196	1	22	0.542387	0.956302	Nitab4.5_0029285g0010	ath:AT2G05100|	815058|	http://www.genome.jp/kegg-bin/show_pathway?ath00196/ath:AT2G05100%09red	0	1
Genetic Information Processing	Folding, sorting and degradation	RNA degradation	KEGG PATHWAY	ath03018	4	113	0.551954	0.956302	Nitab4.5_0001979g0020|Novel07897|Nitab4.5_0005504g0040|Nitab4.5_0000073g0290	ath:AT2G36660|ath:AT5G38890|ath:AT2G36530|ath:AT3G14080|	818238|833880|818226|820624|	http://www.genome.jp/kegg-bin/show_pathway?ath03018/ath:AT2G36660%09red/ath:AT3G14080%09red/ath:AT2G36530%09red/ath:AT5G38890%09red	0	4
Metabolism	Biosynthesis of other secondary metabolites	Glucosinolate biosynthesis	KEGG PATHWAY	ath00966	1	23	0.557696	0.956302	Nitab4.5_0005722g0010	ath:AT1G24100|	839022|	http://www.genome.jp/kegg-bin/show_pathway?ath00966/ath:AT1G24100%09red	1	0
Metabolism	Carbohydrate metabolism	Pyruvate metabolism	KEGG PATHWAY	ath00620	3	86	0.574918	0.956302	Nitab4.5_0000312g0260|Nitab4.5_0006365g0040|Novel05746	ath:AT4G17260|ath:AT3G16950|ath:AT2G19900|	827440|820951|816509|	http://www.genome.jp/kegg-bin/show_pathway?ath00620/ath:AT2G19900%09red/ath:AT3G16950%09red/ath:AT4G17260%09red	2	1
Cellular Processes	Transport and catabolism	Peroxisome	KEGG PATHWAY	ath04146	3	87	0.582543	0.956302	Novel08170|Novel07306|Nitab4.5_0002609g0030	ath:AT4G35090|ath:AT4G35090|ath:AT4G33790|	829661|829661|829521|	http://www.genome.jp/kegg-bin/show_pathway?ath04146/ath:AT4G33790%09red/ath:AT4G35090%09red	3	0
Metabolism	Carbohydrate metabolism	Galactose metabolism	KEGG PATHWAY	ath00052	2	57	0.590936	0.956302	Nitab4.5_0002682g0060|Novel08175	ath:AT5G40390|ath:AT1G47840|	834037|841200|	http://www.genome.jp/kegg-bin/show_pathway?ath00052/ath:AT5G40390%09red/ath:AT1G47840%09red	1	1
Metabolism	Global and overview maps	Carbon metabolism	KEGG PATHWAY	ath01200	9	273	0.602776	0.956302	Novel07973|Nitab4.5_0005504g0040|Novel05746|Novel07306|Nitab4.5_0001968g0060|Nitab4.5_0006365g0040|Novel08170|Novel01657|Novel08175	ath:AT1G42970|ath:AT2G36530|ath:AT2G19900|ath:AT4G35090|ath:AT1G79870|ath:AT3G16950|ath:AT4G35090|ath:AT4G13360|ath:AT1G47840|	840895|818226|816509|829661|844326|820951|829661|826967|841200|	http://www.genome.jp/kegg-bin/show_pathway?ath01200/ath:AT2G36530%09red/ath:AT2G19900%09red/ath:AT1G79870%09red/ath:AT1G42970%09red/ath:AT1G47840%09red/ath:AT4G13360%09red/ath:AT3G16950%09red/ath:AT4G35090%09red	6	3
Metabolism	Energy metabolism	Oxidative phosphorylation	KEGG PATHWAY	ath00190	5	160	0.649483	0.956302	Nitab4.5_0001460g0010|Nitab4.5_0000963g0100|Nitab4.5_0001788g0090|Nitab4.5_0001049g0020|Nitab4.5_0026287g0010	ath:AT4G39080|ath:AT3G52730|ath:ArthMp065|ath:AT5G55290|ath:AT4G37830|	830063|824439|814601|835622|829939|	http://www.genome.jp/kegg-bin/show_pathway?ath00190/ath:AT3G52730%09red/ath:AT4G39080%09red/ath:AT5G55290%09red/ath:AT4G37830%09red/ath:ArthMp065%09red	2	3
Metabolism	Carbohydrate metabolism	Fructose and mannose metabolism	KEGG PATHWAY	ath00051	2	64	0.652063	0.956302	Novel07826|Novel08175	ath:AT1G20950|ath:AT1G47840|	838689|841200|	http://www.genome.jp/kegg-bin/show_pathway?ath00051/ath:AT1G47840%09red/ath:AT1G20950%09red	2	0
Metabolism	Nucleotide metabolism	Purine metabolism	KEGG PATHWAY	ath00230	3	100	0.673514	0.956302	Nitab4.5_0000100g0050|Nitab4.5_0002155g0060|Nitab4.5_0000787g0090	ath:AT3G14050|ath:AT4G04880|ath:AT1G09830|	820619|825826|837515|	http://www.genome.jp/kegg-bin/show_pathway?ath00230/ath:AT1G09830%09red/ath:AT4G04880%09red/ath:AT3G14050%09red	1	2
Genetic Information Processing	Translation	Ribosome biogenesis in eukaryotes	KEGG PATHWAY	ath03008	3	101	0.679871	0.956302	Nitab4.5_0001672g0010|Nitab4.5_0003067g0020|Novel07583	ath:AT5G55190|ath:AT5G55190|ath:AT2G47300|	835612|835612|819343|	http://www.genome.jp/kegg-bin/show_pathway?ath03008/ath:AT2G47300%09red/ath:AT5G55190%09red	0	3
Metabolism	Energy metabolism	Carbon fixation in photosynthetic organisms	KEGG PATHWAY	ath00710	2	69	0.691121	0.956302	Novel07973|Novel05746	ath:AT1G42970|ath:AT2G19900|	840895|816509|	http://www.genome.jp/kegg-bin/show_pathway?ath00710/ath:AT1G42970%09red/ath:AT2G19900%09red	2	0
Metabolism	Biosynthesis of other secondary metabolites	Tropane, piperidine and pyridine alkaloid biosynthesis	KEGG PATHWAY	ath00960	1	35	0.706032	0.956302	Novel07378	ath:AT5G06060|	830493|	http://www.genome.jp/kegg-bin/show_pathway?ath00960/ath:AT5G06060%09red	1	0
Genetic Information Processing	Translation	Ribosome	KEGG PATHWAY	ath03010	11	364	0.712838	0.956302	Nitab4.5_0003475g0040|Nitab4.5_0011080g0020|Nitab4.5_0000681g0060|Novel02519|Nitab4.5_0002769g0050|Nitab4.5_0005251g0020|Nitab4.5_0005023g0040|Nitab4.5_0011784g0040|Nitab4.5_0005596g0100|Nitab4.5_0004317g0040|Nitab4.5_0005251g0030	ath:AT5G23740|ath:AT2G39390|ath:AT4G01310|ath:AT3G11510|ath:AT2G37270|ath:AT4G31700|ath:AT3G06040|ath:ArthMp009|ath:AT4G31985|ath:AT2G27720|ath:AT5G10360|	832439|818524|827947|820324|818304|829298|819777|814570|829329|817318|830900|	http://www.genome.jp/kegg-bin/show_pathway?ath03010/ath:AT2G39390%09red/ath:AT3G11510%09red/ath:AT4G01310%09red/ath:AT5G10360%09red/ath:AT2G37270%09red/ath:AT2G27720%09red/ath:AT3G06040%09red/ath:AT5G23740%09red/ath:AT4G31700%09red/ath:AT4G31985%09red/ath:ArthMp009%09red	6	5
Genetic Information Processing	Folding, sorting and degradation	Ubiquitin mediated proteolysis	KEGG PATHWAY	ath04120	4	143	0.728251	0.956302	Nitab4.5_0010695g0020|Nitab4.5_0005101g0010|Nitab4.5_0005696g0020|Nitab4.5_0001440g0060	ath:AT5G41580|ath:AT4G05420|ath:AT4G02570|ath:AT3G58040|	834160|825890|825648|824973|	http://www.genome.jp/kegg-bin/show_pathway?ath04120/ath:AT4G02570%09red/ath:AT3G58040%09red/ath:AT5G41580%09red/ath:AT4G05420%09red	4	0
Environmental Information Processing	Signal transduction	Phosphatidylinositol signaling system	KEGG PATHWAY	ath04070	2	76	0.739665	0.956302	Nitab4.5_0003447g0010|Nitab4.5_0011229g0010	ath:AT5G16760|ath:AT2G40116|	831539|818602|	http://www.genome.jp/kegg-bin/show_pathway?ath04070/ath:AT2G40116%09red/ath:AT5G16760%09red	2	0
Metabolism	Carbohydrate metabolism	Inositol phosphate metabolism	KEGG PATHWAY	ath00562	2	78	0.752285	0.956302	Nitab4.5_0003447g0010|Nitab4.5_0011229g0010	ath:AT5G16760|ath:AT2G40116|	831539|818602|	http://www.genome.jp/kegg-bin/show_pathway?ath00562/ath:AT2G40116%09red/ath:AT5G16760%09red	2	0
Genetic Information Processing	Translation	mRNA surveillance pathway	KEGG PATHWAY	ath03015	3	115	0.759345	0.956302	Nitab4.5_0001979g0020|Novel04951|Novel00663	ath:AT2G36660|ath:AT1G18070|ath:AT3G06560|	818238|838387|819835|	http://www.genome.jp/kegg-bin/show_pathway?ath03015/ath:AT3G06560%09red/ath:AT2G36660%09red/ath:AT1G18070%09red	1	2
Cellular Processes	Transport and catabolism	Phagosome	KEGG PATHWAY	ath04145	2	82	0.775951	0.956302	Nitab4.5_0001460g0010|Nitab4.5_0001049g0020	ath:AT4G39080|ath:AT5G55290|	830063|835622|	http://www.genome.jp/kegg-bin/show_pathway?ath04145/ath:AT4G39080%09red/ath:AT5G55290%09red	0	2
Genetic Information Processing	Replication and repair	Base excision repair	KEGG PATHWAY	ath03410	1	43	0.776172	0.956302	Nitab4.5_0000806g0060	ath:AT3G51880|	824351|	http://www.genome.jp/kegg-bin/show_pathway?ath03410/ath:AT3G51880%09red	0	1
Metabolism	Lipid metabolism	alpha-Linolenic acid metabolism	KEGG PATHWAY	ath00592	1	44	0.783673	0.956302	Novel05232	ath:AT1G17420|	838314|	http://www.genome.jp/kegg-bin/show_pathway?ath00592/ath:AT1G17420%09red	1	0
Genetic Information Processing	Transcription	RNA polymerase	KEGG PATHWAY	ath03020	1	45	0.790924	0.956302	Nitab4.5_0001564g0040	ath:ArthCp055|	844727|	http://www.genome.jp/kegg-bin/show_pathway?ath03020/ath:ArthCp055%09red	1	0
Metabolism	Metabolism of other amino acids	beta-Alanine metabolism	KEGG PATHWAY	ath00410	1	50	0.823698	0.956302	Novel01657	ath:AT4G13360|	826967|	http://www.genome.jp/kegg-bin/show_pathway?ath00410/ath:AT4G13360%09red	1	0
Metabolism	Metabolism of cofactors and vitamins	Porphyrin and chlorophyll metabolism	KEGG PATHWAY	ath00860	1	53	0.840847	0.956302	Nitab4.5_0011519g0020	ath:AT1G19670|	838554|	http://www.genome.jp/kegg-bin/show_pathway?ath00860/ath:AT1G19670%09red	1	0
Metabolism	Carbohydrate metabolism	Ascorbate and aldarate metabolism	KEGG PATHWAY	ath00053	1	53	0.840847	0.956302	Nitab4.5_0000551g0040	ath:AT1G55570|	842006|	http://www.genome.jp/kegg-bin/show_pathway?ath00053/ath:AT1G55570%09red	1	0
Genetic Information Processing	Transcription	Basal transcription factors	KEGG PATHWAY	ath03022	1	55	0.851345	0.956302	Nitab4.5_0002344g0160	ath:AT5G27620|	832824|	http://www.genome.jp/kegg-bin/show_pathway?ath03022/ath:AT5G27620%09red	0	1
Metabolism	Amino acid metabolism	Phenylalanine, tyrosine and tryptophan biosynthesis	KEGG PATHWAY	ath00400	1	56	0.856332	0.956302	Nitab4.5_0009124g0010	ath:AT5G28237|	2746023|	http://www.genome.jp/kegg-bin/show_pathway?ath00400/ath:AT5G28237%09red	1	0
Metabolism	Nucleotide metabolism	Pyrimidine metabolism	KEGG PATHWAY	ath00240	1	57	0.861153	0.956302	Nitab4.5_0001387g0050	ath:AT2G36310|	818204|	http://www.genome.jp/kegg-bin/show_pathway?ath00240/ath:AT2G36310%09red	0	1
Metabolism	Carbohydrate metabolism	Pentose phosphate pathway	KEGG PATHWAY	ath00030	1	58	0.865811	0.956302	Novel07826	ath:AT1G20950|	838689|	http://www.genome.jp/kegg-bin/show_pathway?ath00030/ath:AT1G20950%09red	1	0
Metabolism	Metabolism of other amino acids	Glutathione metabolism	KEGG PATHWAY	ath00480	2	102	0.866801	0.956302	Nitab4.5_0001998g0010|Nitab4.5_0000848g0010	ath:AT3G09270|ath:AT5G02790|	820083|831798|	http://www.genome.jp/kegg-bin/show_pathway?ath00480/ath:AT5G02790%09red/ath:AT3G09270%09red	2	0
Cellular Processes	Transport and catabolism	Endocytosis	KEGG PATHWAY	ath04144	3	144	0.873338	0.956302	Nitab4.5_0001057g0100|Nitab4.5_0000143g0490|Nitab4.5_0002584g0050	ath:AT1G10290|ath:AT3G20290|ath:AT5G13300|	837568|821573|831171|	http://www.genome.jp/kegg-bin/show_pathway?ath04144/ath:AT3G20290%09red/ath:AT1G10290%09red/ath:AT5G13300%09red	2	1
Metabolism	Metabolism of terpenoids and polyketides	Terpenoid backbone biosynthesis	KEGG PATHWAY	ath00900	1	60	0.874667	0.956302	Nitab4.5_0004294g0030	ath:AT4G36810|	829834|	http://www.genome.jp/kegg-bin/show_pathway?ath00900/ath:AT4G36810%09red	0	1
Metabolism	Lipid metabolism	Glycerolipid metabolism	KEGG PATHWAY	ath00561	1	60	0.874667	0.956302	Nitab4.5_0005732g0010	ath:AT1G06520|	837163|	http://www.genome.jp/kegg-bin/show_pathway?ath00561/ath:AT1G06520%09red	1	0
Metabolism	Carbohydrate metabolism	Citrate cycle (TCA cycle)	KEGG PATHWAY	ath00020	1	63	0.886869	0.956884	Nitab4.5_0006365g0040	ath:AT3G16950|	820951|	http://www.genome.jp/kegg-bin/show_pathway?ath00020/ath:AT3G16950%09red	0	1
Metabolism	Metabolism of other amino acids	Cyanoamino acid metabolism	KEGG PATHWAY	ath00460	1	69	0.907832	0.966782	Nitab4.5_0005182g0030	ath:AT3G18080|	821333|	http://www.genome.jp/kegg-bin/show_pathway?ath00460/ath:AT3G18080%09red	0	1
Metabolism	Global and overview maps	2-Oxocarboxylic acid metabolism	KEGG PATHWAY	ath01210	1	74	0.922308	0.969606	Nitab4.5_0005722g0010	ath:AT1G24100|	839022|	http://www.genome.jp/kegg-bin/show_pathway?ath01210/ath:AT1G24100%09red	1	0
Genetic Information Processing	Transcription	Spliceosome	KEGG PATHWAY	ath03040	3	192	0.960813	0.976064	Nitab4.5_0000363g0040|Nitab4.5_0003985g0010|Nitab4.5_0011192g0010	ath:AT1G77180|ath:AT1G09140|ath:AT1G02840|	844055|837433|839262|	http://www.genome.jp/kegg-bin/show_pathway?ath03040/ath:AT1G77180%09red/ath:AT1G09140%09red/ath:AT1G02840%09red	3	0
Metabolism	Lipid metabolism	Glycerophospholipid metabolism	KEGG PATHWAY	ath00564	1	97	0.964632	0.976064	Nitab4.5_0005732g0010	ath:AT1G06520|	837163|	http://www.genome.jp/kegg-bin/show_pathway?ath00564/ath:AT1G06520%09red	1	0
Metabolism	Global and overview maps	Biosynthesis of amino acids	KEGG PATHWAY	ath01230	4	251	0.973257	0.976064	Nitab4.5_0000302g0060|Nitab4.5_0008156g0030|Nitab4.5_0005504g0040|Nitab4.5_0009124g0010	ath:AT4G33680|ath:AT3G47340|ath:AT2G36530|ath:AT5G28237|	829510|823888|818226|2746023|	http://www.genome.jp/kegg-bin/show_pathway?ath01230/ath:AT5G28237%09red/ath:AT2G36530%09red/ath:AT4G33680%09red/ath:AT3G47340%09red	1	3
Genetic Information Processing	Folding, sorting and degradation	Protein processing in endoplasmic reticulum	KEGG PATHWAY	ath04141	3	211	0.976064	0.976064	Nitab4.5_0000604g0110|Nitab4.5_0005696g0020|Nitab4.5_0000235g0180	ath:AT5G59720|ath:AT4G02570|ath:AT3G07100|	836093|825648|819896|	http://www.genome.jp/kegg-bin/show_pathway?ath04141/ath:AT4G02570%09red/ath:AT5G59720%09red/ath:AT3G07100%09red	2	1

## Sheet: C3
Table S7 Detailed information on the enrichment of KEGG pathways by differentially expressed genes (DEGs) in C3
kegg_level_term1	kegg_level_term2	Term	Database	ID	Input number	Background number	P-Value	Corrected P-Value	Input	KEGG_ID/KO	Entrez_ID	Hyperlink	up	down
Metabolism	Metabolism of terpenoids and polyketides	Monoterpenoid biosynthesis	KEGG PATHWAY	ath00902	5	8	4.37219e-05	0.00349775	Novel07751|Novel08052|Novel07717|Nitab4.5_0002096g0030|Nitab4.5_0006806g0010	ath:AT3G25810|ath:AT3G25820|ath:AT3G61220|ath:AT3G25810|ath:AT3G25810|	822173|822175|825294|822173|822173|	http://www.genome.jp/kegg-bin/show_pathway?ath00902/ath:AT3G61220%09red/ath:AT3G25820%09red/ath:AT3G25810%09red	5	0
Metabolism	Biosynthesis of other secondary metabolites	Phenylpropanoid biosynthesis	KEGG PATHWAY	ath00940	16	166	0.000435905	0.0149659	Nitab4.5_0007053g0010|Nitab4.5_0014668g0010|Nitab4.5_0002050g0080|Nitab4.5_0000402g0220|Nitab4.5_0000257g0130|Novel04704|Nitab4.5_0009070g0020|Nitab4.5_0001417g0090|Nitab4.5_0005182g0030|Nitab4.5_0000006g0050|Nitab4.5_0002518g0050|Novel07885|Nitab4.5_0000402g0170|Nitab4.5_0000628g0130|Nitab4.5_0000771g0010|Nitab4.5_0011727g0030	ath:AT4G21760|ath:AT5G05340|ath:AT5G14130|ath:AT4G37970|ath:AT1G24110|ath:AT3G19450|ath:AT5G54160|ath:AT2G41480|ath:AT3G18080|ath:AT1G05260|ath:AT4G26010|ath:AT1G14550|ath:AT4G37980|ath:AT3G50740|ath:AT1G14550|ath:AT2G34060|	828264|830416|831263|829953|839023|821479|835504|818746|821333|837028|828707|838017|829954|824238|838017|817967|	http://www.genome.jp/kegg-bin/show_pathway?ath00940/ath:AT3G19450%09red/ath:AT3G18080%09red/ath:AT5G14130%09red/ath:AT4G37980%09red/ath:AT5G54160%09red/ath:AT4G37970%09red/ath:AT1G24110%09red/ath:AT1G05260%09red/ath:AT4G21760%09red/ath:AT2G41480%09red/ath:AT5G05340%09red/ath:AT3G50740%09red/ath:AT1G14550%09red/ath:AT2G34060%09red/ath:AT4G26010%09red	7	9
Metabolism	Global and overview maps	Biosynthesis of secondary metabolites	KEGG PATHWAY	ath01110	60	1107	0.000561222	0.0149659	Nitab4.5_0002518g0050|Nitab4.5_0011727g0030|Novel01614|Nitab4.5_0000771g0010|Nitab4.5_0006806g0010|Novel07751|Nitab4.5_0000006g0050|Novel06715|Nitab4.5_0001400g0040|Nitab4.5_0006365g0040|Novel08170|Nitab4.5_0013330g0020|Novel07444|Nitab4.5_0000839g0060|Novel07826|Nitab4.5_0002050g0080|Nitab4.5_0000257g0130|Novel04704|Nitab4.5_0001968g0060|Novel08175|Nitab4.5_0002869g0010|Nitab4.5_0002155g0050|Nov…	ath:AT4G26010|ath:AT2G34060|ath:AT1G74910|ath:AT1G14550|ath:AT3G25810|ath:AT3G25810|ath:AT1G05260|ath:AT4G37770|ath:AT4G25420|ath:AT3G16950|ath:AT4G35090|ath:AT2G36530|ath:AT5G23960|ath:AT3G47340|ath:AT1G20950|ath:AT5G14130|ath:AT1G24110|ath:AT3G19450|ath:AT1G79870|ath:AT1G47840|ath:AT3G17390|ath:AT4G27070|ath:AT1G14550|ath:AT4G37970|ath:AT5G54810|ath:AT4G33680|ath:ArthCp030|ath:AT3G61220|ath:AT2…	828707|817967|843830|838017|822173|822173|837028|829933|828645|820951|829661|818226|832461|823888|838689|831263|839023|821479|844326|841200|821003|828815|838017|829953|835571|829510|844754|825294|818212|831769|844069|835504|818746|831769|821333|821726|831241|832461|837466|830416|822175|843182|829277|839345|828853|828264|838639|838125|820932|834273|829661|818252|818212|828645|817205|828182|829954|…	http://www.genome.jp/kegg-bin/show_pathway?ath01110/ath:AT3G61440%09red/ath:AT5G54160%09red/ath:AT5G23960%09red/ath:AT3G16785%09red/ath:AT4G37980%09red/ath:AT3G25820%09red/ath:AT3G17390%09red/ath:AT4G33680%09red/ath:ArthCp030%09red/ath:AT4G25420%09red/ath:AT5G03650%09red/ath:AT2G26640%09red/ath:AT4G37770%09red/ath:AT1G05010%09red/ath:AT4G26010%09red/ath:AT3G19450%09red/ath:AT1G05260%09red/ath:AT2…	36	24
Metabolism	Metabolism of terpenoids and polyketides	Diterpenoid biosynthesis	KEGG PATHWAY	ath00904	5	22	0.00185779	0.0371559	Novel07878|Nitab4.5_0002066g0020|Nitab4.5_0021312g0010|Nitab4.5_0003848g0020|Nitab4.5_0001400g0040	ath:AT4G25420|ath:AT1G61120|ath:AT4G02780|ath:AT1G15550|ath:AT4G25420|	828645|842405|828182|838125|828645|	http://www.genome.jp/kegg-bin/show_pathway?ath00904/ath:AT4G25420%09red/ath:AT4G02780%09red/ath:AT1G61120%09red/ath:AT1G15550%09red	2	3
Metabolism	Metabolism of cofactors and vitamins	Riboflavin metabolism	KEGG PATHWAY	ath00740	3	18	0.0322455	0.515928	Nitab4.5_0000430g0050|Nitab4.5_0003309g0070|Nitab4.5_0000926g0140	ath:AT3G17790|ath:AT3G17790|ath:AT1G14700|	821047|821047|838035|	http://www.genome.jp/kegg-bin/show_pathway?ath00740/ath:AT3G17790%09red/ath:AT1G14700%09red	3	0
Environmental Information Processing	Signal transduction	Plant hormone signal transduction	KEGG PATHWAY	ath04075	15	273	0.0634691	0.730901	Nitab4.5_0000571g0010|Nitab4.5_0002963g0090|Nitab4.5_0000072g0070|Nitab4.5_0014813g0010|Nitab4.5_0007553g0030|Nitab4.5_0001472g0070|Nitab4.5_0013292g0010|Novel06982|Nitab4.5_0002632g0050|Nitab4.5_0006816g0020|Nitab4.5_0000562g0110|Nitab4.5_0001231g0090|Nitab4.5_0001874g0010|Nitab4.5_0002727g0060|Nitab4.5_0000106g0420	ath:AT2G41370|ath:AT2G37030|ath:AT5G51760|ath:AT2G28085|ath:AT1G04250|ath:AT5G10030|ath:AT5G54510|ath:AT5G10030|ath:AT2G28085|ath:AT3G21510|ath:AT5G54510|ath:AT5G51760|ath:AT2G41370|ath:AT3G62980|ath:AT2G28085|	818735|818278|835250|817353|839568|830866|835539|830866|817353|821705|835539|835250|818735|825473|817353|	http://www.genome.jp/kegg-bin/show_pathway?ath04075/ath:AT2G41370%09red/ath:AT2G37030%09red/ath:AT5G54510%09red/ath:AT3G21510%09red/ath:AT5G10030%09red/ath:AT5G51760%09red/ath:AT1G04250%09red/ath:AT3G62980%09red/ath:AT2G28085%09red	5	10
Metabolism	Carbohydrate metabolism	Glyoxylate and dicarboxylate metabolism	KEGG PATHWAY	ath00630	6	78	0.0639538	0.730901	Novel07306|Nitab4.5_0001968g0060|Nitab4.5_0010201g0030|Nitab4.5_0006365g0040|Novel08170|Nitab4.5_0020415g0010	ath:AT4G35090|ath:AT1G79870|ath:AT3G21720|ath:AT3G16950|ath:AT4G35090|ath:ArthCp030|	829661|844326|821726|820951|829661|844754|	http://www.genome.jp/kegg-bin/show_pathway?ath00630/ath:AT1G79870%09red/ath:AT3G16950%09red/ath:AT4G35090%09red/ath:AT3G21720%09red/ath:ArthCp030%09red	2	4
Metabolism	Global and overview maps	Metabolic pathways	KEGG PATHWAY	ath01100	89	2246	0.106181	0.845799	Nitab4.5_0001812g0010|Novel06814|Nitab4.5_0000222g0170|Nitab4.5_0000771g0010|Novel06715|Novel08040|Novel04704|Novel08048|Nitab4.5_0000005g0380|Novel07868|Nitab4.5_0008969g0020|Novel07862|Nitab4.5_0003240g0040|Nitab4.5_0001617g0060|Nitab4.5_0010201g0030|Novel08052|Nitab4.5_0000987g0060|Nitab4.5_0000136g0030|Nitab4.5_0000302g0060|Novel07306|Nitab4.5_0000662g0160|Nitab4.5_0000900g0030|Nitab4.5_00004…	ath:AT4G24780|ath:AT4G17910|ath:AT2G47180|ath:AT1G14550|ath:AT4G37770|ath:AT1G76130|ath:AT3G19450|ath:ArthCp035|ath:AT4G04640|ath:AT5G54810|ath:AT4G33680|ath:AT2G36390|ath:AT1G77330|ath:AT2G47180|ath:AT3G21720|ath:AT3G25820|ath:AT1G05010|ath:AT1G19910|ath:AT4G33680|ath:AT4G35090|ath:AT4G27440|ath:AT4G04610|ath:AT4G37980|ath:AT5G27870|ath:AT5G23960|ath:AT3G05610|ath:AT1G74590|ath:AT1G05260|ath:AT4…	828580|827515|819331|838017|829933|843945|821479|844748|825797|835571|829510|818212|844069|819331|821726|822175|839345|838579|829510|829661|828853|825793|829954|832850|832461|819727|843799|837028|828645|823888|820619|816509|838017|818212|838689|838347|831769|831241|819331|820083|842006|820932|817205|828182|826967|825317|828707|815058|838639|832011|838347|829661|818226|841200|831263|821003|819084|…	http://www.genome.jp/kegg-bin/show_pathway?ath01100/ath:AT3G61440%09red/ath:AT5G54160%09red/ath:AT5G42370%09red/ath:AT3G16785%09red/ath:AT4G37980%09red/ath:ArthCp035%09red/ath:AT2G19900%09red/ath:AT3G17390%09red/ath:AT4G33680%09red/ath:ArthCp030%09red/ath:AT2G47180%09red/ath:AT1G42970%09red/ath:AT5G03650%09red/ath:AT2G05100%09red/ath:AT4G13360%09red/ath:AT3G17790%09red/ath:AT4G37770%09red/ath:AT1…	55	34
Metabolism	Metabolism of cofactors and vitamins	Vitamin B6 metabolism	KEGG PATHWAY	ath00750	2	15	0.110624	0.845799	Nitab4.5_0000255g0110|Nitab4.5_0009182g0010	ath:AT1G17710|ath:AT1G17710|	838347|838347|	http://www.genome.jp/kegg-bin/show_pathway?ath00750/ath:AT1G17710%09red	2	0
Metabolism	Amino acid metabolism	Lysine biosynthesis	KEGG PATHWAY	ath00300	2	15	0.110624	0.845799	Nitab4.5_0000302g0060|Nitab4.5_0008969g0020	ath:AT4G33680|ath:AT4G33680|	829510|829510|	http://www.genome.jp/kegg-bin/show_pathway?ath00300/ath:AT4G33680%09red	1	1
Metabolism	Amino acid metabolism	Lysine degradation	KEGG PATHWAY	ath00310	3	34	0.127789	0.845799	Nitab4.5_0001293g0020|Nitab4.5_0003548g0050|Nitab4.5_0006365g0040	ath:AT2G22740|ath:AT4G35987|ath:AT3G16950|	816804|829754|820951|	http://www.genome.jp/kegg-bin/show_pathway?ath00310/ath:AT4G35987%09red/ath:AT2G22740%09red/ath:AT3G16950%09red	0	3
Metabolism	Carbohydrate metabolism	Starch and sucrose metabolism	KEGG PATHWAY	ath00500	9	165	0.134122	0.845799	Nitab4.5_0007053g0010|Novel07439|Novel07182|Novel08040|Nitab4.5_0000009g0300|Nitab4.5_0003541g0040|Nitab4.5_0005182g0030|Novel08175|Novel07862	ath:AT4G21760|ath:AT2G36390|ath:AT5G03650|ath:AT1G76130|ath:AT1G71380|ath:AT5G03650|ath:AT3G18080|ath:AT1G47840|ath:AT2G36390|	828264|818212|831769|843945|843479|831769|821333|841200|818212|	http://www.genome.jp/kegg-bin/show_pathway?ath00500/ath:AT3G18080%09red/ath:AT2G36390%09red/ath:AT1G76130%09red/ath:AT1G47840%09red/ath:AT5G03650%09red/ath:AT4G21760%09red/ath:AT1G71380%09red	6	3
Metabolism	Amino acid metabolism	Cysteine and methionine metabolism	KEGG PATHWAY	ath00270	7	121	0.141507	0.845799	Nitab4.5_0002869g0010|Nitab4.5_0003240g0040|Nitab4.5_0000987g0060|Novel06715|Nitab4.5_0006512g0010|Nitab4.5_0002594g0050|Nitab4.5_0000583g0180	ath:AT3G17390|ath:AT1G77330|ath:AT1G05010|ath:AT4G37770|ath:AT2G05830|ath:AT5G18930|ath:AT3G61440|	821003|844069|839345|829933|815134|832011|825317|	http://www.genome.jp/kegg-bin/show_pathway?ath00270/ath:AT3G61440%09red/ath:AT3G17390%09red/ath:AT1G77330%09red/ath:AT5G18930%09red/ath:AT4G37770%09red/ath:AT1G05010%09red/ath:AT2G05830%09red	3	4
Metabolism	Carbohydrate metabolism	Galactose metabolism	KEGG PATHWAY	ath00052	4	57	0.149771	0.845799	Nitab4.5_0001013g0090|Nitab4.5_0001617g0060|Nitab4.5_0000222g0170|Novel08175	ath:AT2G47180|ath:AT2G47180|ath:AT2G47180|ath:AT1G47840|	819331|819331|819331|841200|	http://www.genome.jp/kegg-bin/show_pathway?ath00052/ath:AT2G47180%09red/ath:AT1G47840%09red	4	0
Genetic Information Processing	Replication and repair	Mismatch repair	KEGG PATHWAY	ath03430	3	39	0.167681	0.845799	Nitab4.5_0000105g0350|Nitab4.5_0000230g0260|Nitab4.5_0003746g0040	ath:AT5G08020|ath:AT5G08020|ath:AT1G29630|	830696|830696|839840|	http://www.genome.jp/kegg-bin/show_pathway?ath03430/ath:AT1G29630%09red/ath:AT5G08020%09red	2	1
Metabolism	Amino acid metabolism	Tryptophan metabolism	KEGG PATHWAY	ath00380	4	60	0.16916	0.845799	Novel08170|Novel07306|Nitab4.5_0001129g0090|Nitab4.5_0006365g0040	ath:AT4G35090|ath:AT4G35090|ath:AT4G31500|ath:AT3G16950|	829661|829661|829277|820951|	http://www.genome.jp/kegg-bin/show_pathway?ath00380/ath:AT3G16950%09red/ath:AT4G35090%09red/ath:AT4G31500%09red	2	2
Metabolism	Metabolism of terpenoids and polyketides	Sesquiterpenoid and triterpenoid biosynthesis	KEGG PATHWAY	ath00909	2	23	0.205641	0.850219	Nitab4.5_0000881g0120|Novel07444	ath:AT5G23960|ath:AT5G23960|	832461|832461|	http://www.genome.jp/kegg-bin/show_pathway?ath00909/ath:AT5G23960%09red	2	0
Genetic Information Processing	Replication and repair	Homologous recombination	KEGG PATHWAY	ath03440	4	67	0.217428	0.850219	Nitab4.5_0000105g0350|Nitab4.5_0000230g0260|Nitab4.5_0003358g0090|Nitab4.5_0021252g0010	ath:AT5G08020|ath:AT5G08020|ath:AT2G31970|ath:AT4G00020|	830696|830696|817756|828230|	http://www.genome.jp/kegg-bin/show_pathway?ath03440/ath:AT2G31970%09red/ath:AT4G00020%09red/ath:AT5G08020%09red	2	2
Metabolism	Glycan biosynthesis and metabolism	Glycosylphosphatidylinositol (GPI)-anchor biosynthesis	KEGG PATHWAY	ath00563	2	25	0.230684	0.850219	Novel06814|Nitab4.5_0003568g0040	ath:AT4G17910|ath:AT4G17910|	827515|827515|	http://www.genome.jp/kegg-bin/show_pathway?ath00563/ath:AT4G17910%09red	0	2
Genetic Information Processing	Replication and repair	Nucleotide excision repair	KEGG PATHWAY	ath03420	4	69	0.231857	0.850219	Nitab4.5_0002344g0160|Nitab4.5_0000105g0350|Nitab4.5_0005101g0010|Nitab4.5_0000230g0260	ath:AT5G27620|ath:AT5G08020|ath:AT4G05420|ath:AT5G08020|	832824|830696|825890|830696|	http://www.genome.jp/kegg-bin/show_pathway?ath03420/ath:AT5G27620%09red/ath:AT5G08020%09red/ath:AT4G05420%09red	2	2
Metabolism	Amino acid metabolism	Glycine, serine and threonine metabolism	KEGG PATHWAY	ath00260	4	70	0.239159	0.850219	Nitab4.5_0002155g0050|Nitab4.5_0001968g0060|Nitab4.5_0006365g0040|Novel07868	ath:AT4G27070|ath:AT1G79870|ath:AT3G16950|ath:AT5G54810|	828815|844326|820951|835571|	http://www.genome.jp/kegg-bin/show_pathway?ath00260/ath:AT4G27070%09red/ath:AT5G54810%09red/ath:AT3G16950%09red/ath:AT1G79870%09red	2	2
Metabolism	Metabolism of cofactors and vitamins	Folate biosynthesis	KEGG PATHWAY	ath00790	2	26	0.243281	0.850219	Novel05937|Novel05936	ath:AT5G42370|ath:AT5G42370|	834243|834243|	http://www.genome.jp/kegg-bin/show_pathway?ath00790/ath:AT5G42370%09red	2	0
Metabolism	Global and overview maps	Carbon metabolism	KEGG PATHWAY	ath01200	12	273	0.255296	0.850219	Novel07973|Novel05746|Novel07306|Nitab4.5_0001968g0060|Nitab4.5_0010201g0030|Nitab4.5_0006365g0040|Novel08170|Novel01657|Nitab4.5_0020415g0010|Nitab4.5_0013330g0020|Novel08175|Nitab4.5_0000583g0180	ath:AT1G42970|ath:AT2G19900|ath:AT4G35090|ath:AT1G79870|ath:AT3G21720|ath:AT3G16950|ath:AT4G35090|ath:AT4G13360|ath:ArthCp030|ath:AT2G36530|ath:AT1G47840|ath:AT3G61440|	840895|816509|829661|844326|821726|820951|829661|826967|844754|818226|841200|825317|	http://www.genome.jp/kegg-bin/show_pathway?ath01200/ath:AT3G61440%09red/ath:AT2G36530%09red/ath:AT3G21720%09red/ath:AT2G19900%09red/ath:AT1G79870%09red/ath:ArthCp030%09red/ath:AT1G42970%09red/ath:AT1G47840%09red/ath:AT4G13360%09red/ath:AT3G16950%09red/ath:AT4G35090%09red	7	5
Genetic Information Processing	Replication and repair	Non-homologous end-joining	KEGG PATHWAY	ath03450	1	8	0.265693	0.850219	Nitab4.5_0003358g0090	ath:AT2G31970|	817756|	http://www.genome.jp/kegg-bin/show_pathway?ath03450/ath:AT2G31970%09red	1	0
Metabolism	Metabolism of terpenoids and polyketides	Brassinosteroid biosynthesis	KEGG PATHWAY	ath00905	1	8	0.265693	0.850219	Novel07695	ath:AT2G26710|	817212|	http://www.genome.jp/kegg-bin/show_pathway?ath00905/ath:AT2G26710%09red	1	0
Metabolism	Lipid metabolism	Fatty acid elongation	KEGG PATHWAY	ath00062	2	35	0.356157	0.962267	Nitab4.5_0003815g0080|Novel08164	ath:AT2G26640|ath:AT1G68530|	817205|843182|	http://www.genome.jp/kegg-bin/show_pathway?ath00062/ath:AT1G68530%09red/ath:AT2G26640%09red	2	0
Metabolism	Glycan biosynthesis and metabolism	Other types of O-glycan biosynthesis	KEGG PATHWAY	ath00514	1	13	0.38153	0.962267	Nitab4.5_0002296g0010	ath:AT1G19360|	838519|	http://www.genome.jp/kegg-bin/show_pathway?ath00514/ath:AT1G19360%09red	1	0
Genetic Information Processing	Translation	RNA transport	KEGG PATHWAY	ath03013	7	171	0.394007	0.962267	Novel00287|Nitab4.5_0000113g0130|Novel05343|Nitab4.5_0001147g0060|Nitab4.5_0001979g0020|Nitab4.5_0009051g0020|Novel06937	ath:AT2G19430|ath:AT1G76810|ath:AT3G63130|ath:AT3G16260|ath:AT2G36660|ath:AT1G53900|ath:AT1G04170|	816462|844015|825488|820872|818238|841828|839238|	http://www.genome.jp/kegg-bin/show_pathway?ath03013/ath:AT3G16260%09red/ath:AT2G36660%09red/ath:AT1G76810%09red/ath:AT3G63130%09red/ath:AT1G04170%09red/ath:AT1G53900%09red/ath:AT2G19430%09red	4	3
Metabolism	Carbohydrate metabolism	Fructose and mannose metabolism	KEGG PATHWAY	ath00051	3	64	0.394484	0.962267	Novel07826|Novel01614|Novel08175	ath:AT1G20950|ath:AT1G74910|ath:AT1G47840|	838689|843830|841200|	http://www.genome.jp/kegg-bin/show_pathway?ath00051/ath:AT1G47840%09red/ath:AT1G74910%09red/ath:AT1G20950%09red	2	1
Metabolism	Carbohydrate metabolism	Pentose and glucuronate interconversions	KEGG PATHWAY	ath00040	4	96	0.437243	0.962267	Nitab4.5_0000116g0400|Nitab4.5_0003767g0060|Nitab4.5_0003484g0050|Nitab4.5_0001812g0010	ath:AT1G02810|ath:AT5G27870|ath:AT3G05610|ath:AT4G24780|	838078|832850|819727|828580|	http://www.genome.jp/kegg-bin/show_pathway?ath00040/ath:AT5G27870%09red/ath:AT1G02810%09red/ath:AT4G24780%09red/ath:AT3G05610%09red	3	1
Metabolism	Energy metabolism	Carbon fixation in photosynthetic organisms	KEGG PATHWAY	ath00710	3	69	0.439786	0.962267	Novel07973|Nitab4.5_0020415g0010|Novel05746	ath:AT1G42970|ath:ArthCp030|ath:AT2G19900|	840895|844754|816509|	http://www.genome.jp/kegg-bin/show_pathway?ath00710/ath:AT1G42970%09red/ath:AT2G19900%09red/ath:ArthCp030%09red	2	1
Metabolism	Metabolism of other amino acids	Cyanoamino acid metabolism	KEGG PATHWAY	ath00460	3	69	0.439786	0.962267	Nitab4.5_0007053g0010|Nitab4.5_0005182g0030|Nitab4.5_0000583g0180	ath:AT4G21760|ath:AT3G18080|ath:AT3G61440|	828264|821333|825317|	http://www.genome.jp/kegg-bin/show_pathway?ath00460/ath:AT3G61440%09red/ath:AT3G18080%09red/ath:AT4G21760%09red	0	3
Metabolism	Energy metabolism	Sulfur metabolism	KEGG PATHWAY	ath00920	2	42	0.439788	0.962267	Nitab4.5_0000900g0030|Nitab4.5_0000583g0180	ath:AT4G04610|ath:AT3G61440|	825793|825317|	http://www.genome.jp/kegg-bin/show_pathway?ath00920/ath:AT3G61440%09red/ath:AT4G04610%09red	0	2
Metabolism	Carbohydrate metabolism	Propanoate metabolism	KEGG PATHWAY	ath00640	2	43	0.451259	0.962267	Novel01657|Nitab4.5_0006365g0040	ath:AT4G13360|ath:AT3G16950|	826967|820951|	http://www.genome.jp/kegg-bin/show_pathway?ath00640/ath:AT3G16950%09red/ath:AT4G13360%09red	1	1
Metabolism	Lipid metabolism	alpha-Linolenic acid metabolism	KEGG PATHWAY	ath00592	2	44	0.462597	0.962267	Nitab4.5_0004794g0040|Nitab4.5_0003727g0010	ath:AT1G20510|ath:AT5G42650|	838639|834273|	http://www.genome.jp/kegg-bin/show_pathway?ath00592/ath:AT5G42650%09red/ath:AT1G20510%09red	1	1
Metabolism	Metabolism of other amino acids	Selenocompound metabolism	KEGG PATHWAY	ath00450	1	18	0.479132	0.962267	Novel07680	ath:AT5G49810|	835044|	http://www.genome.jp/kegg-bin/show_pathway?ath00450/ath:AT5G49810%09red	1	0
Metabolism	Glycan biosynthesis and metabolism	Other glycan degradation	KEGG PATHWAY	ath00511	1	19	0.496725	0.962267	Nitab4.5_0006353g0010	ath:AT2G28100|	817355|	http://www.genome.jp/kegg-bin/show_pathway?ath00511/ath:AT2G28100%09red	0	1
Environmental Information Processing	Signal transduction	MAPK signaling pathway - plant	KEGG PATHWAY	ath04016	5	134	0.505945	0.962267	Novel08170|Novel07306|Nitab4.5_0001231g0090|Nitab4.5_0000072g0070|Nitab4.5_0000136g0140	ath:AT4G35090|ath:AT4G35090|ath:AT5G51760|ath:AT5G51760|ath:AT3G51040|	829661|829661|835250|835250|824268|	http://www.genome.jp/kegg-bin/show_pathway?ath04016/ath:AT5G51760%09red/ath:AT4G35090%09red/ath:AT3G51040%09red	4	1
Metabolism	Energy metabolism	Photosynthesis	KEGG PATHWAY	ath00195	3	77	0.509308	0.962267	Novel08048|Nitab4.5_0001476g0060|Nitab4.5_0000005g0380	ath:ArthCp035|ath:AT1G20340|ath:AT4G04640|	844748|838622|825797|	http://www.genome.jp/kegg-bin/show_pathway?ath00195/ath:ArthCp035%09red/ath:AT4G04640%09red/ath:AT1G20340%09red	2	1
Genetic Information Processing	Replication and repair	DNA replication	KEGG PATHWAY	ath03030	2	50	0.527604	0.962267	Nitab4.5_0000105g0350|Nitab4.5_0000230g0260	ath:AT5G08020|ath:AT5G08020|	830696|830696|	http://www.genome.jp/kegg-bin/show_pathway?ath03030/ath:AT5G08020%09red	1	1
Metabolism	Metabolism of cofactors and vitamins	Thiamine metabolism	KEGG PATHWAY	ath00730	1	21	0.530153	0.962267	Nitab4.5_0002469g0010	ath:AT2G44750|	819084|	http://www.genome.jp/kegg-bin/show_pathway?ath00730/ath:AT2G44750%09red	0	1
Metabolism	Amino acid metabolism	Valine, leucine and isoleucine degradation	KEGG PATHWAY	ath00280	2	51	0.53791	0.962267	Novel01657|Nitab4.5_0006365g0040	ath:AT4G13360|ath:AT3G16950|	826967|820951|	http://www.genome.jp/kegg-bin/show_pathway?ath00280/ath:AT3G16950%09red/ath:AT4G13360%09red	1	1
Metabolism	Biosynthesis of other secondary metabolites	Flavonoid biosynthesis	KEGG PATHWAY	ath00941	1	22	0.546026	0.962267	Nitab4.5_0006945g0020	ath:AT5G13930|	831241|	http://www.genome.jp/kegg-bin/show_pathway?ath00941/ath:AT5G13930%09red	1	0
Metabolism	Energy metabolism	Photosynthesis - antenna proteins	KEGG PATHWAY	ath00196	1	22	0.546026	0.962267	Nitab4.5_0003611g0080	ath:AT2G05100|	815058|	http://www.genome.jp/kegg-bin/show_pathway?ath00196/ath:AT2G05100%09red	0	1
Metabolism	Biosynthesis of other secondary metabolites	Glucosinolate biosynthesis	KEGG PATHWAY	ath00966	1	23	0.561365	0.962267	Nitab4.5_0001129g0090	ath:AT4G31500|	829277|	http://www.genome.jp/kegg-bin/show_pathway?ath00966/ath:AT4G31500%09red	0	1
Genetic Information Processing	Transcription	Basal transcription factors	KEGG PATHWAY	ath03022	2	55	0.577568	0.962267	Nitab4.5_0002344g0160|Novel04899	ath:AT5G27620|ath:AT1G54140|	832824|841854|	http://www.genome.jp/kegg-bin/show_pathway?ath03022/ath:AT5G27620%09red/ath:AT1G54140%09red	0	2
Metabolism	Carbohydrate metabolism	Glycolysis / Gluconeogenesis	KEGG PATHWAY	ath00010	4	116	0.580065	0.962267	Nitab4.5_0013330g0020|Novel07826|Nitab4.5_0006365g0040|Novel08175	ath:AT2G36530|ath:AT1G20950|ath:AT3G16950|ath:AT1G47840|	818226|838689|820951|841200|	http://www.genome.jp/kegg-bin/show_pathway?ath00010/ath:AT3G16950%09red/ath:AT2G36530%09red/ath:AT1G47840%09red/ath:AT1G20950%09red	3	1
Metabolism	Amino acid metabolism	Phenylalanine, tyrosine and tryptophan biosynthesis	KEGG PATHWAY	ath00400	2	56	0.587086	0.962267	Nitab4.5_0002155g0050|Novel07868	ath:AT4G27070|ath:AT5G54810|	828815|835571|	http://www.genome.jp/kegg-bin/show_pathway?ath00400/ath:AT4G27070%09red/ath:AT5G54810%09red	2	0
Cellular Processes	Transport and catabolism	Peroxisome	KEGG PATHWAY	ath04146	3	87	0.589389	0.962267	Novel08170|Nitab4.5_0000173g0130|Novel07306	ath:AT4G35090|ath:AT2G28190|ath:AT4G35090|	829661|817365|829661|	http://www.genome.jp/kegg-bin/show_pathway?ath04146/ath:AT2G28190%09red/ath:AT4G35090%09red	2	1
Metabolism	Lipid metabolism	Ether lipid metabolism	KEGG PATHWAY	ath00565	1	27	0.617722	0.987222	Novel04904	ath:AT3G16785|	820932|	http://www.genome.jp/kegg-bin/show_pathway?ath00565/ath:AT3G16785%09red	1	0
Metabolism	Carbohydrate metabolism	Citrate cycle (TCA cycle)	KEGG PATHWAY	ath00020	2	63	0.64925	0.987222	Novel07760|Nitab4.5_0006365g0040	ath:AT1G09430|ath:AT3G16950|	837466|820951|	http://www.genome.jp/kegg-bin/show_pathway?ath00020/ath:AT3G16950%09red/ath:AT1G09430%09red	1	1
Metabolism	Global and overview maps	Biosynthesis of amino acids	KEGG PATHWAY	ath01230	8	251	0.650119	0.987222	Nitab4.5_0002155g0050|Nitab4.5_0000302g0060|Nitab4.5_0002869g0010|Nitab4.5_0008969g0020|Novel07868|Nitab4.5_0013330g0020|Nitab4.5_0000839g0060|Nitab4.5_0000583g0180	ath:AT4G27070|ath:AT4G33680|ath:AT3G17390|ath:AT4G33680|ath:AT5G54810|ath:AT2G36530|ath:AT3G47340|ath:AT3G61440|	828815|829510|821003|829510|835571|818226|823888|825317|	http://www.genome.jp/kegg-bin/show_pathway?ath01230/ath:AT3G61440%09red/ath:AT2G36530%09red/ath:AT4G27070%09red/ath:AT3G17390%09red/ath:AT4G33680%09red/ath:AT3G47340%09red/ath:AT5G54810%09red	4	4
Metabolism	Lipid metabolism	Glycerophospholipid metabolism	KEGG PATHWAY	ath00564	3	97	0.660584	0.987222	Novel04904|Nitab4.5_0002172g0020|Nitab4.5_0000519g0150	ath:AT3G16785|ath:AT3G02040|ath:AT3G02040|	820932|821175|821175|	http://www.genome.jp/kegg-bin/show_pathway?ath00564/ath:AT3G02040%09red/ath:AT3G16785%09red	3	0
Metabolism	Metabolism of terpenoids and polyketides	Zeatin biosynthesis	KEGG PATHWAY	ath00908	1	32	0.678119	0.987222	Nitab4.5_0000725g0100	ath:AT2G36800|	818252|	http://www.genome.jp/kegg-bin/show_pathway?ath00908/ath:AT2G36800%09red	1	0
Metabolism	Metabolism of other amino acids	Glutathione metabolism	KEGG PATHWAY	ath00480	3	102	0.692675	0.987222	Nitab4.5_0006055g0010|Nitab4.5_0000026g0030|Nitab4.5_0006266g0010	ath:AT3G09270|ath:AT1G74590|ath:AT2G29420|	820083|843799|817491|	http://www.genome.jp/kegg-bin/show_pathway?ath00480/ath:AT1G74590%09red/ath:AT2G29420%09red/ath:AT3G09270%09red	3	0
Organismal Systems	Environmental adaptation	Circadian rhythm - plant	KEGG PATHWAY	ath04712	1	36	0.719505	0.987222	Nitab4.5_0006945g0020	ath:AT5G13930|	831241|	http://www.genome.jp/kegg-bin/show_pathway?ath04712/ath:AT5G13930%09red	1	0
Genetic Information Processing	Translation	mRNA surveillance pathway	KEGG PATHWAY	ath03015	3	115	0.765311	0.987222	Nitab4.5_0001979g0020|Novel04951|Novel00663	ath:AT2G36660|ath:AT1G18070|ath:AT3G06560|	818238|838387|819835|	http://www.genome.jp/kegg-bin/show_pathway?ath03015/ath:AT3G06560%09red/ath:AT2G36660%09red/ath:AT1G18070%09red	1	2
Genetic Information Processing	Replication and repair	Base excision repair	KEGG PATHWAY	ath03410	1	43	0.779568	0.987222	Nitab4.5_0000806g0060	ath:AT3G51880|	824351|	http://www.genome.jp/kegg-bin/show_pathway?ath03410/ath:AT3G51880%09red	0	1
Metabolism	Energy metabolism	Nitrogen metabolism	KEGG PATHWAY	ath00910	1	43	0.779568	0.987222	Nitab4.5_0000106g0360	ath:AT5G60770|	836198|	http://www.genome.jp/kegg-bin/show_pathway?ath00910/ath:AT5G60770%09red	1	0
Genetic Information Processing	Folding, sorting and degradation	SNARE interactions in vesicular transport	KEGG PATHWAY	ath04130	1	44	0.787029	0.987222	Nitab4.5_0006346g0010	ath:AT1G08560|	837378|	http://www.genome.jp/kegg-bin/show_pathway?ath04130/ath:AT1G08560%09red	0	1
Metabolism	Carbohydrate metabolism	Pyruvate metabolism	KEGG PATHWAY	ath00620	2	86	0.802188	0.987222	Nitab4.5_0006365g0040|Novel05746	ath:AT3G16950|ath:AT2G19900|	820951|816509|	http://www.genome.jp/kegg-bin/show_pathway?ath00620/ath:AT2G19900%09red/ath:AT3G16950%09red	1	1
Metabolism	Metabolism of other amino acids	beta-Alanine metabolism	KEGG PATHWAY	ath00410	1	50	0.826795	0.987222	Novel01657	ath:AT4G13360|	826967|	http://www.genome.jp/kegg-bin/show_pathway?ath00410/ath:AT4G13360%09red	1	0
Metabolism	Amino acid metabolism	Alanine, aspartate and glutamate metabolism	KEGG PATHWAY	ath00250	1	51	0.832662	0.987222	Nitab4.5_0000839g0060	ath:AT3G47340|	823888|	http://www.genome.jp/kegg-bin/show_pathway?ath00250/ath:AT3G47340%09red	0	1
Organismal Systems	Environmental adaptation	Plant-pathogen interaction	KEGG PATHWAY	ath04626	4	170	0.84327	0.987222	Nitab4.5_0000743g0040|Novel06392|Nitab4.5_0009939g0030|Nitab4.5_0005256g0020	ath:AT3G07040|ath:AT2G15680|ath:AT3G50360|ath:AT5G52640|	819889|816061|824198|835341|	http://www.genome.jp/kegg-bin/show_pathway?ath04626/ath:AT3G07040%09red/ath:AT2G15680%09red/ath:AT3G50360%09red/ath:AT5G52640%09red	1	3
Metabolism	Metabolism of cofactors and vitamins	Porphyrin and chlorophyll metabolism	KEGG PATHWAY	ath00860	1	53	0.843807	0.987222	Nitab4.5_0000662g0160	ath:AT4G27440|	828853|	http://www.genome.jp/kegg-bin/show_pathway?ath00860/ath:AT4G27440%09red	0	1
Metabolism	Carbohydrate metabolism	Ascorbate and aldarate metabolism	KEGG PATHWAY	ath00053	1	53	0.843807	0.987222	Nitab4.5_0000827g0120	ath:AT1G55570|	842006|	http://www.genome.jp/kegg-bin/show_pathway?ath00053/ath:AT1G55570%09red	1	0
Metabolism	Amino acid metabolism	Arginine and proline metabolism	KEGG PATHWAY	ath00330	1	54	0.849098	0.987222	Nitab4.5_0002594g0050	ath:AT5G18930|	832011|	http://www.genome.jp/kegg-bin/show_pathway?ath00330/ath:AT5G18930%09red	0	1
Genetic Information Processing	Folding, sorting and degradation	Protein processing in endoplasmic reticulum	KEGG PATHWAY	ath04141	5	211	0.858316	0.987222	Nitab4.5_0000319g0220|Nitab4.5_0000604g0110|Nitab4.5_0005256g0020|Nitab4.5_0005696g0020|Nitab4.5_0000235g0180	ath:AT4G27670|ath:AT5G59720|ath:AT5G52640|ath:AT4G02570|ath:AT3G07100|	828881|836093|835341|825648|819896|	http://www.genome.jp/kegg-bin/show_pathway?ath04141/ath:AT4G02570%09red/ath:AT5G59720%09red/ath:AT4G27670%09red/ath:AT3G07100%09red/ath:AT5G52640%09red	3	2
Metabolism	Carbohydrate metabolism	Pentose phosphate pathway	KEGG PATHWAY	ath00030	1	58	0.868536	0.987222	Novel07826	ath:AT1G20950|	838689|	http://www.genome.jp/kegg-bin/show_pathway?ath00030/ath:AT1G20950%09red	1	0
Cellular Processes	Transport and catabolism	Endocytosis	KEGG PATHWAY	ath04144	3	144	0.877625	0.987222	Nitab4.5_0001057g0100|Novel04904|Nitab4.5_0006956g0020	ath:AT1G10290|ath:AT3G16785|ath:AT3G17660|	837568|820932|821033|	http://www.genome.jp/kegg-bin/show_pathway?ath04144/ath:AT3G17660%09red/ath:AT1G10290%09red/ath:AT3G16785%09red	3	0
Genetic Information Processing	Folding, sorting and degradation	RNA degradation	KEGG PATHWAY	ath03018	2	113	0.904096	0.987222	Nitab4.5_0001979g0020|Nitab4.5_0013330g0020	ath:AT2G36660|ath:AT2G36530|	818238|818226|	http://www.genome.jp/kegg-bin/show_pathway?ath03018/ath:AT2G36530%09red/ath:AT2G36660%09red	1	1
Metabolism	Global and overview maps	2-Oxocarboxylic acid metabolism	KEGG PATHWAY	ath01210	1	74	0.924309	0.987222	Nitab4.5_0001129g0090	ath:AT4G31500|	829277|	http://www.genome.jp/kegg-bin/show_pathway?ath01210/ath:AT4G31500%09red	0	1
Metabolism	Carbohydrate metabolism	Amino sugar and nucleotide sugar metabolism	KEGG PATHWAY	ath00520	2	131	0.942099	0.987222	Novel08175|Novel01614	ath:AT1G47840|ath:AT1G74910|	841200|843830|	http://www.genome.jp/kegg-bin/show_pathway?ath00520/ath:AT1G47840%09red/ath:AT1G74910%09red	1	1
Cellular Processes	Transport and catabolism	Phagosome	KEGG PATHWAY	ath04145	1	82	0.942584	0.987222	Nitab4.5_0000136g0030	ath:AT1G19910|	838579|	http://www.genome.jp/kegg-bin/show_pathway?ath04145/ath:AT1G19910%09red	0	1
Genetic Information Processing	Folding, sorting and degradation	Ubiquitin mediated proteolysis	KEGG PATHWAY	ath04120	2	143	0.958954	0.987222	Nitab4.5_0005101g0010|Nitab4.5_0005696g0020	ath:AT4G05420|ath:AT4G02570|	825890|825648|	http://www.genome.jp/kegg-bin/show_pathway?ath04120/ath:AT4G02570%09red/ath:AT4G05420%09red	2	0
Genetic Information Processing	Transcription	Spliceosome	KEGG PATHWAY	ath03040	3	192	0.962741	0.987222	Nitab4.5_0000363g0040|Nitab4.5_0003985g0010|Nitab4.5_0011192g0010	ath:AT1G77180|ath:AT1G09140|ath:AT1G02840|	844055|837433|839262|	http://www.genome.jp/kegg-bin/show_pathway?ath03040/ath:AT1G77180%09red/ath:AT1G09140%09red/ath:AT1G02840%09red	3	0
Metabolism	Nucleotide metabolism	Purine metabolism	KEGG PATHWAY	ath00230	1	100	0.969189	0.987222	Nitab4.5_0000100g0050	ath:AT3G14050|	820619|	http://www.genome.jp/kegg-bin/show_pathway?ath00230/ath:AT3G14050%09red	0	1
Genetic Information Processing	Translation	Ribosome biogenesis in eukaryotes	KEGG PATHWAY	ath03008	1	101	0.970237	0.987222	Nitab4.5_0010521g0010	ath:AT1G52980|	841731|	http://www.genome.jp/kegg-bin/show_pathway?ath03008/ath:AT1G52980%09red	1	0
Metabolism	Energy metabolism	Oxidative phosphorylation	KEGG PATHWAY	ath00190	2	160	0.97501	0.987222	Nitab4.5_0000005g0380|Nitab4.5_0000136g0030	ath:AT4G04640|ath:AT1G19910|	825797|838579|	http://www.genome.jp/kegg-bin/show_pathway?ath00190/ath:AT1G19910%09red/ath:AT4G04640%09red	1	1
Genetic Information Processing	Translation	Ribosome	KEGG PATHWAY	ath03010	6	364	0.987222	0.987222	Nitab4.5_0003475g0040|Nitab4.5_0011784g0040|Nitab4.5_0005251g0020|Nitab4.5_0000681g0060|Nitab4.5_0002769g0050|Nitab4.5_0005251g0030	ath:AT5G23740|ath:ArthMp009|ath:AT4G31700|ath:AT4G01310|ath:AT2G37270|ath:AT5G10360|	832439|814570|829298|827947|818304|830900|	http://www.genome.jp/kegg-bin/show_pathway?ath03010/ath:AT4G01310%09red/ath:AT5G10360%09red/ath:AT2G37270%09red/ath:AT5G23740%09red/ath:AT4G31700%09red/ath:ArthMp009%09red	4	2
