# Supplementary material for: Analysis of mechanisms underlying accelerated plant growth induced by NtGLK85 overexpression in tobacco
Source: Sci Rep. 2025 Nov 18;15:40584. doi: 10.1038/s41598-025-24323-x (PMC12627591; doi:10.1038/s41598-025-24323-x)
Supplement: Supplementary file 4 — Supplementary Material 4 [file 41598_2025_24323_MOESM4_ESM.xlsx]

## Sheet: sheet 1
Table S4 The expression level and function annotations information of DEGs related to the five selected pathways
Gene_id	OAvsKA	OBvsKB	OCvsKC	Annotation information	Module
Nitab4.5_0023521g0020	-2.5303	1.0443	-1.3715	Photosystem I PsaA/PsaB, conserved site, Photosystem I PsaA/PsaB	Photosynthesis
Nitab4.5_0002005g0010	-2.0744	0.76984	-0.85106	Photosystem I PsaA/PsaB	Photosynthesis
Nitab4.5_0011099g0030	-2.4051	0.13474	-0.80944	Photosystem antenna protein-like, Photosystem I PsaA/PsaB	Photosynthesis
Nitab4.5_0003961g0020	-2.6273	0.79514	-1.0996	Photosynthetic reaction centre, L/M	Photosynthesis
Nitab4.5_0001439g0110	-2.405	0.22376	-1.6831	Photosynthetic reaction centre, L/M, Photosystem II protein D1	Photosynthesis
Nitab4.5_0011952g0020	-2.996	0.73909	0.45752	Photosynthetic reaction centre, L/M	Photosynthesis
Nitab4.5_0001761g0230	-2.224	0.86048	-0.86775	Photosynthetic reaction centre, L/M	Photosynthesis
Novel08048	-5.9008	-4.6681	-4.9124	-	Photosynthesis
Nitab4.5_0001476g0060	2.0006	3.929	6.2258	Blue (type 1) copper domain, Cupredoxin, Blue (type 1) copper protein, Plastocyanin	Photosynthesis
Nitab4.5_0003030g0010	-2.0178	-2.0053	-1.1845	Plastocyanin, Cupredoxin, Blue (type 1) copper protein, Blue (type 1) copper domain	Photosynthesis
Nitab4.5_0009833g0010	-2.4046	-1.0272	-0.37776	2Fe-2S ferredoxin-type domain, Beta-grasp domain, Ferredoxin [2Fe-2S], plant	Photosynthesis
Nitab4.5_0000005g0380	5.4236	4.0312	4.3872	ATPase, F1 complex, gamma subunit, ATPase, F1 complex, gamma subunit domain	Photosynthesis
Novel07973	12.351	12.804	11.972	-	Carbon fixation in photosynthetic organisms
Novel05746	10.461	8.1022	9.3428	-	Carbon fixation in photosynthetic organisms
Nitab4.5_0000266g0030	-3.0069	0.97229	0.16646	Ribulose bisphosphate carboxylase	Carbon fixation in photosynthetic organisms
Nitab4.5_0000007g0300	-2.5326	0.59326	-0.45695	Ribulose bisphosphate carboxylase	Carbon fixation in photosynthetic organisms
Nitab4.5_0002755g0110	-2.3628	0.60676	-0.79352	Ribulose bisphosphate carboxylase	Carbon fixation in photosynthetic organisms
Nitab4.5_0020415g0010	-0.30282	-0.13357	-4.3752	Ribulose bisphosphate carboxylase, large subunit, C-terminal, P-loop containing nucleoside triphosphate hydrolase, Ribulose bisphosphate carboxylase, large subunit, ferrodoxin-like N-terminal, Uncharacterised protein family Ycf1, ATPase, F1/V1/A1 complex, alpha/beta subunit, nucleotide-binding domain	Carbon fixation in photosynthetic organisms
Nitab4.5_0006359g0020	2.9857	0.37934	0.92697	Acyl transferase domain, Acyl transferase/acyl hydrolase/lysophospholipase	Fatty acid biosynthesis and elongation
Nitab4.5_0001538g0040	-2.0714	-1.7657	-1.464	Glucose/ribitol dehydrogenase, NAD(P)-binding domain	Fatty acid biosynthesis and elongation
Nitab4.5_0000105g0060	-5.4872	-0.79948	-0.92212	Glucose/ribitol dehydrogenase, NAD(P)-binding domain	Fatty acid biosynthesis and elongation
Nitab4.5_0003281g0070	-3.9317	-0.74908	-1.3971	AMP-binding, conserved site, AMP-dependent synthetase/ligase	Fatty acid biosynthesis and elongation
Novel08115	-2.4273	-0.34257	-0.82725	-	Fatty acid biosynthesis and elongation
Nitab4.5_0003815g0080	-1.2082	2.1901	2.0381	FAE1/Type III polyketide synthase-like protein, Thiolase-like, 3-Oxoacyl-[acyl-carrier-protein (ACP)] synthase III C-terminal, Thiolase-like, subgroup, Very-long-chain 3-ketoacyl-CoA synthase	Fatty acid biosynthesis and elongation
Nitab4.5_0000187g0110	3.7844	2.4065	1.2293	Thiolase-like, subgroup, 3-Oxoacyl-[acyl-carrier-protein (ACP)] synthase III C-terminal, Thiolase-like, Very-long-chain 3-ketoacyl-CoA synthase, FAE1/Type III polyketide synthase-like protein	Fatty acid biosynthesis and elongation
Novel08164	-1.7861	1.1818	3.8491	Cutin, suberine and wax biosynthesis	Fatty acid biosynthesis and elongation
Novel06767	-4.911	-1.89	-0.29081		Cutin, suberine and wax biosynthesis
Nitab4.5_0005643g0010	-2.1486	-0.88073	-0.81998	Fatty acyl-CoA reductase, Male sterility, NAD-binding, NAD(P)-binding domain	Cutin, suberine and wax biosynthesis
Nitab4.5_0000234g0050	-2.8599	-1.5263	-1.0678	Male sterility, NAD-binding, Fatty acyl-CoA reductase, NAD(P)-binding domain	Cutin, suberine and wax biosynthesis
Nitab4.5_0002245g0030	-3.1185	-2.0145	0	NAD(P)-binding domain, Fatty acyl-CoA reductase, Male sterility, NAD-binding	Cutin, suberine and wax biosynthesis
Nitab4.5_0000234g0090	-3.4635	-1.3704	-0.090543	Male sterility, NAD-binding, Fatty acyl-CoA reductase, NAD(P)-binding domain	Cutin, suberine and wax biosynthesis
Nitab4.5_0002609g0030	1.4504	3.6107	1.4338	Male sterility, NAD-binding, Fatty acyl-CoA reductase, NAD(P)-binding domain	Cutin, suberine and wax biosynthesis
Nitab4.5_0002259g0030	0	2.5931	-0.80434	Cytochrome P450, E-class, group I, Cytochrome P450, Cytochrome P450, conserved site	Cutin, suberine and wax biosynthesis
