# Supplementary material for: Analysis of mechanisms underlying accelerated plant growth induced by NtGLK85 overexpression in tobacco
Source: Sci Rep. 2025 Nov 18;15:40584. doi: 10.1038/s41598-025-24323-x (PMC12627591; doi:10.1038/s41598-025-24323-x)
Supplement: Supplementary file 5 — Supplementary Material 5 [file 41598_2025_24323_MOESM5_ESM.xlsx]

## Sheet: Sheet1
	Table S5 Primer information for qRT-PCR of 5 differentially expressed genes
	Gene ID	Sequence (5'->3')	Annotation information	Module
	Nitab4.5_0003030g0010	F: GTTACCTCTGCTGCTGTTGCTATC R: TGGCGGTGGTGCTAACTCTG	Plastocyanin, Cupredoxin, Blue (type 1) copper protein, Blue (type 1) copper domain	Photosynthesis
	Nitab4.5_0009833g0010	F: TACCGAGAACGAAATTGAAGTGTCC R: TCCTGCACAAGTACAACAAGAACC	2Fe-2S ferredoxin-type domain, Beta-grasp domain, Ferredoxin [2Fe-2S], plant	Photosynthesis
	Nitab4.5_0000266g0030	F: ACTGTATGGACCGATGGACTTACC R: CATAAGAAGGAGGGATTCGCAGATC	Ribulose bisphosphate carboxylase	Carbon fixation in photosynthetic organisms
	Nitab4.5_0000007g0300	F: CAGGCTGAAACAGGTGAAATCAAAG R: AAGCTAGTATTTGCGGTGAATCCC	Ribulose bisphosphate carboxylase	Carbon fixation in photosynthetic organisms
	Nitab4.5_0001538g0040	F: ATGGATGGGCAATAGCAAAGTCTC R: ATCTGGCAACACTCGTGAATCATC	Glucose/ribitol dehydrogenase, NAD(P)-binding domain	Fatty acid biosynthesis
