# Supplementary material for: Analysis of mechanisms underlying accelerated plant growth induced by NtGLK85 overexpression in tobacco
Source: Sci Rep. 2025 Nov 18;15:40584. doi: 10.1038/s41598-025-24323-x (PMC12627591; doi:10.1038/s41598-025-24323-x)
Supplement: Supplementary file 6 — Supplementary Material 6 [file 41598_2025_24323_MOESM6_ESM.xlsx]

## Sheet: Sheet1
	Table S6 GLK85-CDS primers for constructing the GLK85 overexpression vector
	Orientation	Sequence (5'->3')
	GLK85-CDS(+)	cgatGGTCTCacaacatgcttgctgtgtcatctttgagtaacacaacaaccaaagatga
	GLK85-CDS(m+)	ctcactcgccataacattgctagccatcttcagaaatatcgatcccataggaaacattt
	GLK85-CDS(m)	cgatcccataggaaacatttacttgctagagaagccgaggcggcgagctggagtcaaag
	GLK85-CDS(m-)	ctccgcctccggccactgcacagccgtagatttgccttctttgactccagctcgccgcc
	GLK85-CDS(-)	cagtGGTCTCatacactatgcacaagttggtggtattttaggtaccccttgacgttgta
