# Supplementary material for: Analysis of mechanisms underlying accelerated plant growth induced by NtGLK85 overexpression in tobacco
Source: Sci Rep. 2025 Nov 18;15:40584. doi: 10.1038/s41598-025-24323-x (PMC12627591; doi:10.1038/s41598-025-24323-x)
Supplement: Supplementary file 7 — Supplementary Material 7 [file 41598_2025_24323_MOESM7_ESM.xlsx]

## Sheet: Sheet1
Table S7 GLK85-CDS primer information designed for qRT-PCR validation of GLK85 overexpression materials
	Sequence (5'->3')	Template strand	Length	Start	Stop	Tm	GC%
Forward primer	GTTAAGGTGGATTGGACG	Plus	18	592	609	52.7	50
Reverse primer	GTTATGGCGAGTGAGACA	Minus	18	720	703	54.01	50
