# Supplementary material for: Analysis of mechanisms underlying accelerated plant growth induced by NtGLK85 overexpression in tobacco
Source: Sci Rep. 2025 Nov 18;15:40584. doi: 10.1038/s41598-025-24323-x (PMC12627591; doi:10.1038/s41598-025-24323-x)
Supplement: Supplementary file 8 — Supplementary Material 8 [file 41598_2025_24323_MOESM8_ESM.xlsx]

## Sheet: Sheet1
Table S8 Experimental Material Collection Information
Material	Period	description	Sample Name
k326	A	30 days after transplantation.	KA 1-3
	B	45days after transplantation.	KB 1-3
	C	65 days after transplantation.	KC 1-3
D710	A	30 days after transplantation.	OA 1-3
	B	45days after transplantation.	OB 1-3
	C	65 days after transplantation.	OC 1-3
