# Supplementary material for: Analysis of mechanisms underlying accelerated plant growth induced by NtGLK85 overexpression in tobacco
Source: Sci Rep. 2025 Nov 18;15:40584. doi: 10.1038/s41598-025-24323-x (PMC12627591; doi:10.1038/s41598-025-24323-x)
Supplement: Supplementary file 10 — Supplementary Material 10 [file 41598_2025_24323_MOESM10_ESM.zip]

Archive with 24 entries (23 files):
- Supplementary File_σë»μ£1⁄4/
- __MACOSX/._Supplementary File_σë»μ£1⁄4
- Supplementary File_σë»μ£1⁄4/Table S1.xlsx
- __MACOSX/Supplementary File_σë»μ£1⁄4/._Table S1.xlsx
- Supplementary File_σë»μ£1⁄4/.DS_Store
- __MACOSX/Supplementary File_σë»μ£1⁄4/._.DS_Store
- Supplementary File_σë»μ£1⁄4/Table S7.xlsx
- __MACOSX/Supplementary File_σë»μ£1⁄4/._Table S7.xlsx
- Supplementary File_σë»μ£1⁄4/Table S6.xlsx
- __MACOSX/Supplementary File_σë»μ£1⁄4/._Table S6.xlsx
- Supplementary File_σë»μ£1⁄4/Table S5.xlsx
- __MACOSX/Supplementary File_σë»μ£1⁄4/._Table S5.xlsx
- Supplementary File_σë»μ£1⁄4/Table S8.xlsx
- __MACOSX/Supplementary File_σë»μ£1⁄4/._Table S8.xlsx
- Supplementary File_σë»μ£1⁄4/Table S4.xlsx
- __MACOSX/Supplementary File_σë»μ£1⁄4/._Table S4.xlsx
- Supplementary File_σë»μ£1⁄4/Figure S1.docx
- __MACOSX/Supplementary File_σë»μ£1⁄4/._Figure S1.docx
- Supplementary File_σë»μ£1⁄4/Table S3.xlsx
- __MACOSX/Supplementary File_σë»μ£1⁄4/._Table S3.xlsx
- Supplementary File_σë»μ£1⁄4/Figure S1.png
- __MACOSX/Supplementary File_σë»μ£1⁄4/._Figure S1.png
- Supplementary File_σë»μ£1⁄4/Table S2.xlsx
- __MACOSX/Supplementary File_σë»μ£1⁄4/._Table S2.xlsx
